# Supplementary material for: Transcriptomic Profiles of Zymomonas mobilis 8b to Furfural Acute and Long-Term Stress in Both Glucose and Xylose Conditions
Source: Front Microbiol. 2020 Jan 23;11:13. doi: 10.3389/fmicb.2020.00013 (PMC6989614; doi:10.3389/fmicb.2020.00013)
Supplement: Supplementary file 3 [file Table_2.XLSX]

## Sheet: Table S2-1_Shock_All
Table S2-1: All significant differentially expressed gene list for Z. mobilis 8b grown in RMG8 or RMX8 at the time points of 0, 15 and 60 min with furfural shock (3 g/L) supplementation in exponential phase.
Seq_ID	FUNCTION	DESCRIPTION	Lsmean Sugar Glucose	Lsmean Sugar Xylose	Lsmean Post_Shock_Time 0min	Lsmean Post_Shock_Time 15min	Lsmean Post_Shock_Time 60min	Lsmean Sugar*Post_Shock_Time Glucose 0min	Lsmean Sugar*Post_Shock_Time Glucose 15min	Lsmean Sugar*Post_Shock_Time Glucose 60min	Lsmean Sugar*Post_Shock_Time Xylose 0min	Lsmean Sugar*Post_Shock_Time Xylose 15min	Lsmean Sugar*Post_Shock_Time Xylose 60min	Diff of Sugar = (Glucose)-(Xylose)	-log10(p-value) for Diff of Sugar = (Glucose)-(Xylose)	Sig Index for Diff of Sugar = (Glucose)-(Xylose)	Diff of Sugar*Post_Shock_Time = (Glucose 0min)-(Xylose 0min)	-log10(p-value) for Diff of Sugar*Post_Shock_Time = (Glucose 0min)-(Xylose 0min)	Sig Index for Diff of Sugar*Post_Shock_Time = (Glucose 0min)-(Xylose 0min)	Diff of Sugar*Post_Shock_Time = (Glucose 15min)-(Xylose 15min)	-log10(p-value) for Diff of Sugar*Post_Shock_Time = (Glucose 15min)-(Xylose 15min)	Sig Index for Diff of Sugar*Post_Shock_Time = (Glucose 15min)-(Xylose 15min)	Diff of Sugar*Post_Shock_Time = (Glucose 60min)-(Xylose 60min)	-log10(p-value) for Diff of Sugar*Post_Shock_Time = (Glucose 60min)-(Xylose 60min)	Sig Index for Diff of Sugar*Post_Shock_Time = (Glucose 60min)-(Xylose 60min)	Diff of Post_Shock_Time = (0min)-(15min)	-log10(p-value) for Diff of Post_Shock_Time = (0min)-(15min)	Sig Index for Diff of Post_Shock_Time = (0min)-(15min)	Diff of Post_Shock_Time = (0min)-(60min)	-log10(p-value) for Diff of Post_Shock_Time = (0min)-(60min)	Sig Index for Diff of Post_Shock_Time = (0min)-(60min)	Diff of Sugar*Post_Shock_Time = (Glucose 0min)-(Glucose 15min)	-log10(p-value) for Diff of Sugar*Post_Shock_Time = (Glucose 0min)-(Glucose 15min)	Sig Index for Diff of Sugar*Post_Shock_Time = (Glucose 0min)-(Glucose 15min)	Diff of Sugar*Post_Shock_Time = (Glucose 0min)-(Glucose 60min)	-log10(p-value) for Diff of Sugar*Post_Shock_Time = (Glucose 0min)-(Glucose 60min)	Sig Index for Diff of Sugar*Post_Shock_Time = (Glucose 0min)-(Glucose 60min)	Diff of Sugar*Post_Shock_Time = (Xylose 0min)-(Xylose 15min)	-log10(p-value) for Diff of Sugar*Post_Shock_Time = (Xylose 0min)-(Xylose 15min)	Sig Index for Diff of Sugar*Post_Shock_Time = (Xylose 0min)-(Xylose 15min)	Diff of Sugar*Post_Shock_Time = (Xylose 0min)-(Xylose 60min)	-log10(p-value) for Diff of Sugar*Post_Shock_Time = (Xylose 0min)-(Xylose 60min)	Sig Index for Diff of Sugar*Post_Shock_Time = (Xylose 0min)-(Xylose 60min)	Diff of Post_Shock_Time = (15min)-(60min)	-log10(p-value) for Diff of Post_Shock_Time = (15min)-(60min)	Sig Index for Diff of Post_Shock_Time = (15min)-(60min)	Diff of Sugar*Post_Shock_Time = (Glucose 15min)-(Glucose 60min)	-log10(p-value) for Diff of Sugar*Post_Shock_Time = (Glucose 15min)-(Glucose 60min)	Sig Index for Diff of Sugar*Post_Shock_Time = (Glucose 15min)-(Glucose 60min)
araA	L-arabinose isomerase	N/A	9.05768	9.13992	9.10289	9.12688	9.06663	9.09425	9.04239	9.03641	9.11153	9.21137	9.09686	-0.08224	0.930464	0	-0.01728	0.071679	0	-0.16899	1.192	0	-0.06046	0.298588	0	-0.02399	0.150823	0	0.036261	0.244431	0	0.051867	0.247794	0	0.057848	0.28286	0	-0.09984	0.568643	0	0.014673	0.060184	0	0.060246	0.461078	0	0.005982	0.023629	0
araB	L-ribulokinase	N/A	9.07497	9.18124	9.13265	9.14275	9.10891	9.07583	9.09915	9.04994	9.18947	9.18636	9.16788	-0.10626	0.880219	0	-0.11364	0.456765	0	-0.08721	0.326102	0	-0.11794	0.479473	0	-0.01011	0.04288	0	0.023735	0.107061	0	-0.02332	0.072015	0	0.025885	0.080593	0	0.003108	0.008992	0	0.021586	0.066299	0	0.03384	0.1595	0	0.049203	0.164653	0
araD	L-ribulose 5 phosphate 4-epimerase	N/A	9.04324	9.04377	9.05626	9.04795	9.02631	9.03328	9.05665	9.03978	9.07924	9.03925	9.01283	-0.00054	0.002714	0	-0.04595	0.233433	0	0.017394	0.078839	0	0.026946	0.129111	0	0.008309	0.076689	0	0.029955	0.339987	0	-0.02336	0.166717	0	-0.00649	0.041419	0	0.039981	0.307331	0	0.066403	0.610175	0	0.021646	0.231869	0	0.01687	0.118422	0
talB	N/A		15.4147	15.3943	15.4269	15.3956	15.391	15.4528	15.386	15.4053	15.401	15.4052	15.3767	0.020408	0.424209	0	0.051813	0.878478	0	-0.01915	0.240339	0	0.02856	0.393913	0	0.031331	0.811873	0	0.035936	0.986797	0	0.066812	1.47558	0	0.047562	0.897488	0	-0.00415	0.049169	0	0.02431	0.36479	0	0.004606	0.079475	0	-0.01925	0.273115	0
tktA	N/A		15.2035	15.2954	15.2947	15.2203	15.2335	15.2615	15.1599	15.1892	15.3278	15.2807	15.2777	-0.09186	1.9604	0	-0.06622	0.864594	0	-0.12081	2.10954	0	-0.08853	1.31778	0	0.074348	2.71699	0	0.06119	2.01132	0	0.101642	2.57799	0	0.072345	1.53186	0	0.047054	0.818142	0	0.050035	0.892416	0	-0.01316	0.245391	0	-0.0293	0.431783	0
xylA	N/A		15.3748	15.4805	15.4703	15.3891	15.4234	15.4182	15.3217	15.3845	15.5226	15.4565	15.4623	-0.10568	5.44707	1	-0.1044	2.29185	0	-0.13483	3.40718	0	-0.0778	1.4641	0	0.081237	2.65765	0	0.046905	1.15582	0	0.096451	2.02876	0	0.033605	0.451448	0	0.066023	1.1479	0	0.060204	1.00388	0	-0.03433	0.740314	0	-0.06285	1.06825	0
xylB	N/A		15.1159	15.347	15.2883	15.2251	15.181	15.2234	15.0893	15.0352	15.3533	15.3609	15.3269	-0.23109	12.0624	1	-0.12994	3.37537	0	-0.27164	10.0409	1	-0.29168	11.0372	1	0.063214	2.5502	0	0.107293	5.75572	1	0.134066	4.77215	0	0.188164	7.88823	1	-0.00764	0.101694	0	0.026423	0.442035	0	0.04408	1.46986	0	0.054097	1.19079	0
ZMO0001	TonB-dependent receptor plug	PFAM: TonB-dependent receptor; TonB-dependent receptor plug; KEGG: bxe:Bxe_C0393 putative TonB-dependent siderophore receptor	11.1905	10.768	10.9537	10.944	11.0401	11.109	11.2386	11.2238	10.7983	10.6494	10.8565	0.42244	9.23593	1	0.310763	4.13102	0	0.589225	10.4934	1	0.367333	5.3337	0	0.009696	0.0944	0	-0.08647	1.51681	0	-0.12954	1.65465	0	-0.11475	1.3791	0	0.148927	2.04704	0	-0.05818	0.528765	0	-0.09616	1.78149	0	0.014785	0.102541	0
ZMO0002	class I and II aminotransferase	PFAM: aminotransferase class I and II; KEGG: bra:BRADO4744 putative histidinol-phosphate aminotransferase (HisC-like)	10.3976	10.2457	10.3218	10.3123	10.3308	10.3361	10.3956	10.4612	10.3074	10.2291	10.2005	0.151951	6.48416	1	0.028677	0.278355	0	0.166532	3.33203	0	0.260645	6.59132	1	0.009481	0.11658	0	-0.00905	0.11066	0	-0.05945	0.727711	0	-0.12503	2.17315	0	0.078408	1.0783	0	0.106938	1.71098	0	-0.01853	0.252741	0	-0.06558	0.834881	0
ZMO0003	adenylylsulfate kinase	converts ATP and adenylyl sulfate to ADP and 3'-phosphoadenylyl sulfate; in Escherichia coli this enzyme functions in cysteine biosynthesis	11.7888	12.2683	11.7334	11.8993	12.453	11.4748	11.8413	12.0502	11.9921	11.9572	12.8558	-0.47957	5.34776	0	-0.51727	4.22638	0	-0.11584	0.470854	0	-0.80559	8.17136	1	-0.16581	1.96615	0	-0.71953	16.1367	1	-0.36653	3.92416	0	-0.57537	7.71704	1	0.034907	0.156779	0	-0.86368	13.2865	1	-0.55372	11.7445	1	-0.20884	1.64806	0
ZMO0004	sulfate adenylyltransferase subunit 1	may be GTPase that regulates ATP sulfurylase activity that is involved in converting ATP and sulfate to diphosphate and adenylylsulfate; in Escherichia coli this enzyme functions in cysteine biosynthesis in the first step; forms a heterodimer with CysD; pa	12.4407	13.1273	12.4006	12.5722	13.3792	11.994	12.338	12.99	12.8071	12.8064	13.7685	-0.68668	3.25202	0	-0.81312	3.35718	0	-0.46843	1.43979	0	-0.77847	3.13777	0	-0.17162	1.10209	0	-0.97867	14.1319	1	-0.34396	1.85573	0	-0.99599	9.2354	1	0.000725	0.001845	0	-0.96134	8.79347	1	-0.80705	11.0903	1	-0.65203	4.9787	0
ZMO0005	sulfate adenylyltransferase subunit 2	with CysN catalyzes the formation of adenylylsulfate from sulfate and ATP	12.0693	12.7403	11.8701	12.2927	13.0515	11.4684	12.0747	12.6647	12.2719	12.5108	13.4383	-0.67108	2.18706	0	-0.80348	2.29871	0	-0.43616	0.923048	0	-0.7736	2.16825	0	-0.42264	3.05211	0	-1.18141	13.4292	1	-0.60629	3.12053	0	-1.19634	8.65293	1	-0.23898	0.775968	0	-1.16647	8.35116	1	-0.75877	7.41389	1	-0.59005	2.99169	0
ZMO0006	uroporphyrin-III C-methyltransferase	KEGG: eta:ETA_27070 uroporphyrin-III C-methylase, siroheme synthase; TIGRFAM: uroporphyrin-III C-methyltransferase; siroheme synthase; PFAM: Uroporphyrin-III C/tetrapyrrole (Corrin/Porphyrin) methyltransferase; Siroheme synthase domain protein	11.7596	11.866	11.3696	11.8477	12.221	11.2826	11.9778	12.0184	11.4566	11.7175	12.4237	-0.10637	0.158136	0	-0.17404	0.246072	0	0.260216	0.40521	0	-0.40529	0.731538	0	-0.47803	3.79914	0	-0.85141	8.95268	1	-0.69516	3.96648	0	-0.73579	4.32921	0	-0.26091	0.900877	0	-0.96703	6.53971	1	-0.37337	2.58956	0	-0.04062	0.091625	0
ZMO0007	phosphoadenosine phosphosulfate reductase	catalyzes the reduction of 3'-phosphoadenylyl sulfate into sulfite	12.6957	13.4275	12.8656	12.9187	13.4004	12.4571	12.6416	12.9885	13.2742	13.1959	13.8123	-0.73172	9.80002	1	-0.81703	8.99854	1	-0.55433	5.10833	0	-0.8238	9.10179	1	-0.05312	0.492868	0	-0.53479	13.9292	1	-0.18448	1.77098	0	-0.53141	8.78787	1	0.078229	0.519924	0	-0.53817	8.9438	1	-0.48167	12.2352	1	-0.34693	4.69395	0
ZMO0008	sulfite reductase subunit beta	hemoprotein; NADPH dependent; with the alpha subunit (a flavoprotein) catalyzes the reduction of sulfite to sulfide	11.791	12.4965	11.7316	11.9938	12.7058	11.4267	11.7238	12.2225	12.0366	12.2638	13.1892	-0.70553	4.43426	0	-0.6099	3.02336	0	-0.53999	2.50309	0	-0.96668	6.1211	1	-0.26216	3.78434	0	-0.9742	21.4489	1	-0.29712	2.68426	0	-0.79582	11.4631	1	-0.22721	1.77629	0	-1.15259	17.8294	1	-0.71204	15.3151	1	-0.4987	5.94719	1
ZMO0009	sulfite reductase subunit alpha	catalyzes the reduction of sulfite to sulfide in the biosynthesis of L-cysteine from sulfate; a flavoprotein with flavin reductase activity	12.8663	13.152	12.7449	12.954	13.3286	12.5963	12.8635	13.1393	12.8935	13.0445	13.5179	-0.28566	1.18196	0	-0.29727	1.06004	0	-0.18103	0.531889	0	-0.37866	1.51596	0	-0.20907	2.56346	0	-0.5837	11.6387	1	-0.26719	2.19205	0	-0.54301	6.50371	1	-0.15095	0.935159	0	-0.6244	7.96337	1	-0.37463	6.27131	1	-0.27582	2.30209	0
ZMO0010	hypothetical protein	PFAM: protein of unknown function DUF45; KEGG: ecg:E2348_C_1090 hypothetical protein	12.1645	11.8776	12.0846	11.9909	11.9876	12.1063	12.1594	12.2279	12.0629	11.8224	11.7474	0.286954	4.96278	0	0.043417	0.260621	0	0.337005	4.79472	0	0.480439	8.10098	1	0.093651	2.06122	0	0.096938	2.17354	0	-0.05314	0.551245	0	-0.12157	1.80807	0	0.240445	5.1742	0	0.315449	7.72858	1	0.003287	0.034085	0	-0.06843	0.778816	0
ZMO0011	hypothetical protein	KEGG: spq:SPAB_03436 hypothetical protein	14.12	13.2294	13.6299	13.5511	13.843	14.0258	14.0562	14.2779	13.2339	13.0461	13.4081	0.890586	13.2425	1	0.791896	10.4825	1	1.01013	14.2667	1	0.869734	11.8489	1	0.078737	1.993	0	-0.21316	8.9758	1	-0.03038	0.325907	0	-0.25208	6.95735	1	0.187853	4.4741	0	-0.17424	3.98489	0	-0.29189	13.5393	1	-0.2217	5.75325	1
ZMO0012	coproporphyrinogen III oxidase	catalyzes the oxygen-independent formation of protoporphyrinogen-IX from coproporphyrinogen-III	11.8368	11.2761	11.5399	11.5566	11.5728	11.8828	11.8243	11.8034	11.197	11.2889	11.3423	0.560753	13.3538	1	0.685797	11.0033	1	0.535379	7.83302	1	0.461082	6.30202	1	-0.01673	0.129369	0	-0.03292	0.285451	0	0.058482	0.379354	0	0.07944	0.565721	0	-0.09194	0.689919	0	-0.14528	1.3288	0	-0.01619	0.124727	0	0.020958	0.11302	0
ZMO0013	putative deoxyribonucleotide triphosphate pyrophosphatase	HAM1-like protein; Rec-dependent growth; RgdB; yggV; it is suspected that this protein functions to remove misincorporated bases such as xanthine or hypoxanthine	12.7172	12.315	12.487	12.4787	12.5826	12.8241	12.554	12.7737	12.1499	12.4034	12.3916	0.402247	3.43723	0	0.674153	6.76407	1	0.150539	0.713458	0	0.382049	2.84265	0	0.008314	0.087082	0	-0.09563	1.99531	0	0.270121	5.78739	1	0.050424	0.486315	0	-0.25349	5.25931	0	-0.24168	4.89162	0	-0.10394	2.26834	0	-0.2197	4.22671	0
ZMO0014	ribonuclease PH	RNase PH; tRNA nucleotidyltransferase; forms hexamers in Bacillus subtilis; phosphoroltic 3'-5' exoribonuclease; involved in maturation of tRNA precursors and removes terminal nucleotides near CCA acceptor arms of mature tRNAs	11.9917	11.6715	11.7874	11.7781	11.9293	12.0977	11.8105	12.0668	11.4772	11.7457	11.7918	0.320141	4.11192	0	0.620516	8.98865	1	0.064836	0.341392	0	0.27507	2.64503	0	0.009358	0.098807	0	-0.14183	3.65758	0	0.287198	6.31601	1	0.03089	0.261431	0	-0.26848	5.71239	1	-0.31456	7.21712	1	-0.15119	4.03731	0	-0.25631	5.32681	0
ZMO0015	heat-inducible transcription repressor	Negative regulator of class I heat shock genes (grpE-dnaK-dnaJ and groELS operons). Prevents heat-shock induction of these operons	14.3788	14.3422	14.2102	14.3951	14.4762	14.0858	14.3819	14.6685	14.3345	14.4083	14.2839	0.036528	0.289448	0	-0.24877	3.40168	0	-0.0263	0.15895	0	0.384653	6.60261	1	-0.18495	6.74343	1	-0.26608	11.1867	1	-0.29619	8.0692	1	-0.58279	18.7775	1	-0.07371	0.987977	0	0.050635	0.585475	0	-0.08113	1.90826	0	-0.2866	7.69932	1
ZMO0016	GrpE protein	PFAM: GrpE protein; KEGG: swi:Swit_1253 GrpE protein	15.3605	15.4101	15.3468	15.3315	15.4775	15.2774	15.2782	15.5258	15.4162	15.3849	15.4292	-0.04967	0.934381	0	-0.13885	1.90086	0	-0.10674	1.2792	0	0.096588	1.1045	0	0.015247	0.160464	0	-0.13074	2.95802	0	-0.00081	0.005177	0	-0.24846	4.67024	0	0.0313	0.248457	0	-0.01302	0.091377	0	-0.14599	3.51038	0	-0.24765	4.64711	0
ZMO0017	Fmu (Sun) domain-containing protein	PFAM: Fmu (Sun) domain protein; NusB/RsmB/TIM44; KEGG: swi:Swit_1940 Fmu (Sun) domain-containing protein	13.8574	13.9624	13.6962	13.9588	14.0746	13.5296	13.8862	14.1562	13.8628	14.0315	13.993	-0.10509	1.00187	0	-0.33321	4.22246	0	-0.14529	1.18684	0	0.163236	1.41035	0	-0.26262	8.19398	1	-0.37837	13.3048	1	-0.35658	7.73248	1	-0.6266	16.045	1	-0.16866	2.47863	0	-0.13015	1.66565	0	-0.11576	2.36684	0	-0.27002	5.12587	0
ZMO0018	ribulose-phosphate 3-epimerase	KEGG: sal:Sala_3128 ribulose-phosphate 3-epimerase; PFAM: ribulose-phosphate 3-epimerase	12.3707	12.3876	12.4011	12.3659	12.3705	12.3704	12.3568	12.3849	12.4317	12.375	12.3561	-0.01685	0.120389	0	-0.06124	0.425869	0	-0.01812	0.10104	0	0.028795	0.170131	0	0.035162	0.47691	0	0.030589	0.398239	0	0.0136	0.101999	0	-0.01443	0.108872	0	0.056724	0.567847	0	0.075607	0.843432	0	-0.00457	0.045974	0	-0.02803	0.233055	0
ZMO0019	heparinase II/III family protein	PFAM: Heparinase II/III family protein; KEGG: swi:Swit_1942 heparinase II/III family protein	11.6456	11.9417	11.6793	11.7981	11.9034	11.5126	11.6441	11.78	11.846	11.9522	12.0268	-0.29612	4.14528	0	-0.33343	3.90369	0	-0.30811	3.45429	0	-0.24682	2.44868	0	-0.11885	2.71674	0	-0.22412	7.14171	1	-0.13151	1.86139	0	-0.26742	5.55357	1	-0.10618	1.34806	0	-0.18081	3.04291	0	-0.10527	2.25184	0	-0.13591	1.95762	0
ZMO0020	hypothetical protein	PFAM: protein of unknown function DUF162; KEGG: gox:GOX1358 hypothetical protein	13.0508	14.4388	13.8943	13.7283	13.6117	13.0104	12.9179	13.2241	14.7782	14.5388	13.9993	-1.38796	12.9818	1	-1.76777	16.307	1	-1.62092	14.7491	1	-0.77518	5.37767	1	0.165986	3.83677	0	0.282652	8.48402	1	0.092565	0.937488	0	-0.21364	3.31574	0	0.239407	3.95529	0	0.778944	19.2944	1	0.116666	2.22166	0	-0.3062	5.75645	1
ZMO0021	hypothetical protein	PFAM: protein of unknown function DUF162; KEGG: gox:GOX1357 putative electron transport protein	11.8133	13.6575	12.7441	12.8631	12.599	11.5553	11.8587	12.0259	13.933	13.8674	13.1721	-1.8442	26.3099	1	-2.37773	27.6888	1	-2.00866	23.858	1	-1.14622	13.0013	1	-0.11893	1.30951	0	0.145152	1.767	0	-0.30346	3.22979	0	-0.4706	6.31229	1	0.065613	0.360066	0	0.760907	12.2719	1	0.264077	4.45145	0	-0.16714	1.29744	0
ZMO0022	hypothetical protein	PFAM: protein of unknown function DUF224 cysteine-rich region domain protein; KEGG: gox:GOX1356 oxidoreductase, iron-sulphur binding subunit	12.2874	13.6752	13.0409	13.0679	12.835	12.1143	12.3006	12.4473	13.9676	13.8352	13.2227	-1.38778	21.4073	1	-1.85331	25.2609	1	-1.53459	21.1431	1	-0.77545	9.40624	1	-0.02697	0.292587	0	0.205908	5.39924	1	-0.18634	2.71372	0	-0.33302	6.59579	1	0.132388	1.60588	0	0.744841	18.5539	1	0.232882	6.4887	1	-0.14669	1.87675	0
ZMO0023	AsnC family transcriptional regulator	PFAM: regulatory protein AsnC/Lrp family; regulatory protein MarR; KEGG: swi:Swit_0726 AsnC family transcriptional regulator	11.6395	10.873	11.298	11.1787	11.292	11.6291	11.555	11.7344	10.9669	10.8023	10.8496	0.766551	14.7706	1	0.662212	9.46789	1	0.752688	11.3925	1	0.884753	13.9368	1	0.119334	2.09889	0	0.006018	0.05041	0	0.074096	0.642916	0	-0.10525	1.05347	0	0.164572	1.98414	0	0.117288	1.19259	0	-0.11332	1.97411	0	-0.17935	2.34718	0
ZMO0025	hypothetical protein	PFAM: protein of unknown function DUF6 transmembrane; KEGG: swi:Swit_0727 hypothetical protein	11.5641	11.1889	11.4299	11.3214	11.3782	11.7692	11.4583	11.4648	11.0906	11.1844	11.2916	0.375242	7.58987	1	0.678568	11.8181	1	0.273939	3.1438	0	0.173219	1.554	0	0.108549	1.85492	0	0.051697	0.632949	0	0.310864	5.49974	1	0.304372	5.32733	0	-0.09377	0.894903	0	-0.20098	2.8102	0	-0.05685	0.721163	0	-0.00649	0.03851	0
ZMO0026	Sel1 domain-containing protein repeat-containing protein	PFAM: Sel1 domain protein repeat-containing protein; KEGG: aas:Aasi_0854 hypothetical protein	10.5427	9.82057	10.4605	10.0972	9.98721	11.1437	10.3724	10.112	9.77739	9.82191	9.86242	0.722139	16.5048	1	1.36631	24.4124	1	0.550526	8.79002	1	0.249581	2.63368	0	0.363373	11.5173	1	0.473336	15.6362	1	0.771265	18.7127	1	1.0317	24.2549	1	-0.04452	0.338587	0	-0.08503	0.79755	0	0.109963	1.97207	0	0.260435	4.29159	0
ZMO0027	bifunctionalphosphoribosylaminoimidazolecarboxamide formyltransferase/IMP cyclohydrolase	involved in de novo purine biosynthesis	12.4969	12.1619	12.3306	12.5278	12.1296	12.7382	12.6102	12.1422	11.923	12.4454	12.1171	0.334991	3.47416	0	0.815163	10.4252	1	0.164756	0.957001	0	0.025055	0.093518	0	-0.19725	4.51075	0	0.200933	4.64034	0	0.127952	1.36309	0	0.595987	13.1646	1	-0.52246	11.1339	1	-0.19412	2.57343	0	0.398185	12.2621	1	0.468035	9.61261	1
ZMO0028	restriction endonuclease	PFAM: restriction endonuclease; KEGG: xau:Xaut_1094 restriction endonuclease	11.819	11.4169	11.6179	11.643	11.593	11.8716	11.8082	11.7772	11.3642	11.4778	11.4087	0.402118	8.81072	1	0.507427	9.54385	1	0.33039	5.12086	0	0.368538	6.03579	1	-0.02509	0.363527	0	0.024909	0.360209	0	0.063428	0.786993	0	0.094354	1.39871	0	-0.11361	1.85164	0	-0.04454	0.487121	0	0.05	0.917694	0	0.030926	0.306176	0
ZMO0029	Sel1 domain-containing protein repeat-containing protein	PFAM: Sel1 domain protein repeat-containing protein; KEGG: aas:Aasi_1217 hypothetical protein	12.6733	12.3403	12.6578	12.3934	12.4692	12.7344	12.5597	12.726	12.5812	12.2271	12.2125	0.333046	6.77599	1	0.153155	1.62484	0	0.332539	5.35705	0	0.513444	10.0092	1	0.264417	11.9965	1	0.188567	7.57132	1	0.174725	4.01508	0	0.008423	0.075012	0	0.354109	11.1812	1	0.368712	11.7821	1	-0.07585	1.88831	0	-0.1663	3.71987	0
ZMO0030	glyoxalase/bleomycin resistance protein/dioxygenase	PFAM: Glyoxalase/bleomycin resistance protein/dioxygenase; KEGG: oca:OCAR_4050 glyoxalase family protein	14.1357	13.5106	13.9392	13.7758	13.7545	14.2511	14.1016	14.0545	13.6273	13.45	13.4545	0.625156	26.5157	1	0.623803	15.1612	1	0.651596	15.9454	1	0.60007	14.4826	1	0.163416	3.77006	0	0.184681	4.5519	0	0.14952	1.92239	0	0.196548	2.93249	0	0.177312	2.4996	0	0.172815	2.40218	0	0.021265	0.21874	0	0.047028	0.378344	0
ZMO0031	TonB-dependent receptor	PFAM: TonB-dependent receptor; TonB-dependent receptor plug; KEGG: swi:Swit_3048 TonB-dependent receptor	12.6606	12.1877	12.5122	12.244	12.5162	12.7112	12.4682	12.8024	12.3133	12.0197	12.23	0.472925	10.4904	1	0.397825	7.05758	1	0.448511	8.38026	1	0.57244	11.6513	1	0.268281	14.7997	1	-0.00397	0.057483	0	0.242938	8.28303	1	-0.09128	1.87355	0	0.293624	10.7347	1	0.083337	1.63143	0	-0.27225	15.0578	1	-0.33422	12.6827	1
ZMO0033	hypothetical protein	PFAM: protein of unknown function UPF0153; KEGG: sal:Sala_2978 hypothetical protein	12.1018	11.0603	11.5289	11.6338	11.5805	11.9209	12.2583	12.1262	11.1369	11.0093	11.0348	1.04145	21.5376	1	0.784025	12.5485	1	1.24898	21.1889	1	1.09135	18.4387	1	-0.10482	1.8159	0	-0.05155	0.648709	0	-0.3373	6.41006	1	-0.20521	2.99867	0	0.127655	1.44855	0	0.102116	1.04246	0	0.053278	0.678769	0	0.132096	1.52485	0
ZMO0035	ankyrin	PFAM: Ankyrin; KEGG: swi:Swit_2821 ankyrin	12.4957	12.3338	12.4815	12.5104	12.2523	12.5262	12.6594	12.3015	12.4368	12.3615	12.2031	0.161895	4.17414	0	0.089459	0.736657	0	0.297866	4.63187	0	0.09836	0.868126	0	-0.02893	0.270739	0	0.22919	5.17724	0	-0.13313	1.34772	0	0.22474	2.99918	0	0.075275	0.581828	0	0.23364	3.07744	0	0.258119	6.28923	1	0.357872	6.10743	1
ZMO0036	hypothetical protein	PFAM: protein of unknown function DUF1491; KEGG: swi:Swit_2824 hypothetical protein	12.652	12.1165	12.1997	12.853	12.1	12.3261	13.405	12.2248	12.0733	12.301	11.9752	0.535472	4.3895	0	0.252766	1.26956	0	1.10402	11.42	1	0.24963	1.24635	0	-0.65331	25.0849	1	0.099692	2.03452	0	-1.07893	28.659	1	0.10126	1.23527	0	-0.22768	4.27081	0	0.098125	1.17938	0	0.752998	28.3514	1	1.18019	30.7932	1
ZMO0037	putative PTS IIA-like nitrogen-regulatory protein PtsN	PFAM: phosphoenolpyruvate-dependent sugar phosphotransferase system EIIA 2; KEGG: swi:Swit_2826 PTS IIA-like nitrogen-regulatory protein PtsN	13.2	13.2932	13.1053	13.6924	12.9421	12.8118	13.9314	12.8568	13.3987	13.4534	13.0274	-0.09318	0.361109	0	-0.58696	4.76272	0	0.478084	3.47164	0	-0.17066	0.743769	0	-0.58714	23.0478	1	0.163167	4.46035	0	-1.11966	29.8883	1	-0.04498	0.411657	0	-0.05462	0.530462	0	0.371313	8.98507	1	0.750302	28.616	1	1.07468	28.9158	1
ZMO0038	sigma 54 modulation protein/ribosomal protein S30EA	KEGG: sal:Sala_2837 sigma 54 modulation protein/ribosomal protein S30EA; TIGRFAM: ribosomal subunit interface protein; PFAM: sigma 54 modulation protein/ribosomal protein S30EA	14.1752	14.4283	14.3402	14.5264	14.0385	14.0849	14.5332	13.9074	14.5956	14.5196	14.1696	-0.2531	1.8853	0	-0.51073	4.32919	0	0.013632	0.042226	0	-0.2622	1.55026	0	-0.18613	3.03713	0	0.301704	6.35573	1	-0.44831	6.83561	1	0.177437	1.65506	0	0.076051	0.497127	0	0.425972	6.34026	1	0.487835	12.3446	1	0.625749	10.8833	1
ZMO0039	DNA polymerase III subunit epsilon	SMART: Exonuclease; TIGRFAM: DNA polymerase III, epsilon subunit; KEGG: swi:Swit_2828 DNA polymerase III, epsilon subunit; PFAM: Exonuclease RNase T and DNA polymerase III	13.0213	12.6951	12.9409	12.7981	12.8356	12.9357	13.0046	13.1235	12.9461	12.5916	12.5477	0.326164	8.21145	1	-0.01036	0.047125	0	0.412963	5.58354	1	0.575885	9.04214	1	0.142767	1.93269	0	0.105288	1.2225	0	-0.06889	0.421761	0	-0.18783	1.73109	0	0.354426	4.61105	0	0.398408	5.50789	1	-0.03748	0.303087	0	-0.11894	0.883139	0
ZMO0040	dephospho-CoA kinase	catalyzes the phosphorylation of the 3'-hydroxyl group of dephosphocoenzyme A to form coenzyme A; involved in coenzyme A biosynthesis	10.709	10.627	10.6964	10.6157	10.6919	10.6531	10.6664	10.8074	10.7397	10.5649	10.5763	0.081989	2.03193	0	-0.08663	1.01312	0	0.101495	1.27719	0	0.231097	4.50792	0	0.08071	1.55609	0	0.004538	0.045951	0	-0.01335	0.100722	0	-0.15432	2.46868	0	0.17477	2.99409	0	0.163399	2.69724	0	-0.07617	1.42661	0	-0.14097	2.14688	0
ZMO0041	shikimate 5-dehydrogenase	KEGG: swi:Swit_2830 shikimate dehydrogenase; TIGRFAM: shikimate 5-dehydrogenase; PFAM: Shikimate/quinate 5-dehydrogenase; Shikimate dehydrogenase substrate binding domain protein	12.6579	12.5428	12.5822	12.4986	12.7204	12.5475	12.4757	12.9506	12.6168	12.5215	12.4901	0.115143	1.54035	0	-0.06934	0.509359	0	-0.04582	0.30032	0	0.460593	8.33308	1	0.08355	1.49565	0	-0.1382	3.24015	0	0.071792	0.72756	0	-0.40317	9.51445	1	0.095309	1.08833	0	0.126769	1.66309	0	-0.22175	6.6582	1	-0.47496	11.8231	1
ZMO0043	Maf family protein	PFAM: Maf family protein; KEGG: swi:Swit_2831 maf protein	11.8641	11.5717	11.6165	11.664	11.873	11.5361	11.8477	12.2084	11.6969	11.4804	11.5377	0.29241	8.71589	1	-0.16078	2.35698	0	0.3673	8.24278	1	0.670713	17.6104	1	-0.04746	0.911353	0	-0.25651	11.1965	1	-0.31151	9.12383	1	-0.67226	22.5169	1	0.216578	5.38187	1	0.159238	3.35557	0	-0.20905	8.48304	1	-0.36075	11.1156	1
ZMO0044	Sel1 domain-containing protein repeat-containing protein	PFAM: Sel1 domain protein repeat-containing protein; KEGG: aas:Aasi_0854 hypothetical protein	11.135	10.9802	11.0545	11.0876	11.0308	11.0025	11.1938	11.2087	11.1064	10.9815	10.8528	0.15477	5.16968	0	-0.10389	1.72112	0	0.212298	5.17624	0	0.355906	10.8372	1	-0.03315	0.700812	0	0.023684	0.446764	0	-0.19125	5.77739	1	-0.20622	6.46243	1	0.124941	3.00515	0	0.253583	8.70055	1	0.056838	1.52675	0	-0.01497	0.167411	0
ZMO0047	lysine exporter protein	PFAM: Lysine exporter protein (LYSE/YGGA); KEGG: reu:Reut_A2949 lysine exporter protein LysE/YggA	10.9669	10.7031	10.8126	10.9175	10.7748	10.8938	11.0998	10.9071	10.7315	10.7352	10.6424	0.263813	12.86	1	0.16223	2.85681	0	0.364533	9.57196	1	0.264675	6.05244	1	-0.10485	2.48501	0	0.03787	0.563189	0	-0.206	4.13638	0	-0.01335	0.105766	0	-0.0037	0.027128	0	0.089092	1.14988	0	0.142718	4.00809	0	0.192648	3.72964	0
ZMO0050	LysR family transcriptional regulator	PFAM: regulatory protein LysR; LysR substrate-binding; KEGG: gdj:Gdia_1347 transcriptional regulator, LysR family	10.0496	9.99615	10.1371	10.0283	9.90316	10.2469	10.033	9.86891	10.0274	10.0237	9.93741	0.053463	0.62946	0	0.219563	2.22134	0	0.009326	0.043734	0	-0.0685	0.422323	0	0.108776	1.29571	0	0.23397	4.19242	0	0.213895	2.13364	0	0.378001	5.13923	0	0.003657	0.016667	0	0.089938	0.605035	0	0.125193	1.59908	0	0.164106	1.42662	0
ZMO0052	major facilitator superfamily protein	PFAM: major facilitator superfamily MFS_1; KEGG: ppw:PputW619_4522 major facilitator transporter	10.4196	11.2201	10.8605	10.7896	10.8094	10.4707	10.3561	10.4318	11.2502	11.2231	11.1869	-0.80049	14.3412	1	-0.7795	12.3081	1	-0.86694	14.0373	1	-0.75504	11.818	1	0.070863	1.57345	0	0.051116	0.972152	0	0.114586	1.92885	0	0.038887	0.418131	0	0.02714	0.266812	0	0.063346	0.805828	0	-0.01975	0.276241	0	-0.0757	1.03897	0
ZMO0053	alpha/beta hydrolase fold protein	PFAM: alpha/beta hydrolase fold; KEGG: ppw:PputW619_4521 alpha/beta hydrolase fold	10.2463	10.8475	10.6085	10.5299	10.5023	10.2953	10.1988	10.2449	10.9216	10.861	10.7597	-0.60111	8.66136	1	-0.62629	8.11333	1	-0.66221	8.77514	1	-0.51482	6.10066	1	0.078609	1.72974	0	0.10615	2.74589	0	0.096572	1.39918	0	0.050418	0.55695	0	0.060646	0.716061	0	0.161883	3.08705	0	0.027541	0.397432	0	-0.04615	0.495316	0
ZMO0054	MarR family transcriptional regulator	PFAM: regulatory protein MarR; KEGG: ppw:PputW619_4520 MarR family transcriptional regulator	11.0527	10.5923	10.8639	10.752	10.8515	11.0238	10.9913	11.1429	10.704	10.5126	10.5602	0.460404	14.2352	1	0.319743	5.55564	1	0.478692	9.91898	1	0.582776	12.8126	1	0.11192	2.44333	0	0.012347	0.130995	0	0.032446	0.269778	0	-0.11917	1.58242	0	0.191394	3.28071	0	0.143864	2.10863	0	-0.09957	2.0404	0	-0.15161	2.28619	0
ZMO0055	hypothetical protein	PFAM: protein of unknown function DUF81; KEGG: gdj:Gdia_1361 protein of unknown function DUF81	11.4215	11.197	10.7993	11.2619	11.8666	10.9609	11.8606	11.4431	10.6377	10.6632	12.2901	0.224489	0.392289	0	0.323142	0.522026	0	1.19735	3.57531	0	-0.84702	2.09175	0	-0.4626	2.98513	0	-1.06729	10.3064	1	-0.89971	4.88179	0	-0.48221	1.86414	0	-0.0255	0.048826	0	-1.65238	11.6084	1	-0.60469	4.51716	0	0.417498	1.49851	0
ZMO0056	glucosamine--fructose-6-phosphate aminotransferase	Catalyzes the first step in hexosamine metabolism, converting fructose-6P into glucosamine-6P using glutamine as a nitrogen source	13.5063	13.7091	13.5178	13.6673	13.638	13.4521	13.4934	13.5735	13.5835	13.8412	13.7026	-0.20273	4.03412	0	-0.13134	1.50105	0	-0.34775	6.65834	1	-0.12911	1.46307	0	-0.14951	5.22897	0	-0.12024	3.74364	0	-0.0413	0.472509	0	-0.12135	2.21939	0	-0.25771	7.01947	1	-0.11912	2.15704	0	0.02927	0.473898	0	-0.08005	1.18444	0
ZMO0057	phage protein	KEGG: seh:SeHA_C3506 phage protein	13.8349	14.1627	14.0671	14.0726	13.8568	13.7866	13.8786	13.8396	14.3476	14.2666	13.8739	-0.3278	6.16063	1	-0.56105	9.13033	1	-0.38804	5.34364	0	-0.03429	0.181484	0	-0.00547	0.046407	0	0.210342	5.16494	0	-0.09198	0.87387	0	-0.05304	0.415334	0	0.081032	0.731545	0	0.47372	10.1012	1	0.215815	5.3697	0	0.038942	0.282031	0
ZMO0059	glycerate kinase	KEGG: lbr:LVIS_0413 glycerate kinase; PFAM: glycerate kinase	11.202	11.3524	11.3062	11.2543	11.2711	11.1507	11.1501	11.305	11.4616	11.3585	11.2372	-0.15048	7.10348	1	-0.31085	9.99539	1	-0.20839	5.63418	1	0.067807	1.0209	0	0.051864	1.2087	0	0.035036	0.691081	0	0.000635	0.005723	0	-0.15429	3.76703	0	0.103092	2.01805	0	0.224364	6.64599	1	-0.01683	0.268056	0	-0.15493	3.79106	0
ZMO0060	hypothetical protein	N/A	12.6472	11.0813	11.6587	11.8501	12.084	12.2009	12.7695	12.9713	11.1164	10.9307	11.1967	1.56596	23.5591	1	1.08452	13.6712	1	1.83878	24.0306	1	1.77458	23.2485	1	-0.19145	3.90747	0	-0.42535	12.3023	1	-0.56858	11.4453	1	-0.77038	16.5402	1	0.185674	2.17819	0	-0.08033	0.640438	0	-0.2339	5.30925	0	-0.2018	2.47718	0
ZMO0061	histidine acid phosphatase	PFAM: histidine acid phosphatase; KEGG: eca:ECA4198 putative exported phosphatase	12.636	12.8381	12.7868	12.7389	12.6856	12.6551	12.6044	12.6486	12.9184	12.8733	12.7226	-0.20206	4.35288	0	-0.2633	4.85116	0	-0.26888	5.00859	0	-0.074	0.721534	0	0.047904	1.06792	0	0.101199	3.3254	0	0.050695	0.70807	0	0.006552	0.062307	0	0.045114	0.603736	0	0.195847	5.38428	1	0.053295	1.24845	0	-0.04414	0.58625	0
ZMO0062	aldo/keto reductase	PFAM: aldo/keto reductase; KEGG: azc:AZC_0578 putative oxidoreductase	12.9799	13.2162	13.1652	13.0299	13.099	12.9565	12.8895	13.0938	13.374	13.1703	13.1042	-0.23625	11.9926	1	-0.41744	12.5896	1	-0.28084	7.35407	1	-0.01047	0.087808	0	0.135373	4.1981	0	0.066233	1.39974	0	0.067071	0.860774	0	-0.13725	2.50672	0	0.203676	4.61682	0	0.269718	7.0314	1	-0.06914	1.49276	0	-0.20432	4.63932	0
ZMO0064	carbohydrate-selective porin OprB	PFAM: Carbohydrate-selective porin OprB; KEGG: bid:Bind_2156 carbohydrate-selective porin OprB	11.2354	10.8017	11.073	10.9211	11.0616	11.2794	11.0606	11.366	10.8665	10.7816	10.7572	0.433608	8.25336	1	0.412914	6.20657	1	0.279025	3.41229	0	0.608885	10.7326	1	0.151891	4.77348	0	0.011349	0.137552	0	0.218836	4.91068	0	-0.08664	1.1903	0	0.084947	1.15639	0	0.109334	1.68511	0	-0.14054	4.23767	0	-0.30547	8.03927	1
ZMO0066	hypothetical protein	N/A	9.54355	9.34558	9.37756	9.4367	9.51943	9.37791	9.56456	9.68817	9.37722	9.30883	9.35068	0.197967	4.4005	0	0.000681	0.004002	0	0.255727	4.25937	0	0.337493	6.47799	1	-0.05913	1.09077	0	-0.14186	4.14108	0	-0.18665	3.70422	0	-0.31027	7.94	1	0.068391	0.817897	0	0.026545	0.239877	0	-0.08273	1.80011	0	-0.12361	1.9579	0
ZMO0068	Sel1 domain-containing protein repeat-containing protein	PFAM: Sel1 domain protein repeat-containing protein; KEGG: nmu:Nmul_A0104 Sel1 repeat-containing protein	11.0318	11.759	11.3485	11.426	11.4117	10.9389	11.102	11.0544	11.758	11.75	11.769	-0.72722	29.3663	1	-0.81911	19.8101	1	-0.64797	15.3194	1	-0.71459	17.1208	1	-0.0775	1.15498	0	-0.06318	0.860586	0	-0.16307	2.10008	0	-0.11545	1.2467	0	0.008071	0.049422	0	-0.01092	0.068127	0	0.014315	0.133966	0	0.047623	0.370494	0
ZMO0069	major tail tube protein	PFAM: major tail tube protein; KEGG: yps:YPTB1744 putative tail tube protein FII (bacteriophage P2)	13.5346	12.2868	13.2005	13.2897	12.2419	13.381	14.2045	13.0182	13.02	12.3749	11.4656	1.24774	18.4439	1	0.360964	3.02726	0	1.82962	25.0872	1	1.55263	21.4984	1	-0.08921	2.1154	0	0.958555	37.5724	1	-0.82354	25.5698	1	0.362722	10.2719	1	0.64512	20.2729	1	1.55439	41.0457	1	1.04777	39.825	1	1.18626	34.2443	1
ZMO0070	glutaredoxin 2	cofactor involved in the reduction of disulfides	13.0394	12.8188	12.9617	12.9168	12.9088	12.8701	13.0743	13.1739	13.0533	12.7594	12.6436	0.220661	4.38494	0	-0.1832	1.91262	0	0.314927	4.4187	0	0.530261	9.48354	1	0.044825	0.510902	0	0.052886	0.637875	0	-0.20424	2.80613	0	-0.30385	5.17809	0	0.293891	4.9225	0	0.409619	8.03991	1	0.008061	0.068504	0	-0.09961	0.952106	0
ZMO0072	NHL repeat-containing protein	KEGG: mmw:Mmwyl1_1979 NHL repeat-containing protein	13.968	14.3894	14.1167	14.1619	14.2576	13.8655	13.8844	14.1543	14.3679	14.4395	14.3608	-0.42136	12.0603	1	-0.50243	12.0063	1	-0.55511	13.5986	1	-0.20654	3.29605	0	-0.04522	1.01716	0	-0.14087	5.72785	1	-0.01888	0.207872	0	-0.28882	9.76108	1	-0.07156	1.19821	0	0.007074	0.069383	0	-0.09565	3.16239	0	-0.26993	8.89535	1
ZMO0073	CBS domain-containing protein	PFAM: CBS domain containing protein; transporter-associated region; KEGG: sal:Sala_2158 CBS domain-containing protein	13.183	13.4002	13.2571	13.1466	13.471	13.0334	12.9468	13.5687	13.4807	13.3463	13.3734	-0.21716	3.46809	0	-0.44732	5.29918	0	-0.39945	4.45951	0	0.195299	1.483	0	0.110503	1.16541	0	-0.21397	3.18779	0	0.086567	0.511304	0	-0.53528	7.55629	1	0.134438	0.937102	0	0.10734	0.68335	0	-0.32447	6.02983	1	-0.62185	9.32993	1
ZMO0074	hypothetical protein	PFAM: protein of unknown function UPF0054; KEGG: swi:Swit_2389 hypothetical protein	11.8064	12.3116	12.0939	11.9365	12.1464	11.7252	11.6527	12.0411	12.4627	12.2203	12.2516	-0.50518	13.3331	1	-0.73744	14.6764	1	-0.56758	10.5573	1	-0.21052	2.41106	0	0.157426	3.5676	0	-0.05245	0.692614	0	0.072495	0.671223	0	-0.31591	6.08501	1	0.242356	4.06801	0	0.211017	3.28306	0	-0.20987	5.54246	1	-0.3884	8.21599	1
ZMO0075	PhoH family protein	PFAM: PhoH family protein; KEGG: swi:Swit_2388 PhoH family protein	12.5645	13.2287	12.9004	12.7937	12.9956	12.5031	12.3911	12.7994	13.2978	13.1963	13.1918	-0.66412	26.7477	1	-0.79474	18.7734	1	-0.8052	19.0341	1	-0.39244	7.74224	1	0.106723	1.80573	0	-0.09514	1.5175	0	0.111951	1.1549	0	-0.29629	5.10962	0	0.101494	1.00148	0	0.106009	1.06659	0	-0.20187	4.82857	0	-0.40825	8.18988	1
ZMO0077	(dimethylallyl)adenosine tRNA methylthiotransferase	catalyzes the formation of 2-methylthio-N6-(dimethylallyl)adenosine (ms(2)i(6)A) at position 37 in tRNAs that read codons beginning with uridine from N6-(dimethylallyl)adenosine (i(6)A)	12.6938	12.6145	12.6283	12.6137	12.7204	12.7474	12.6176	12.7163	12.5093	12.6099	12.7244	0.079238	2.50115	0	0.23807	5.83575	1	0.007679	0.063451	0	-0.00804	0.06661	0	0.014594	0.189986	0	-0.09203	2.30427	0	0.12979	2.29429	0	0.03102	0.309783	0	-0.1006	1.55483	0	-0.21509	5.00683	0	-0.10663	2.89438	0	-0.09877	1.51243	0
ZMO0078	CheW protein	PFAM: CheW domain protein; KEGG: acr:Acry_2709 putative CheW protein	12.2487	12.3111	12.2398	12.2201	12.3798	12.2568	12.1391	12.3501	12.2228	12.3011	12.4095	-0.06243	1.28004	0	0.034033	0.289324	0	-0.16196	2.56952	0	-0.05937	0.591387	0	0.019742	0.235931	0	-0.13998	3.67258	0	0.117738	1.64818	0	-0.09328	1.16475	0	-0.07825	0.903545	0	-0.18668	3.35323	0	-0.15972	4.5011	0	-0.21102	4.05365	0
ZMO0079	response regulator receiver protein	PFAM: response regulator receiver; KEGG: cak:Caul_0278 response regulator receiver protein	12.5655	12.3999	12.4407	12.4058	12.6016	12.4716	12.4738	12.7511	12.4099	12.3377	12.452	0.165617	1.57416	0	0.061643	0.30651	0	0.136138	0.874582	0	0.29907	2.84729	0	0.034987	0.357008	0	-0.16083	3.16579	0	-0.00226	0.012437	0	-0.27954	4.35539	0	0.072235	0.584325	0	-0.04212	0.292183	0	-0.19582	4.29289	0	-0.27728	4.30138	0
ZMO0080	CheD	stimulates methylation of MCP proteins; PFAM: CheD family protein; KEGG: cak:Caul_0284 hypothetical protein	12.1146	12.0089	12.0369	12.0145	12.1337	12.1991	12.0409	12.1037	11.8747	11.9882	12.1637	0.105695	1.60971	0	0.324417	3.8885	0	0.052672	0.29262	0	-0.06001	0.343981	0	0.022349	0.159826	0	-0.09681	1.04666	0	0.158221	1.29395	0	0.095403	0.630118	0	-0.11352	0.801265	0	-0.28902	3.25111	0	-0.11916	1.42122	0	-0.06282	0.364399	0
ZMO0081	chemotaxis-specific methylesterase	regulates chemotaxis by demethylation of methyl-accepting chemotaxis proteins	11.7197	11.5464	11.5949	11.5647	11.7395	11.8494	11.5816	11.7281	11.3404	11.5479	11.7509	0.1733	4.0322	0	0.508994	9.15093	1	0.033694	0.199553	0	-0.02279	0.127491	0	0.030192	0.269102	0	-0.14454	2.36578	0	0.267842	3.59733	0	0.121347	1.07858	0	-0.20746	2.42043	0	-0.41044	6.87017	1	-0.17474	3.17479	0	-0.14649	1.42401	0
ZMO0082	MCP methyltransferase, CheR-type	KEGG: pzu:PHZ_c3377 chemotaxis protein methyltransferase CheR; PFAM: MCP methyltransferase CheR-type	12.5396	11.9456	12.0948	12.1421	12.4909	12.5547	12.4934	12.5706	11.635	11.7907	12.4112	0.593982	15.7899	1	0.919714	19.479	1	0.702768	14.4263	1	0.159464	1.6588	0	-0.04723	0.695729	0	-0.39608	15.1987	1	0.061246	0.617989	0	-0.01596	0.119868	0	-0.1557	2.42259	0	-0.77621	21.5801	1	-0.34885	13.0435	1	-0.0772	0.851684	0
ZMO0083	CheA signal transduction histidine kinase	PFAM: CheW domain protein; ATP-binding region ATPase domain protein; Signal transducing histidine kinase homodimeric; Hpt domain protein; KEGG: acr:Acry_2708 CheA signal transduction histidine kinase	12.3912	12.286	12.1554	12.2919	12.5686	12.343	12.3949	12.4357	11.9678	12.1889	12.7014	0.105147	1.46212	0	0.375206	4.45238	0	0.206006	1.76438	0	-0.26577	2.61056	0	-0.13653	1.60072	0	-0.41321	8.57857	1	-0.05193	0.268259	0	-0.09272	0.56148	0	-0.22113	1.96768	0	-0.7337	11.655	1	-0.27668	4.7521	0	-0.04079	0.201123	0
ZMO0084	CheX protein	KEGG: pzu:PHZ_c3381 CheX protein	11.8498	11.3576	11.3518	11.5881	11.8712	11.7616	11.8929	11.8948	10.942	11.2833	11.8475	0.492177	17.5449	1	0.819658	20.8691	1	0.609645	15.1355	1	0.047226	0.390931	0	-0.23629	8.3961	1	-0.51933	21.6312	1	-0.13129	2.03586	0	-0.13311	2.07954	0	-0.3413	8.64851	1	-0.90555	26.2567	1	-0.28304	10.7436	1	-0.00183	0.013104	0
ZMO0085	methyl-accepting chemotaxis sensory transducer	PFAM: histidine kinase HAMP region domain protein; chemotaxis sensory transducer; KEGG: acr:Acry_2705 methyl-accepting chemotaxis sensory transducer	13.1593	14.1833	13.4782	13.6853	13.8504	12.972	13.3109	13.1951	13.9844	14.0598	14.5056	-1.02393	11.7473	1	-1.01241	10.8734	1	-0.74894	7.15512	1	-1.31043	15.0006	1	-0.20712	7.72511	1	-0.37214	16.442	1	-0.33886	9.47415	1	-0.22313	5.1668	0	-0.07539	0.992275	0	-0.52115	16.2606	1	-0.16502	5.52933	1	0.115728	1.87704	0
ZMO0086	(p)ppGpp synthetase I, SpoT/RelA	SMART: metal-dependent phosphohydrolase HD region; TIGRFAM: RelA/SpoT family protein; KEGG: swi:Swit_3527 (p)ppGpp synthetase I, SpoT/RelA; PFAM: amino acid-binding ACT domain protein; TGS domain protein; metal-dependent phosphohydrolase HD sub domain; Rel	11.9606	12.0208	12.0579	11.8361	12.078	11.8435	11.8354	12.2028	12.2724	11.8368	11.9532	-0.06021	0.367838	0	-0.42888	4.51426	0	-0.00135	0.004902	0	0.249598	1.95511	0	0.221805	4.37643	0	-0.02008	0.16043	0	0.008037	0.040759	0	-0.35932	5.38315	1	0.435574	7.16111	1	0.31916	4.49434	0	-0.24189	4.99651	0	-0.36736	5.56567	1
ZMO0087	hypothetical protein	N/A	13.9825	13.1638	13.6403	13.3468	13.7324	14.1563	13.741	14.05	13.1243	12.9525	13.4147	0.818618	10.7486	1	1.03204	13.6988	1	0.78854	9.67805	1	0.635276	7.13782	1	0.293513	16.5213	1	-0.09206	3.27051	0	0.415262	16.529	1	0.106323	2.38902	0	0.171765	5.01221	0	-0.29044	10.658	1	-0.38557	21.9912	1	-0.30894	11.5551	1
ZMO0088	hypothetical protein	KEGG: cak:Caul_3593 hypothetical protein	10.4368	10.5323	10.2912	10.3773	10.7852	10.2138	10.3399	10.7568	10.3685	10.4146	10.8137	-0.09545	1.3591	0	-0.15473	1.90268	0	-0.07475	0.66027	0	-0.05688	0.458384	0	-0.08608	1.92734	0	-0.49404	21.4169	1	-0.12607	2.03344	0	-0.54297	16.4032	1	-0.04609	0.481708	0	-0.44512	12.9567	1	-0.40796	17.5491	1	-0.4169	11.9294	1
ZMO0089	hypothetical protein	KEGG: cak:Caul_3593 hypothetical protein	11.3126	10.9118	10.8543	11.1141	11.3682	10.9266	11.4195	11.5917	10.782	10.8086	11.1446	0.400814	7.20585	1	0.144539	1.0503	0	0.610852	9.18854	1	0.447051	5.85805	1	-0.25978	6.47964	1	-0.51388	15.9871	1	-0.49293	9.83408	1	-0.66513	14.4153	1	-0.02662	0.16746	0	-0.36262	6.35596	1	-0.2541	6.27126	1	-0.1722	2.02634	0
ZMO0090	short-chain dehydrogenase/reductase SDR	PFAM: short-chain dehydrogenase/reductase SDR; KEGG: rme:Rmet_4076 short-chain dehydrogenase/reductase SDR	12.0585	13.3941	12.7441	13.1001	12.3346	11.8938	12.5235	11.7581	13.5945	13.6768	12.9112	-1.33563	36.7906	1	-1.70063	33.2561	1	-1.15323	24.1421	1	-1.15303	24.1382	1	-0.356	10.7822	1	0.409492	12.9037	1	-0.62971	14.294	1	0.135691	1.51663	0	-0.0823	0.735218	0	0.683293	15.733	1	0.765496	25.1647	1	0.765396	17.8616	1
ZMO0091	hypothetical protein	N/A	9.63308	9.72938	9.61495	9.7623	9.66644	9.55034	9.68474	9.66417	9.67956	9.83986	9.66871	-0.09629	0.685473	0	-0.12922	0.477156	0	-0.15512	0.627222	0	-0.00454	0.012249	0	-0.14735	0.931816	0	-0.05149	0.236175	0	-0.1344	0.517418	0	-0.11383	0.416577	0	-0.1603	0.63633	0	0.010856	0.029201	0	0.095862	0.523418	0	0.020568	0.058282	0
ZMO0092	hypothetical protein	N/A	12.5071	11.2882	11.7818	11.7958	12.1153	12.4414	12.4118	12.6682	11.1223	11.1798	11.5624	1.21896	15.0733	1	1.31908	15.7859	1	1.23196	14.574	1	1.10584	12.7759	1	-0.01397	0.207723	0	-0.33348	16.9312	1	0.029589	0.339077	0	-0.22686	6.49101	1	-0.05753	0.819316	0	-0.4401	15.6545	1	-0.31951	16.1347	1	-0.25645	7.75713	1
ZMO0094	biotin synthase	SMART: Elongator protein 3/MiaB/NifB; TIGRFAM: biotin synthase; KEGG: bid:Bind_0535 biotin synthase; PFAM: Radical SAM domain protein; biotin and thiamin synthesis associated	13.5227	13.5031	13.4368	13.5051	13.5968	13.5485	13.5058	13.5137	13.3251	13.5044	13.68	0.019549	0.133693	0	0.223476	2.47671	0	0.001417	0.006733	0	-0.16625	1.57467	0	-0.06831	1.06254	0	-0.16003	3.88246	0	0.04272	0.352417	0	0.034826	0.273701	0	-0.17934	2.70632	0	-0.3549	7.62916	1	-0.09173	1.64556	0	-0.00789	0.051922	0
ZMO0095	hypothetical protein	N/A	13.9491	13.7454	13.6977	14.1828	13.6612	13.4281	14.0975	14.3217	13.9672	14.2681	13.0007	0.203774	1.29728	0	-0.5391	3.28932	0	-0.17057	0.601039	0	1.32099	12.0979	1	-0.48514	5.77759	1	0.03647	0.159874	0	-0.66941	5.56789	1	-0.89358	8.48545	1	-0.30088	1.62786	0	0.966514	9.46077	1	0.521613	6.43542	1	-0.22417	1.05223	0
ZMO0096	CDP-diacylglycerol/glycerol-3-phosphate 3-phosphatidyltransferase	KEGG: swi:Swit_3594 CDP-diacylglycerol--glycerol-3-phosphate 3-phosphatidyltransferase; TIGRFAM: CDP-diacylglycerol/glycerol-3-phosphate 3-phosphatidyltransferase; PFAM: CDP-alcohol phosphatidyltransferase	14.2897	12.8776	13.6799	13.4939	13.5771	14.3613	14.254	14.2538	12.9984	12.7338	12.9004	1.41214	38.4309	1	1.36289	24.6368	1	1.52018	27.1219	1	1.35335	24.4799	1	0.185936	2.85911	0	0.10272	1.16083	0	0.107296	0.752771	0	0.107491	0.754679	0	0.264576	2.88654	0	0.09795	0.663751	0	-0.08322	0.857053	0	0.000195	0.000859	0
ZMO0099	major facilitator superfamily protein	PFAM: major facilitator superfamily MFS_1; KEGG: sal:Sala_1153 major facilitator transporter	12.5612	11.6983	12.0704	12.0389	12.2799	12.7774	12.341	12.5652	11.3635	11.7368	11.9946	0.862899	14.8587	1	1.41385	21.5714	1	0.604239	7.65033	1	0.570609	7.04263	1	0.03152	0.347353	0	-0.20947	5.39603	1	0.436324	9.4497	1	0.212154	3.23019	0	-0.37329	7.59072	1	-0.63109	15.1165	1	-0.24099	6.65001	1	-0.22417	3.51846	0
ZMO0100	HxlR family transcriptional regulator	PFAM: helix-turn-helix HxlR type; KEGG: gox:GOX0912 hypothetical protein	10.2046	10.1169	10.344	10.0932	10.0449	10.5355	10.0392	10.0389	10.1524	10.1472	10.051	0.087689	2.07573	0	0.383128	8.98888	1	-0.108	1.32679	0	-0.01206	0.085229	0	0.250711	8.34412	1	0.299031	10.621	1	0.496276	13.0432	1	0.496625	13.0546	1	0.005147	0.035488	0	0.101438	1.25331	0	0.04832	0.712192	0	0.000349	0.002322	0
ZMO0101	NAD-dependent epimerase/dehydratase	PFAM: NAD-dependent epimerase/dehydratase; KEGG: gox:GOX0911 putative oxidoreductase	10.9694	11.2763	10.8853	10.9589	11.5243	10.6128	10.8382	11.4571	11.1577	11.0797	11.5915	-0.30693	9.51221	1	-0.54488	11.365	1	-0.24143	3.4656	0	-0.13449	1.41183	0	-0.07369	1.06655	0	-0.63905	21.7741	1	-0.22541	3.44508	0	-0.84424	20.3456	1	0.078042	0.708026	0	-0.43385	9.13289	1	-0.56536	19.2364	1	-0.61883	14.4402	1
ZMO0102	hypothetical protein	N/A	10.2082	9.95944	9.94846	10.0622	10.2408	9.95032	10.2137	10.4606	9.94659	9.91076	10.021	0.248741	10.3226	1	0.003731	0.024426	0	0.302902	6.26933	1	0.439591	10.603	1	-0.11375	2.37346	0	-0.29231	9.76351	1	-0.26334	5.08097	0	-0.51024	12.846	1	0.035832	0.291811	0	-0.07438	0.757851	0	-0.17856	4.76643	0	-0.2469	4.6053	0
ZMO0103	beta-lactamase	PFAM: beta-lactamase; KEGG: swi:Swit_4706 beta-lactamase	12.2763	12.5824	12.4897	12.3129	12.4855	12.4412	12.0761	12.3118	12.5382	12.5498	12.6593	-0.3061	5.95704	1	-0.09709	0.528603	0	-0.47373	5.52994	1	-0.34748	3.43794	0	0.176786	2.17844	0	0.004165	0.023446	0	0.365105	3.91664	0	0.129361	0.82077	0	-0.01153	0.047059	0	-0.12103	0.74778	0	-0.17262	2.09997	0	-0.23574	1.99032	0
ZMO0105	isopropylmalate isomerase large subunit	dehydratase component, catalyzes the isomerization between 2-isopropylmalate and 3-isopropylmalate	13.147	13.3834	13.1815	13.432	13.182	13.2137	13.3029	12.9242	13.1492	13.5611	13.4398	-0.23643	2.83836	0	0.064502	0.378467	0	-0.25816	2.74305	0	-0.51562	7.82767	1	-0.25054	10.7919	1	-0.00056	0.006386	0	-0.08921	1.37112	0	0.289504	8.18399	1	-0.41187	13.0848	1	-0.29062	8.22877	1	0.249983	10.7601	1	0.378715	11.7697	1
ZMO0106	isopropylmalate isomerase small subunit	catalyzes the isomerization between 2-isopropylmalate and 3-isopropylmalate in leucine biosynthesis; forms a heterodimer of LeuC/D	13.2326	13.3423	13.0828	13.3363	13.4434	13.0644	13.3264	13.3071	13.1013	13.3461	13.5797	-0.10971	1.68664	0	-0.03684	0.189392	0	-0.01968	0.093439	0	-0.27262	2.9395	0	-0.25345	4.48886	0	-0.36054	7.5943	1	-0.26203	2.76425	0	-0.24265	2.45391	0	-0.24487	2.48866	0	-0.47842	6.92525	1	-0.10709	1.20143	0	0.019382	0.091903	0
ZMO0107	hypothetical protein	KEGG: sal:Sala_2241 hypothetical protein	13.5646	13.3125	13.4536	13.3996	13.4623	13.6287	13.4747	13.5903	13.2785	13.3245	13.3344	0.25209	4.98721	0	0.35027	4.8351	0	0.150156	1.31878	0	0.255844	2.97673	0	0.053991	0.616232	0	-0.00873	0.071055	0	0.154049	1.694	0	0.038479	0.256662	0	-0.04607	0.319944	0	-0.05595	0.408882	0	-0.06273	0.757291	0	-0.11557	1.10429	0
ZMO0108	small multidrug resistance protein	PFAM: small multidrug resistance protein; KEGG: bwe:BcerKBAB4_0308 small multidrug resistance protein	13.2103	13.1866	13.1824	13.1513	13.2615	13.1673	13.1395	13.324	13.1976	13.1631	13.1991	0.023667	0.137547	0	-0.03032	0.125031	0	-0.02356	0.094594	0	0.12489	0.716667	0	0.031119	0.230525	0	-0.07909	0.765873	0	0.027739	0.135096	0	-0.1567	1.24307	0	0.034499	0.173249	0	-0.00148	0.006382	0	-0.11021	1.23327	0	-0.18444	1.58558	0
ZMO0109	hypothetical protein	KEGG: amc:MADE_01288 hypothetical protein	14.6773	14.0867	14.3827	14.2828	14.4804	14.7817	14.5705	14.6797	13.9838	13.9951	14.2811	0.590616	9.95687	1	0.797945	11.2262	1	0.57536	7.14209	1	0.398543	4.11059	0	0.099943	1.3913	0	-0.09767	1.34442	0	0.211236	2.5683	0	0.102031	0.865722	0	-0.01135	0.061882	0	-0.29737	4.36195	0	-0.19761	3.96403	0	-0.1092	0.953766	0
ZMO0110	glycosyl transferase family 2 protein	PFAM: glycosyl transferase family 2; KEGG: gdj:Gdia_3000 glycosyl transferase family 2	13.6523	12.6962	13.1391	13.0232	13.3605	13.7436	13.5372	13.6761	12.5347	12.5091	13.0449	0.956095	10.1555	1	1.20889	12.9415	1	1.02817	10.5058	1	0.631232	5.21849	0	0.115959	3.05261	0	-0.22135	8.09501	1	0.206319	4.35493	0	0.067478	0.807936	0	0.025599	0.230995	0	-0.51018	15.2656	1	-0.33731	14.0971	1	-0.13884	2.35825	0
ZMO0111	ABC transporter-like protein	KEGG: swi:Swit_3446 ABC transporter related; PFAM: ABC transporter related; SMART: AAA ATPase	12.4101	11.9192	12.2305	12.0411	12.2224	12.5442	12.206	12.4802	11.9168	11.8761	11.9646	0.490934	12.1004	1	0.62731	11.6896	1	0.329841	4.66663	0	0.515653	8.99298	1	0.189432	4.83623	0	0.00811	0.075224	0	0.338167	6.85382	1	0.063939	0.575707	0	0.040698	0.321212	0	-0.04772	0.392472	0	-0.18132	4.52322	0	-0.27423	5.01133	0
ZMO0112	hypothetical protein	KEGG: eli:ELI_03640 hypothetical protein	13.2721	13.0187	13.0115	13.048	13.3767	13.1474	13.3059	13.363	12.8755	12.7901	13.3905	0.253406	1.87764	0	0.27193	1.84302	0	0.515834	4.94983	0	-0.02754	0.09722	0	-0.03653	0.493654	0	-0.36527	13.8358	1	-0.15848	2.4979	0	-0.21554	4.02341	0	0.085422	0.986879	0	-0.51501	13.785	1	-0.32874	12.1376	1	-0.05705	0.563232	0
ZMO0113	para-aminobenzoate synthase subunit I	TIGRFAM: para-aminobenzoate synthase, subunit I; KEGG: met:M446_0053 para-aminobenzoate synthase, subunit I; PFAM: Anthranilate synthase component I domain protein; Chorismate binding-like	11.9522	13.203	12.5503	12.5913	12.5912	11.6525	11.9606	12.2435	13.4481	13.222	12.9388	-1.25075	39.5787	1	-1.79554	34.8625	1	-1.2614	26.4101	1	-0.69532	14.3114	1	-0.041	0.404367	0	-0.04087	0.402749	0	-0.30807	4.60693	0	-0.59098	11.6929	1	0.226068	2.85459	0	0.509238	9.59784	1	0.000128	0.000927	0	-0.28291	4.0415	0
ZMO0114	glutamine amidotransferase of anthranilate synthase	KEGG: mpo:Mpop_4378 glutamine amidotransferase of anthranilate synthase; TIGRFAM: glutamine amidotransferase of anthranilate synthase; PFAM: glutamine amidotransferase class-I	12.886	13.9321	13.3324	13.4097	13.4851	12.487	12.8895	13.2817	14.1778	13.9299	13.6884	-1.04603	23.2855	1	-1.69088	29.9687	1	-1.04045	19.2037	1	-0.40675	5.67049	1	-0.07731	1.34674	0	-0.15268	3.82559	0	-0.40252	9.59114	1	-0.79475	21.3945	1	0.247903	4.73092	0	0.489379	12.3994	1	-0.07537	1.29699	0	-0.39222	9.25662	1
ZMO0115	class IV aminotransferase	PFAM: aminotransferase class IV; KEGG: mex:Mext_3905 aminotransferase class IV	12.5558	13.3599	12.8581	12.9594	13.056	12.1736	12.5748	12.919	13.5427	13.3439	13.1931	-0.80414	28.8385	1	-1.36917	31.0891	1	-0.76911	18.3213	1	-0.27414	4.60774	0	-0.10123	1.87252	0	-0.19789	5.26348	0	-0.40126	8.90077	1	-0.74541	19.0235	1	0.198798	3.10892	0	0.349621	7.32083	1	-0.09666	1.74523	0	-0.34415	7.15534	1
ZMO0116	BadM/Rrf2 family transcriptional regulator	KEGG: sru:SRU_0748 rrf2 family protein (putative transcriptional regulator); TIGRFAM: transcriptional regulator, Rrf2 family; PFAM: protein of unknown function UPF0074	13.5032	13.3769	13.4757	13.4157	13.4287	13.3558	13.5245	13.6293	13.5957	13.3069	13.2281	0.126286	1.85987	0	-0.23993	3.38964	0	0.217607	2.91281	0	0.401182	7.37599	1	0.06005	1.03756	0	0.047066	0.734467	0	-0.16872	2.93111	0	-0.27349	6.14398	1	0.288819	6.65965	1	0.367622	9.38732	1	-0.01298	0.147306	0	-0.10477	1.41336	0
ZMO0117	hydroxylamine reductase	catalyzes the reduction of hydroxylamine to ammonia and water	12.2469	12.2245	12.2539	12.2241	12.2291	12.1346	12.2435	12.3626	12.3732	12.2046	12.0956	0.022418	0.241134	0	-0.2386	3.88747	0	0.038909	0.294134	0	0.266948	4.6204	0	0.02984	0.37144	0	0.024776	0.294534	0	-0.10892	1.37226	0	-0.228	4.26722	0	0.168596	2.67344	0	0.277551	5.75488	1	-0.00506	0.049598	0	-0.11908	1.56872	0
ZMO0119	Na+/H+ antiporter NhaA	PFAM: Na+/H+ antiporter NhaA; KEGG: gdj:Gdia_2293 Na+/H+ antiporter NhaA	11.3919	11.2427	11.2599	11.3185	11.3735	11.2292	11.4293	11.5173	11.2906	11.2076	11.2298	0.149248	3.37743	0	-0.06137	0.584875	0	0.221703	3.92122	0	0.287413	5.82492	1	-0.05855	1.17492	0	-0.11363	3.22701	0	-0.20009	4.5277	0	-0.28803	7.7871	1	0.082988	1.17884	0	0.060757	0.754532	0	-0.05509	1.07484	0	-0.08794	1.28404	0
ZMO0120	dihydroorotate dehydrogenase	PFAM: dihydroorotate dehydrogenase; KEGG: ENSAPMG00000016837.	12.7886	12.3583	12.7391	12.647	12.3343	12.9401	12.9184	12.5073	12.5381	12.3755	12.1613	0.430286	20.428	1	0.40197	9.81102	1	0.542889	14.4013	1	0.346	7.96486	1	0.092102	1.80151	0	0.40479	15.3307	1	0.021643	0.166546	0	0.432774	10.8293	1	0.162562	2.53299	0	0.376805	8.97879	1	0.312687	11.1403	1	0.411132	10.1142	1
ZMO0121	recombination factor protein RarA	KEGG: swi:Swit_0882 recombination factor protein RarA; PFAM: AAA ATPase central domain protein; ATPase associated with various cellular activities AAA_5; SMART: AAA ATPase	10.8986	11.212	11.0166	10.9538	11.1956	10.7972	10.7379	11.1607	11.2359	11.1698	11.2304	-0.31344	4.81745	0	-0.4387	6.05809	1	-0.43193	5.91927	1	-0.0697	0.410501	0	0.062723	0.961467	0	-0.17899	4.72682	0	0.05934	0.550873	0	-0.36348	8.07699	1	0.066107	0.637259	0	0.00551	0.036245	0	-0.24171	7.39719	1	-0.42282	9.95976	1
ZMO0122	hypothetical protein	N/A	14.7532	14.6427	14.7569	14.8445	14.4924	14.7421	15.0529	14.4646	14.7717	14.6361	14.5201	0.110502	3.26563	0	-0.02967	0.241259	0	0.416725	10.3053	1	-0.05555	0.532089	0	-0.08761	1.67075	0	0.264528	8.89496	1	-0.3108	6.82634	1	0.277472	5.7703	1	0.135588	1.9167	0	0.251584	4.97678	0	0.352135	12.9704	1	0.588275	15.8295	1
ZMO0124	ATPase-like protein	KEGG: swi:Swit_3657 ATPase-like protein	12.0876	11.7008	11.7953	12.0503	11.837	12.0143	12.2236	12.0248	11.5762	11.8769	11.6492	0.386794	10.0907	1	0.438103	9.3358	1	0.346675	6.69081	1	0.375603	7.5177	1	-0.25499	12.1134	1	-0.04178	0.836371	0	-0.20928	5.65356	1	-0.01053	0.100315	0	-0.30071	9.52989	1	-0.07303	1.13397	0	0.21321	9.56536	1	0.198746	5.22997	0
ZMO0125	ybaK/ebsC protein	KEGG: rec:RHECIAT_CH0000320 hypothetical protein; TIGRFAM: ybaK/ebsC protein; PFAM: YbaK/prolyl-tRNA synthetase associated region	11.7843	11.2094	11.4273	11.6632	11.4	11.6782	11.9284	11.7463	11.1764	11.398	11.0536	0.574983	21.2059	1	0.501812	9.56722	1	0.530399	10.3072	1	0.692738	14.0506	1	-0.23594	5.31278	0	0.027345	0.245944	0	-0.25024	3.41781	0	-0.06812	0.508632	0	-0.22165	2.83194	0	0.122808	1.11919	0	0.263287	6.15513	1	0.182118	2.09086	0
ZMO0127	S1/P1 nuclease	PFAM: S1/P1 nuclease; KEGG: gdj:Gdia_1877 S1/P1 nuclease	13.1259	13.2902	13.3463	13.2508	13.0271	13.427	13.1265	12.8242	13.2655	13.3751	13.23	-0.16432	2.52862	0	0.16148	1.70568	0	-0.24862	3.31812	0	-0.40581	6.98185	1	0.095487	1.99366	0	0.319166	11.8959	1	0.300535	6.78821	1	0.602809	16.831	1	-0.10956	1.45188	0	0.035522	0.311552	0	0.223679	7.3137	1	0.302274	6.84578	1
ZMO0128	TonB-dependent receptor	PFAM: TonB-dependent receptor; TonB-dependent receptor plug; KEGG: gox:GOX1017 TonB-dependent outer membrane receptor	13.3844	13.0702	13.4504	13.2373	12.9941	13.7392	13.4052	13.0089	13.1617	13.0694	12.9794	0.314246	3.74011	0	0.577489	8.19023	1	0.33572	3.63391	0	0.029529	0.135394	0	0.213126	9.11492	1	0.456312	22.3307	1	0.33401	10.4778	1	0.730292	25.0542	1	0.092242	1.52299	0	0.182332	4.34838	0	0.243186	10.8912	1	0.396282	13.055	1
ZMO0130	Acid phosphatase	KEGG: gox:GOX1624 nonspecific acid phosphatase precursor; PFAM: phosphoesterase PA-phosphatase related	13.6146	13.1882	13.6796	13.5099	13.0146	13.7864	13.8678	13.1896	13.5729	13.1519	12.8397	0.426452	18.8006	1	0.213504	3.46207	0	0.715885	18.1833	1	0.349967	7.3097	1	0.169754	4.15047	0	0.664965	23.8834	1	-0.08144	0.813945	0	0.596733	14.8062	1	0.420944	9.4814	1	0.733197	18.6538	1	0.495212	17.7561	1	0.67817	17.14	1
ZMO0131	metallophosphoesterase	PFAM: metallophosphoesterase; KEGG: gdj:Gdia_1878 metallophosphoesterase	13.0863	13.1855	13.3572	13.1222	12.9284	13.5686	13.0091	12.6814	13.1458	13.2354	13.1753	-0.09915	1.5596	0	0.422771	9.31219	1	-0.22632	3.69901	0	-0.49391	11.2385	1	0.235012	9.2928	1	0.428879	18.9806	1	0.559556	17.639	1	0.88722	27.4135	1	-0.08953	1.2905	0	-0.02946	0.27991	0	0.193867	6.96427	1	0.327663	9.11327	1
ZMO0132	Sel1 domain-containing protein repeat-containing protein	PFAM: Sel1 domain protein repeat-containing protein; KEGG: min:Minf_1656 TPR repeat protein, SEL1 subfamily	10.1168	10.0154	10.1591	10.0681	9.97107	10.2651	10.0942	9.99106	10.0532	10.042	9.95108	0.101342	1.71921	0	0.211817	3.26518	0	0.052227	0.429626	0	0.039983	0.30661	0	0.091029	1.96775	0	0.188069	6.00531	1	0.170824	3.04686	0	0.273986	6.27631	1	0.011234	0.086573	0	0.102153	1.38667	0	0.097041	2.17089	0	0.103163	1.40718	0
ZMO0133	Sel1 domain-containing protein repeat-containing protein	PFAM: Sel1 domain protein repeat-containing protein; KEGG: aas:Aasi_0854 hypothetical protein	11.4845	11.581	11.6679	11.5859	11.3443	11.5989	11.5137	11.3407	11.737	11.658	11.3479	-0.09652	0.439442	0	-0.13812	0.460867	0	-0.1443	0.48805	0	-0.00713	0.017258	0	0.082088	0.458603	0	0.323639	3.37871	0	0.085178	0.309593	0	0.258148	1.40352	0	0.078998	0.282207	0	0.38913	2.62641	0	0.241551	2.14755	0	0.17297	0.785924	0
ZMO0134	Sel1 domain-containing protein repeat-containing protein	PFAM: Sel1 domain protein repeat-containing protein; KEGG: min:Minf_1656 TPR repeat protein, SEL1 subfamily	10.0748	9.68098	9.85649	9.92703	9.85019	10.0099	10.119	10.0955	9.70306	9.73504	9.60485	0.393846	11.2985	1	0.306874	4.30446	0	0.383969	6.04165	1	0.490693	8.37355	1	-0.07053	0.881355	0	0.0063	0.049126	0	-0.10908	1.00164	0	-0.08561	0.68958	0	-0.03199	0.203655	0	0.098209	0.862126	0	0.076833	0.979766	0	0.023471	0.138913	0
ZMO0135	Sel1 domain-containing protein repeat-containing protein	PFAM: Sel1 domain protein repeat-containing protein; KEGG: min:Minf_1656 TPR repeat protein, SEL1 subfamily	10.6553	10.1559	10.4626	10.3874	10.3667	10.7363	10.5856	10.6439	10.189	10.1892	10.0895	0.499355	20.7172	1	0.547334	12.4932	1	0.396326	8.11824	1	0.554406	12.3469	1	0.075217	1.11271	0	0.095924	1.56973	0	0.150722	1.8733	0	0.092388	0.879821	0	-0.00029	0.001677	0	0.099459	1.00936	0	0.020706	0.203213	0	-0.05833	0.470165	0
ZMO0136	Sel1 domain-containing protein repeat-containing protein	PFAM: Sel1 domain protein repeat-containing protein; KEGG: min:Minf_1697 TPR repeat protein, SEL1 subfamily	10.907	10.2398	10.5554	10.6187	10.5462	10.8582	10.9901	10.8728	10.2525	10.2472	10.2197	0.667209	16.1277	1	0.605691	11.2628	1	0.742868	14.5071	1	0.653069	12.2175	1	-0.06327	1.10378	0	0.009167	0.097562	0	-0.13186	1.97245	0	-0.01452	0.112017	0	0.005319	0.038244	0	0.032855	0.280971	0	0.072436	1.32374	0	0.117336	1.65142	0
ZMO0137	Sel1 domain-containing protein repeat-containing protein	PFAM: Sel1 domain protein repeat-containing protein; KEGG: min:Minf_1656 TPR repeat protein, SEL1 subfamily	11.9645	11.6366	11.823	11.8608	11.718	11.9312	12.0744	11.8881	11.7148	11.6472	11.548	0.327906	4.77725	0	0.21641	1.34214	0	0.427185	3.80902	0	0.340123	2.6747	0	-0.03782	0.23332	0	0.104936	0.878935	0	-0.14321	0.835716	0	0.043079	0.180872	0	0.067568	0.309945	0	0.166793	1.03922	0	0.142756	1.37596	0	0.186287	1.22134	0
ZMO0139	aminoglycoside phosphotransferase	PFAM: aminoglycoside phosphotransferase; fructosamine kinase; KEGG: bid:Bind_0167 aminoglycoside phosphotransferase	12.4437	12.4856	12.5441	12.4659	12.3839	12.4711	12.3889	12.4711	12.6171	12.5429	12.2968	-0.04189	0.269948	0	-0.14601	0.671596	0	-0.15394	0.722373	0	0.174276	0.832825	0	0.078227	0.463332	0	0.160191	1.23535	0	0.082193	0.317511	0	4.66e-05	0.000136	0	0.074262	0.280234	0	0.320334	2.11907	0	0.081963	0.485313	0	-0.08215	0.308673	0
ZMO0140	protein tyrosine phosphatase	KEGG: gbe:GbCGDNIH1_0832 protein tyrosine phosphatase; PFAM: Protein-tyrosine phosphatase, low molecular weight	12.674	12.2822	12.5689	12.4263	12.4392	12.795	12.5519	12.6752	12.3428	12.3006	12.2032	0.391855	10.417	1	0.452233	9.23104	1	0.25132	3.86965	0	0.472011	9.78721	1	0.142619	4.32368	0	0.129727	3.7356	0	0.243076	5.74202	1	0.119838	1.93314	0	0.042163	0.438879	0	0.139615	2.4457	0	-0.01289	0.158728	0	-0.12324	2.01784	0
ZMO0142	alanine racemase domain-containing protein	PFAM: alanine racemase domain protein; KEGG: swi:Swit_2856 alanine racemase domain-containing protein	13.1441	13.1339	13.1779	13.1112	13.128	13.125	13.0176	13.2896	13.2307	13.2047	12.9664	0.010139	0.055554	0	-0.1057	0.713769	0	-0.18706	1.63408	0	0.323184	3.7967	0	0.066702	1.04859	0	0.049894	0.695521	0	0.107381	1.2677	0	-0.16455	2.42313	0	0.026022	0.19672	0	0.264338	5.03923	0	-0.01681	0.17704	0	-0.27193	5.26041	0
ZMO0143	ABC transporter-like protein	KEGG: swi:Swit_1926 ABC transporter related; PFAM: ABC transporter related; SMART: AAA ATPase	13.4318	13.4806	13.5143	13.3983	13.4561	13.4622	13.2635	13.5698	13.5664	13.533	13.3424	-0.04879	0.302047	0	-0.10422	0.661716	0	-0.26948	2.68808	0	0.227339	2.06711	0	0.116058	2.53728	0	0.058195	0.902858	0	0.19869	3.41299	0	-0.10758	1.33359	0	0.033427	0.275705	0	0.223974	4.10791	0	-0.05786	0.895532	0	-0.30627	6.59358	1
ZMO0144	L-aspartate oxidase	TIGRFAM: L-aspartate oxidase; KEGG: swi:Swit_1927 L-aspartate oxidase; PFAM: fumarate reductase/succinate dehydrogenase flavoprotein domain protein; FAD dependent oxidoreductase	13.0319	13.4374	13.2926	13.2016	13.2097	13.0379	12.8671	13.1908	13.5474	13.5361	13.2286	-0.40544	13.9284	1	-0.50953	9.23759	1	-0.66902	13.1908	1	-0.03777	0.229949	0	0.091028	1.16557	0	0.082913	1.01746	0	0.170776	1.77883	0	-0.15297	1.50585	0	0.011281	0.059793	0	0.318794	4.66166	0	-0.00811	0.060896	0	-0.32374	4.7727	0
ZMO0145	peptidase M28	PFAM: peptidase M28; KEGG: gdj:Gdia_1817 peptidase M28	11.8066	11.9157	11.9166	11.8086	11.8583	11.8266	11.695	11.8981	12.0065	11.9222	11.8185	-0.10914	3.67124	0	-0.17988	3.88444	0	-0.22718	5.54963	1	0.079649	1.12132	0	0.107943	3.25141	0	0.058288	1.26807	0	0.13159	2.58225	0	-0.07148	1.02932	0	0.084295	1.31077	0	0.188054	4.4878	0	-0.04965	1.0033	0	-0.20307	5.04627	0
ZMO0148	hypothetical protein	KEGG: swi:Swit_1813 hypothetical protein	13.2315	13.119	13.2756	13.2369	13.0132	13.3946	13.2663	13.0336	13.1567	13.2075	12.9927	0.112521	4.29582	0	0.237877	6.58648	1	0.058802	0.801522	0	0.040884	0.489188	0	0.038732	0.776047	0	0.262434	12.9203	1	0.12827	2.75597	0	0.360931	12.4769	1	-0.0508	0.699055	0	0.163937	4.03145	0	0.223702	10.5186	1	0.232661	6.83958	1
ZMO0149	tRNA (guanine-N(7)-)-methyltransferase	tRNA (guanine-N(7)-)-methyltransferase; catalyzes the formation of N(7)-methylguanine at position 46 (m7G46) in tRNA by transferring the methyl residue from S-adenosyl-L-methionine	12.1737	11.8944	12.1436	12.0076	11.951	12.4346	12.0399	12.0466	11.8526	11.9754	11.8553	0.279294	3.40799	0	0.582035	8.2753	1	0.064533	0.341494	0	0.191313	1.52812	0	0.13596	3.28371	0	0.192649	5.6054	1	0.394711	9.5631	1	0.38801	9.34157	1	-0.12279	1.64565	0	-0.00271	0.018193	0	0.056689	0.879659	0	-0.0067	0.046301	0
ZMO0150	GCN5-related N-acetyltransferase	PFAM: GCN5-related N-acetyltransferase; KEGG: rsq:Rsph17025_2454 GCN5-related N-acetyltransferase	11.309	11.1759	11.4496	11.2703	11.0073	11.5351	11.2528	11.1391	11.3642	11.2879	10.8756	0.133124	0.988551	0	0.170918	1.24344	0	-0.03506	0.159808	0	0.263518	2.37346	0	0.179262	6.41675	1	0.442269	19.806	1	0.282253	7.50111	1	0.39597	11.5286	1	0.076272	1.0366	0	0.488569	15.3361	1	0.263007	10.7894	1	0.113717	1.8134	0
ZMO0152	pyruvate kinase	TIGRFAM: pyruvate kinase; KEGG: swi:Swit_3121 pyruvate kinase; PFAM: Pyruvate kinase barrel; Pyruvate kinase alpha/beta	14.8033	15.043	15.0468	14.9569	14.7657	14.9171	14.7805	14.7125	15.1766	15.1334	14.8188	-0.23961	6.16378	1	-0.25957	4.52925	0	-0.3529	7.1739	1	-0.10636	1.15845	0	0.08991	2.09618	0	0.281187	11.3878	1	0.136574	2.34033	0	0.204583	4.37551	0	0.043246	0.449778	0	0.357791	9.89937	1	0.191276	6.6655	1	0.068008	0.830228	0
ZMO0153	hypothetical protein	PFAM: protein of unknown function DUF28; KEGG: swi:Swit_2142 hypothetical protein	15.1182	14.5158	14.872	14.712	14.867	15.2305	15.0343	15.0898	14.5134	14.3898	14.6442	0.602426	30.0045	1	0.717137	25.0518	1	0.644513	22.6936	1	0.445628	15.3621	1	0.159938	7.23426	1	0.004952	0.070981	0	0.19625	5.86888	1	0.140707	3.52894	0	0.123626	2.88675	0	-0.1308	3.15107	0	-0.15499	6.91066	1	-0.05554	0.869362	0
ZMO0154	Holliday junction resolvase	endonuclease; resolves Holliday structures; forms a complex of RuvABC; the junction binding protein RuvA forms a hexameric ring along with the RuvB helicase and catalyzes branch migration; RuvC then interacts with RuvAB to resolve the Holliday junction by	13.9689	13.1035	13.5991	13.4922	13.5172	14.163	13.9439	13.7997	13.0352	13.0405	13.2348	0.865406	27.2143	1	1.12785	26.4509	1	0.903448	21.5475	1	0.564922	12.7563	1	0.106883	2.47825	0	0.081883	1.64719	0	0.219082	4.40295	0	0.363346	9.25925	1	-0.00532	0.038676	0	-0.19958	3.81352	0	-0.025	0.320854	0	0.144263	2.30576	0
ZMO0155	Holliday junction DNA helicase RuvA	TIGRFAM: Holliday junction DNA helicase RuvA; PFAM: RuvA domain protein; DNA recombination protein RuvA domain I; KEGG: swi:Swit_2140 Holliday junction DNA helicase RuvA; SMART: Helix-hairpin-helix DNA-binding class 1	12.1104	11.3839	11.8694	11.7616	11.6105	12.3685	12.1457	11.817	11.3703	11.3774	11.4039	0.726542	27.9637	1	0.998189	22.7379	1	0.768358	17.3855	1	0.413078	7.89718	1	0.10783	1.73286	0	0.25892	6.6319	1	0.222745	3.10761	0	0.551475	11.6977	1	-0.00709	0.040549	0	-0.03364	0.225104	0	0.15109	2.91334	0	0.32873	5.64935	1
ZMO0156	hypothetical protein	KEGG: rde:RD1_C0004 mobilization protein	13.5836	12.1128	12.9963	12.8704	12.6778	13.5799	13.6313	13.5396	12.4127	12.1096	11.8161	1.47077	17.0738	1	1.16716	12.2344	1	1.52169	16.7922	1	1.72346	19.2142	1	0.125844	3.32857	0	0.318453	12.7218	1	-0.05142	0.537529	0	0.040305	0.391382	0	0.303105	7.44746	1	0.5966	17.6862	1	0.192609	6.37118	1	0.091722	1.21041	0
ZMO0157	D-isomer specific 2-hydroxyacid dehydrogenase NAD-binding protein	PFAM: D-isomer specific 2-hydroxyacid dehydrogenase catalytic region; D-isomer specific 2-hydroxyacid dehydrogenase NAD-binding; KEGG: bid:Bind_0622 D-isomer specific 2-hydroxyacid dehydrogenase NAD-binding	13.2309	13.3973	13.5234	13.2347	13.1842	13.1987	13.108	13.3861	13.8481	13.3615	12.9823	-0.16634	1.7041	0	-0.64942	10.2087	1	-0.25343	2.50871	0	0.403814	5.14981	0	0.288621	9.63393	1	0.339134	11.9227	1	0.090625	1.00701	0	-0.18748	3.02256	0	0.486618	12.1454	1	0.86575	23.0013	1	0.050513	0.719375	0	-0.27811	5.54201	1
ZMO0158	Holliday junction DNA helicase RuvB	promotes strand exchange during homologous recombination; RuvAB complex promotes branch migration; RuvABC complex scans the DNA during branch migration and resolves Holliday junctions at consensus sequences; forms hexameric rings around opposite DNA arms;	12.5321	12.8656	12.7499	12.7404	12.6062	12.4881	12.5844	12.5238	13.0117	12.8965	12.6887	-0.33352	19.431	1	-0.52357	18.0826	1	-0.31211	9.59276	1	-0.16486	3.73603	0	0.009456	0.128409	0	0.143659	5.27389	0	-0.09627	1.67009	0	-0.0357	0.414867	0	0.115187	2.19706	0	0.323014	10.2673	1	0.134203	4.75519	0	0.060579	0.846423	0
ZMO0160	thioesterase superfamily protein	PFAM: thioesterase superfamily protein; KEGG: eli:ELI_09535 thioesterase	12.3484	12.9883	12.552	12.7292	12.7239	12.2139	12.3927	12.4388	12.8901	13.0657	13.009	-0.63982	13.4748	1	-0.67619	13.228	1	-0.67301	13.1511	1	-0.57024	10.6346	1	-0.17721	10.5018	1	-0.17188	10.0817	1	-0.1788	6.5302	1	-0.22486	9.06478	1	-0.17561	6.35923	1	-0.11891	3.51099	0	0.005324	0.091775	0	-0.04606	0.842486	0
ZMO0161	MotA/TolQ/ExbB proton channel protein	PFAM: MotA/TolQ/ExbB proton channel; KEGG: sal:Sala_0331 MotA/TolQ/ExbB proton channel	13.5428	14.2139	13.7984	13.9021	13.9347	13.5248	13.4666	13.6371	14.0719	14.3376	14.2322	-0.67105	21.2431	1	-0.54709	13.8066	1	-0.87103	22.8287	1	-0.59504	15.2586	1	-0.10374	3.64732	0	-0.13631	5.54009	1	0.058223	0.902845	0	-0.11233	2.41055	0	-0.26571	8.83349	1	-0.16028	4.18128	0	-0.03256	0.650907	0	-0.17056	4.59996	0
ZMO0162	protein TolR	KEGG: sal:Sala_0330 biopolymer transport protein ExbD/TolR; TIGRFAM: protein TolR; PFAM: Biopolymer transport protein ExbD/TolR	13.1764	14.0724	13.4804	13.6476	13.7453	13.1357	13.1055	13.288	13.8252	14.1896	14.2025	-0.89603	24.7883	1	-0.68952	9.91895	1	-1.08404	17.3063	1	-0.91454	14.2296	1	-0.16713	1.98764	0	-0.26482	4.05163	0	0.030133	0.132574	0	-0.15231	1.03106	0	-0.36439	3.88392	0	-0.37732	4.09876	0	-0.09769	0.896371	0	-0.18244	1.3438	0
ZMO0164	hypothetical protein	KEGG: swi:Swit_2134 hypothetical protein	12.7627	13.6059	12.999	13.2501	13.3039	12.6824	12.7281	12.8776	13.3155	13.7721	13.7302	-0.8432	30.131	1	-0.63308	17.0872	1	-1.04397	27.7575	1	-0.85255	23.1789	1	-0.25117	10.4874	1	-0.30491	13.4413	1	-0.04572	0.516839	0	-0.19518	4.39714	0	-0.45661	14.4054	1	-0.41465	12.8052	1	-0.05375	1.04585	0	-0.14946	2.90911	0
ZMO0165	translocation protein TolB	forms dimers; may be involved in cell envelope integrity; interacts with outer membrane proteins and with the C-terminal domain of inner membrane protein TolA	13.8131	14.4503	14.0641	14.2034	14.1275	13.8145	13.8039	13.8208	14.3137	14.6029	14.4341	-0.63719	21.3033	1	-0.4992	12.1999	1	-0.79905	20.8215	1	-0.61333	15.6581	1	-0.13933	4.74811	0	-0.06338	1.41536	0	0.010596	0.095084	0	-0.00632	0.054529	0	-0.28925	8.36739	1	-0.12044	2.21806	0	0.075948	1.86049	0	-0.01691	0.160401	0
ZMO0166	peptidoglycan-associated lipoprotein	KEGG: swi:Swit_2132 peptidoglycan-associated lipoprotein; TIGRFAM: peptidoglycan-associated lipoprotein; PFAM: OmpA/MotB domain protein	12.4734	14.5936	13.4683	13.6589	13.4734	12.2156	12.5979	12.6069	14.721	14.72	14.3398	-2.12016	29.4923	1	-2.50548	30.1387	1	-2.12206	26.2516	1	-1.73295	21.7723	1	-0.19063	3.61166	0	-0.00507	0.037238	0	-0.38234	6.15236	1	-0.39134	6.36812	1	0.001081	0.005421	0	0.381192	6.12484	1	0.185559	3.4638	0	-0.00899	0.047165	0
ZMO0169	short-chain dehydrogenase/reductase SDR	PFAM: short-chain dehydrogenase/reductase SDR; KEGG: xau:Xaut_1054 short-chain dehydrogenase/reductase SDR	13.9582	14.3843	14.4092	14.2888	13.8158	14.2979	14.0863	13.4903	14.5206	14.4912	14.1412	-0.42615	13.0166	1	-0.22264	3.93059	0	-0.40493	9.49821	1	-0.65088	17.1212	1	0.120463	4.61884	0	0.593448	30.7969	1	0.211607	6.40353	1	0.807565	29.8755	1	0.029319	0.361633	0	0.37933	14.109	1	0.472985	25.4932	1	0.595959	22.9293	1
ZMO0170	glycerophosphoryl diester phosphodiesterase-like protein	KEGG: gdi:GDI3757 putative glycerophosphoryl diester phosphodiesterase	13.1033	12.5763	12.9573	12.8417	12.7203	13.1667	13.1708	12.9723	12.7479	12.5125	12.4684	0.527007	19.2444	1	0.418869	9.74753	1	0.658325	17.0558	1	0.503826	12.4177	1	0.115632	3.03314	0	0.236941	8.89057	1	-0.0041	0.031122	0	0.194462	3.96745	0	0.23536	5.31321	0	0.27942	6.85975	1	0.121309	3.26741	0	0.198558	4.09711	0
ZMO0172	thiamine biosynthesis protein ThiC	required for the synthesis of the hydromethylpyrimidine moiety of thiamine	13.0815	12.4279	12.746	12.9745	12.5437	13.1014	13.3308	12.8123	12.3905	12.6182	12.275	0.653592	14.2418	1	0.710894	11.2989	1	0.712618	11.3346	1	0.537263	7.69811	1	-0.22855	5.14494	0	0.202322	4.27038	0	-0.22941	3.03347	0	0.289137	4.33967	0	-0.22769	2.99815	0	0.115507	1.07182	0	0.430872	12.5417	1	0.518549	10.1671	1
ZMO0173	hypothetical protein	KEGG: pla:Plav_2110 hypothetical protein	14.4	13.7936	13.9555	14.1145	14.2204	14.1099	14.5038	14.5863	13.801	13.7251	13.8545	0.606399	25.0157	1	0.308827	8.07132	1	0.778614	24.0034	1	0.731757	22.6447	1	-0.15901	6.82475	1	-0.26496	13.6096	1	-0.3939	14.455	1	-0.47643	17.948	1	0.075887	1.30117	0	-0.0535	0.785807	0	-0.10595	3.68961	0	-0.08253	1.47456	0
ZMO0174	SnoaL	KEGG: SnoaL	13.5291	13.2871	12.9774	13.6203	13.6265	12.8452	13.8704	13.8717	13.1097	13.3701	13.3813	0.242039	3.90071	0	-0.26458	2.83069	0	0.50038	7.45171	1	0.490317	7.23608	1	-0.64282	20.0902	1	-0.64906	20.289	1	-1.0253	22.6278	1	-1.02651	22.6533	1	-0.26034	3.76696	0	-0.27161	4.02194	0	-0.00624	0.049357	0	-0.00121	0.006456	0
ZMO0175	hypothetical protein	N/A	11.7524	10.8404	11.183	11.2632	11.4429	11.5434	11.7373	11.9765	10.8227	10.7891	10.9094	0.912001	14.8761	1	0.7207	8.38808	1	0.948192	12.1236	1	1.06711	14.036	1	-0.08022	0.868511	0	-0.25989	5.14492	0	-0.19396	1.91923	0	-0.43309	6.57669	1	0.03353	0.182905	0	-0.08668	0.598475	0	-0.17967	2.91204	0	-0.23913	2.65031	0
ZMO0176	transketolase	KEGG: swi:Swit_2601 transketolase; TIGRFAM: transketolase; PFAM: Transketolase domain protein; Transketolase central region	13.8587	13.8708	13.9642	13.9151	13.7149	14.0833	13.7766	13.7162	13.8452	14.0537	13.7136	-0.01218	0.071885	0	0.238057	2.2471	0	-0.27713	2.84322	0	0.002531	0.010648	0	0.049119	0.525774	0	0.249335	5.83275	1	0.306714	4.72301	0	0.367098	6.19348	1	-0.20847	2.59955	0	0.131573	1.29036	0	0.200216	4.17775	0	0.060385	0.437556	0
ZMO0177	glyceraldehyde-3-phosphate dehydrogenase, type I	TIGRFAM: glyceraldehyde-3-phosphate dehydrogenase, type I; KEGG: nar:Saro_1967 glyceraldehyde-3-phosphate dehydrogenase; PFAM: glyceraldehyde 3-phosphate dehydrogenase	15.1057	15.2512	15.2873	15.2099	15.038	15.1719	15.1077	15.0375	15.4027	15.3122	15.0386	-0.14549	3.93038	0	-0.23085	5.00854	0	-0.2045	4.16	0	-0.00112	0.00816	0	0.077365	2.12247	0	0.24928	11.9583	1	0.064189	0.957893	0	0.134415	2.91834	0	0.090542	1.59027	0	0.364145	12.4604	1	0.171915	7.18774	1	0.070227	1.09079	0
ZMO0178	phosphoglycerate kinase	Converts 3-phospho-D-glycerate to 3-phospho-D-glyceroyl phosphate during the glycolysis pathway	14.6327	14.9801	14.9616	14.8695	14.588	14.7544	14.7134	14.4302	15.1688	15.0256	14.7458	-0.34736	8.30584	1	-0.41439	7.73747	1	-0.31213	5.08807	0	-0.31557	5.17333	0	0.092099	2.10541	0	0.373586	15.7196	1	0.040971	0.408147	0	0.324177	8.38965	1	0.143226	2.43768	0	0.422995	11.9986	1	0.281487	11.0929	1	0.283206	6.91096	1
ZMO0179	fructose-bisphosphate aldolase	catalyzes the formation of glycerone phosphate and D-glyceraldehyde 3-phosphate from D-fructose 1,6-bisphosphate	14.2702	14.3144	14.3208	14.2869	14.2692	14.2859	14.2658	14.2588	14.3556	14.308	14.2796	-0.04422	0.50211	0	-0.06965	0.542913	0	-0.0422	0.286311	0	-0.02081	0.12547	0	0.033884	0.379774	0	0.051536	0.660103	0	0.020156	0.135319	0	0.027116	0.190107	0	0.047612	0.376684	0	0.075955	0.698632	0	0.017651	0.172699	0	0.00696	0.042904	0
ZMO0180	4-hydroxy-3-methylbut-2-en-1-yl diphosphate synthase	catalyzes the conversion of 2C-methyl-D-erythritol 2,4-cyclodiphosphate into 4-hydroxy-3-methyl-2-en-1-yl diphosphate; involved in isoprenoid synthesis	13.7007	14.0703	13.8599	13.8678	13.9288	13.9018	13.7138	13.4864	13.8179	14.0218	14.3713	-0.36964	12.6508	1	0.083893	0.643307	0	-0.30793	4.47783	0	-0.88489	18.4261	1	-0.00792	0.059849	0	-0.06894	0.791887	0	0.187995	2.08713	0	0.415449	7.01797	1	-0.20383	2.36419	0	-0.55333	10.4757	1	-0.06102	0.668703	0	0.227454	2.80198	0
ZMO0182	S-adenosyl-L-homocysteine hydrolase	catalyzes the formation of L-homocysteine from S-adenosyl-L-homocysteine	12.9014	12.7258	12.9515	12.759	12.7303	13.124	12.8549	12.7254	12.779	12.6631	12.7352	0.175639	1.26741	0	0.34499	3.07392	0	0.191786	1.25485	0	-0.00986	0.036004	0	0.192522	6.02384	1	0.2212	7.38593	1	0.269124	5.92037	1	0.398624	10.3509	1	0.11592	1.62382	0	0.043775	0.414752	0	0.028678	0.376207	0	0.1295	1.92191	0
ZMO0183	putative ABC transporter ATP-binding protein	ChvD; in Agrobacterium tumefaciens, mutations in both Walker boxes were found to affect virulence	13.2737	13.2675	13.3243	13.2105	13.277	13.4906	13.109	13.2216	13.158	13.312	13.3324	0.00626	0.04981	0	0.332582	6.29964	1	-0.20299	2.95922	0	-0.11081	1.17847	0	0.113804	3.04515	0	0.047284	0.817208	0	0.381589	10.8698	1	0.268982	6.66561	1	-0.15398	2.84305	0	-0.17441	3.44977	0	-0.06652	1.33963	0	-0.11261	1.75585	0
ZMO0184	hypothetical protein	KEGG: swi:Swit_3984 hypothetical protein	14.3292	14.6173	14.541	14.4938	14.3849	14.4918	14.4646	14.0311	14.5902	14.5229	14.7387	-0.28812	1.8949	0	-0.09842	0.348848	0	-0.05838	0.185689	0	-0.70756	6.10241	1	0.047288	0.408244	0	0.156132	2.23251	0	0.027266	0.139264	0	0.460704	6.87885	1	0.067309	0.411649	0	-0.14844	1.22483	0	0.108844	1.29233	0	0.433438	6.28809	1
ZMO0186	cysteinyl-tRNA synthetase	TIGRFAM: cysteinyl-tRNA synthetase; KEGG: swi:Swit_0229 cysteinyl-tRNA synthetase; PFAM: Cysteinyl-tRNA synthetase class Ia	13.628	13.5781	13.5922	13.5943	13.6226	13.6968	13.5691	13.618	13.4876	13.6194	13.6272	0.049922	0.80155	0	0.209244	3.09225	0	-0.0503	0.397551	0	-0.00918	0.056646	0	-0.00208	0.01763	0	-0.03045	0.330563	0	0.127689	1.47029	0	0.078765	0.731332	0	-0.13186	1.543	0	-0.13966	1.68299	0	-0.02836	0.302736	0	-0.04892	0.388321	0
ZMO0187	3-deoxy-7-phosphoheptulonate synthase	KEGG: swi:Swit_0388 3-deoxy-D-arabinoheptulosonate-7-phosphate synthase; PFAM: DAHP synthetase class II	14.5566	14.2397	14.4925	14.3037	14.3984	14.736	14.4433	14.4907	14.2491	14.1641	14.306	0.316911	17.0813	1	0.486879	18.867	1	0.279142	9.60318	1	0.184711	5.28398	0	0.188823	11.1044	1	0.09414	4.04675	0	0.292692	12.4929	1	0.245224	9.9142	1	0.084954	2.01911	0	-0.05694	1.10817	0	-0.09468	4.08282	0	-0.04747	0.853166	0
ZMO0188	TonB-dependent siderophore receptor	KEGG: ppw:PputW619_3478 TonB-dependent siderophore receptor; TIGRFAM: TonB-dependent siderophore receptor; PFAM: TonB-dependent receptor; TonB-dependent receptor plug	11.8257	11.2066	11.4315	11.4649	11.6521	11.6907	11.928	11.8585	11.1722	11.0017	11.4457	0.619162	9.78616	1	0.518439	5.99451	1	0.926289	13.3117	1	0.412758	4.24095	0	-0.03343	0.34756	0	-0.22062	5.34227	0	-0.23736	3.51111	0	-0.16778	2.05205	0	0.17049	2.10319	0	-0.27346	4.36929	0	-0.18719	4.15629	0	0.069579	0.57389	0
ZMO0189	L-serine dehydratase 1	TIGRFAM: L-serine dehydratase 1; KEGG: ccr:CC_3108 L-serine dehydratase; PFAM: serine dehydratase alpha chain; serine dehydratase beta chain	11.9425	11.4995	11.7774	11.7384	11.6472	11.8186	12.0086	12.0003	11.7363	11.4682	11.2942	0.442945	17.3302	1	0.082294	0.809838	0	0.540478	12.9081	1	0.706062	17.6417	1	0.038998	0.508083	0	0.13016	2.94501	0	-0.19009	3.09588	0	-0.18172	2.88683	0	0.26809	5.25614	0	0.442044	10.745	1	0.091162	1.70199	0	0.00837	0.056923	0
ZMO0190	RpiR family transcriptional regulator	PFAM: helix-turn-helix protein RpiR; sugar isomerase (SIS); KEGG: bvi:Bcep1808_6788 RpiR family transcriptional regulator	13.4097	12.4416	12.9505	12.8813	12.945	13.3128	13.4859	13.4302	12.5882	12.2768	12.4598	0.968063	26.0855	1	0.724618	10.3226	1	1.2091	19.0508	1	0.970468	14.9116	1	0.06921	0.542392	0	0.005549	0.030757	0	-0.17303	1.20638	0	-0.11738	0.693795	0	0.311453	2.95191	0	0.128474	0.786555	0	-0.06366	0.485609	0	0.055658	0.26482	0
ZMO0191	DSBA oxidoreductase	PFAM: DSBA oxidoreductase; KEGG: swi:Swit_3850 DsbA oxidoreductase	13.2196	13.4623	13.3012	13.3753	13.3463	12.9668	13.39	13.3022	13.6356	13.3607	13.3905	-0.24261	5.11057	0	-0.66883	11.8873	1	0.029317	0.15546	0	-0.08833	0.6082	0	-0.0741	0.862851	0	-0.04512	0.440395	0	-0.42318	7.09118	1	-0.33537	5.01407	0	0.274971	3.69561	0	0.245137	3.09257	0	0.028989	0.253437	0	0.087811	0.674253	0
ZMO0192	peptidase M48 Ste24p	PFAM: peptidase M48 Ste24p; KEGG: nar:Saro_0230 peptidase M48, Ste24p	13.2237	13.1505	13.1875	13.3149	13.0589	13.1155	13.4598	13.0959	13.2596	13.1699	13.0219	0.073256	0.403947	0	-0.14412	0.93031	0	0.289904	2.65652	0	0.073979	0.378682	0	-0.12734	4.98364	0	0.128636	5.06101	0	-0.34435	12.4349	1	0.019588	0.219368	0	0.089671	1.70135	0	0.237683	7.52391	1	0.255974	13.2352	1	0.363936	13.3224	1
ZMO0193	Rne/Rng family ribonuclease	KEGG: swi:Swit_3848 RNAse E; TIGRFAM: ribonuclease, Rne/Rng family; PFAM: RNA binding S1 domain protein; ribonuclease E and G	12.8394	13.471	13.1363	13.1921	13.1372	12.9551	12.7315	12.8317	13.3175	13.6527	13.4427	-0.63154	14.3734	1	-0.36232	5.24078	0	-0.92126	18.05	1	-0.61105	11.0406	1	-0.05577	0.952051	0	-0.00089	0.009008	0	0.223701	4.6347	0	0.123469	1.85099	0	-0.33523	8.42427	1	-0.12526	1.89203	0	0.054874	0.930309	0	-0.10023	1.35151	0
ZMO0195	N-acetylmuramoyl-L-alanine amidase	KEGG: swi:Swit_3847 N-acetylmuramoyl-L-alanine amidase; PFAM: cell wall hydrolase/autolysin	12.067	11.6756	11.795	11.8332	11.9857	11.8674	12.1081	12.2255	11.7227	11.5585	11.7458	0.391369	15.1063	1	0.144756	1.60653	0	0.549599	11.6783	1	0.479753	9.7556	1	-0.0382	0.404993	0	-0.19061	4.19123	0	-0.24062	3.51626	0	-0.35811	6.4409	1	0.164219	1.94731	0	-0.02312	0.146051	0	-0.15241	2.96409	0	-0.11749	1.17765	0
ZMO0197	penicillin-binding protein, 1A family	KEGG: swi:Swit_3846 1A family penicillin-binding protein; TIGRFAM: penicillin-binding protein, 1A family; PFAM: glycosyl transferase family 51; penicillin-binding protein transpeptidase	11.3522	12.8698	12.0437	12.1166	12.1728	11.3115	11.2862	11.4589	12.776	12.9469	12.8867	-1.51765	41.0649	1	-1.46456	29.882	1	-1.66065	32.9169	1	-1.42774	29.2769	1	-0.07282	0.987561	0	-0.12906	2.3293	0	0.025226	0.163362	0	-0.14748	1.68033	0	-0.17086	2.10385	0	-0.11065	1.09587	0	-0.05625	0.686633	0	-0.1727	2.13892	0
ZMO0198	peptide chain release factor 2	KEGG: swi:Swit_3845 peptide chain release factor 2; TIGRFAM: peptide chain release factor 2; PFAM: Class I peptide chain release factor; PCRF domain protein	13.9814	13.5437	13.8275	13.7781	13.6821	14.11	13.9979	13.8364	13.545	13.5584	13.5277	0.437751	17.6222	1	0.565028	13.9172	1	0.439582	10.0938	1	0.308643	6.10357	1	0.049335	0.707587	0	0.145398	3.55201	0	0.112058	1.39911	0	0.27359	5.50271	1	-0.01339	0.095389	0	0.017205	0.125912	0	0.096063	1.87166	0	0.161533	2.44281	0
ZMO0199	LexA repressor	Represses a number of genes involved in the response to DNA damage	13.9909	12.6542	13.4529	13.2603	13.2544	14.061	14.0578	13.8539	12.8448	12.4627	12.6549	1.33676	28.8285	1	1.2162	21.3004	1	1.59511	27.3197	1	1.19898	21.0009	1	0.192667	4.32902	0	0.198527	4.53275	0	0.003209	0.018163	0	0.207132	2.83143	0	0.382125	7.19061	1	0.189921	2.47516	0	0.00586	0.048417	0	0.203923	2.76365	0
ZMO0200	anthranilate phosphoribosyltransferase	TIGRFAM: anthranilate phosphoribosyltransferase; KEGG: swi:Swit_3226 anthranilate phosphoribosyltransferase; PFAM: glycosyl transferase family 3; Glycosyl transferase, family 3-like	12.4791	12.5086	12.5964	12.4941	12.3911	12.5763	12.4699	12.3911	12.6165	12.5184	12.3911	-0.02954	0.255084	0	-0.04019	0.211045	0	-0.04852	0.264368	0	8.19e-05	0.000356	0	0.102257	1.21282	0	0.205294	3.51675	0	0.106422	0.780763	0	0.18516	1.75621	0	0.098092	0.697216	0	0.225429	2.37534	0	0.103038	1.22648	0	0.078738	0.51805	0
ZMO0201	glutamine amidotransferase of anthranilate synthase	KEGG: swi:Swit_3227 anthranilate synthase, component II; TIGRFAM: glutamine amidotransferase of anthranilate synthase; PFAM: glutamine amidotransferase class-I	12.9036	12.7416	12.8931	12.8561	12.7187	12.8651	12.9626	12.8833	12.9211	12.7497	12.554	0.16202	4.18506	0	-0.05606	0.528087	0	0.212875	3.76421	0	0.329242	7.26658	1	0.036971	0.587088	0	0.174422	5.91413	1	-0.0975	1.42533	0	-0.01823	0.159592	0	0.171438	3.38957	0	0.367072	10.4057	1	0.137451	4.11678	0	0.079267	1.05072	0
ZMO0202	methyl-accepting chemotaxis sensory transducer	PFAM: histidine kinase HAMP region domain protein; chemotaxis sensory transducer; KEGG: cak:Caul_0276 methyl-accepting chemotaxis sensory transducer	14.4917	13.5085	13.9975	13.9621	14.0406	14.5935	14.3879	14.4937	13.4016	13.5364	13.5875	0.983194	24.5819	1	1.19181	23.4086	1	0.851583	16.5609	1	0.906185	17.7405	1	0.035385	0.42926	0	-0.04306	0.55565	0	0.2055	3.32559	0	0.099752	1.10775	0	-0.13473	1.73393	0	-0.18588	2.84579	0	-0.07845	1.29519	0	-0.10575	1.20665	0
ZMO0203	MerR family transcriptional regulator	PFAM: regulatory protein MerR; Transcription regulator MerR DNA binding; KEGG: mpo:Mpop_4116 transcriptional regulator, MerR family	12.0631	12.8335	12.3327	12.6628	12.3494	11.8004	12.2662	12.1228	12.865	13.0595	12.576	-0.77032	12.2926	1	-1.06454	14.471	1	-0.79328	9.95085	1	-0.45315	4.39475	0	-0.33011	7.98245	1	-0.01668	0.130865	0	-0.46573	7.95549	1	-0.32237	4.60742	0	-0.19448	2.10877	0	0.289017	3.89471	0	0.31343	7.41104	1	0.143363	1.32891	0
ZMO0204	cation efflux protein	KEGG: swi:Swit_3833 cation efflux protein	11.2969	11.0504	11.2143	11.1736	11.133	11.2763	11.3604	11.2539	11.1524	10.9869	11.0121	0.246425	1.72151	0	0.123903	0.548853	0	0.373505	2.75182	0	0.241866	1.41596	0	0.040698	0.443258	0	0.081338	1.153	0	-0.0841	0.737463	0	0.022357	0.141704	0	0.165499	1.99104	0	0.140319	1.54916	0	0.04064	0.442437	0	0.10646	1.03012	0
ZMO0205	NAD-dependent epimerase/dehydratase	PFAM: NAD-dependent epimerase/dehydratase; short-chain dehydrogenase/reductase SDR; 3-beta hydroxysteroid dehydrogenase/isomerase; dTDP-4-dehydrorhamnose reductase; NmrA family protein; Male sterility domain; KR domain protein; KEGG: swi:Swit_3897 NAD-depe	12.6331	12.8465	12.7764	12.7878	12.6551	12.6036	12.7005	12.5951	12.9492	12.8752	12.7151	-0.21345	3.27769	0	-0.34564	5.09018	0	-0.17465	1.77683	0	-0.12005	1.01804	0	-0.01142	0.127511	0	0.121341	3.0127	0	-0.09691	1.26011	0	0.008546	0.063685	0	0.074079	0.854187	0	0.234136	4.86708	0	0.132758	3.46397	0	0.10546	1.42885	0
ZMO0206	gamma-glutamyl kinase	catalyzes the formation of glutamate 5-phosphate from glutamate in proline biosynthesis	12.0786	12.7788	12.3416	12.4353	12.5092	11.9755	11.9834	12.2768	12.7078	12.8872	12.7415	-0.70027	11.8617	1	-0.73235	10.364	1	-0.90381	13.5666	1	-0.46467	5.40103	1	-0.09362	1.6338	0	-0.16753	4.00792	0	-0.00789	0.050521	0	-0.30137	5.78306	1	-0.17935	2.60296	0	-0.03369	0.255012	0	-0.07391	1.14894	0	-0.29348	5.5573	1
ZMO0207	GTPase ObgE	essential GTPase; exhibits high exchange rate for GTP/GDP; associates with 50S ribosomal subunit; involved in regulation of chromosomal replication	12.303	12.8333	12.5545	12.5845	12.5655	12.2787	12.2495	12.381	12.8303	12.9194	12.75	-0.53024	7.21068	1	-0.55166	6.49502	1	-0.66996	8.59075	1	-0.36909	3.52387	0	-0.02993	0.372156	0	-0.01098	0.114014	0	0.029215	0.23584	0	-0.10226	1.24678	0	-0.08908	1.01916	0	0.080309	0.878533	0	0.018956	0.212936	0	-0.13148	1.81843	0
ZMO0208	GCN5-related N-acetyltransferase	PFAM: GCN5-related N-acetyltransferase; KEGG: sal:Sala_2043 GCN5-related N-acetyltransferase	13.4706	14.2664	13.7692	14.2474	13.5888	13.4312	14.0158	12.9649	14.1073	14.4791	14.2128	-0.79575	17.3862	1	-0.67606	9.8837	1	-0.46324	5.74982	1	-1.24793	20.4493	1	-0.47819	12.8237	1	0.180401	3.12807	0	-0.5846	10.631	1	0.466337	7.78271	1	-0.37178	5.57827	1	-0.10554	0.832199	0	0.658594	18.5706	1	1.05094	21.0319	1
ZMO0209	50S ribosomal protein L27	involved in the peptidyltransferase reaction during translation	13.8523	13.732	13.8017	14.142	13.4329	13.9432	14.3255	13.2882	13.6602	13.9584	13.5775	0.120275	0.629419	0	0.283004	0.965953	0	0.367105	1.41453	0	-0.28929	0.99694	0	-0.34025	2.13344	0	0.368813	2.41598	0	-0.3823	1.50317	0	0.654958	3.43944	0	-0.2982	1.04163	0	0.082669	0.196795	0	0.709064	6.57606	1	1.03726	6.91037	1
ZMO0211	50S ribosomal protein L21	PFAM: ribosomal protein L21; KEGG: swi:Swit_3891 50S ribosomal protein L21	14.2674	13.7053	13.9117	14.0947	13.9526	14.411	14.2911	14.1002	13.4125	13.8983	13.805	0.562169	14.5122	1	0.998516	20.627	1	0.392761	6.34838	1	0.29523	4.11945	0	-0.18298	4.98937	0	-0.04085	0.541167	0	0.119897	1.5276	0	0.310789	6.56531	1	-0.48586	12.1622	1	-0.3925	9.16357	1	0.142126	3.38132	0	0.190892	3.12114	0
ZMO0213	outer membrane autotransporter barrel domain-containing protein	KEGG: pde:Pden_3082 outer membrane autotransporter barrel domain; TIGRFAM: outer membrane autotransporter barrel domain protein; PFAM: Autotransporter beta- domain protein	10.7281	11.1969	10.9273	11.3311	10.629	10.5618	11.005	10.6175	11.2929	11.6573	10.6406	-0.46884	5.34925	0	-0.7311	9.25331	1	-0.6523	7.8918	1	-0.02313	0.087515	0	-0.40381	19.0587	1	0.298264	13.3441	1	-0.44321	14.3686	1	-0.05572	0.683025	0	-0.36441	11.2669	1	0.652249	21.7811	1	0.702077	30.9939	1	0.387493	11.8293	1
ZMO0214	MATE efflux family protein	KEGG: hch:HCH_00046 Na+-driven multidrug efflux pump; TIGRFAM: MATE efflux family protein; PFAM: multi antimicrobial extrusion protein MatE	11.2671	11.2055	11.1924	11.2035	11.3131	11.2391	11.2168	11.3455	11.1456	11.1901	11.2806	0.06169	0.467234	0	0.093509	0.591205	0	0.026686	0.127962	0	0.064875	0.366806	0	-0.01107	0.096819	0	-0.12067	2.13279	0	0.022341	0.143877	0	-0.10635	1.04984	0	-0.04448	0.325304	0	-0.13498	1.49282	0	-0.1096	1.84036	0	-0.12869	1.38986	0
ZMO0215	5-formyltetrahydrofolate cyclo-ligase	PFAM: 5-formyltetrahydrofolate cyclo-ligase; KEGG: swi:Swit_2598 5-formyltetrahydrofolate cyclo-ligase	13.7339	13.6297	13.4398	13.8289	13.7767	13.1136	14.0616	14.0264	13.766	13.5962	13.527	0.104129	0.650096	0	-0.65242	7.88954	1	0.465456	4.78247	0	0.499356	5.32162	0	-0.38913	11.4057	1	-0.33694	9.41112	1	-0.94807	21.264	1	-0.91283	20.4726	1	0.169806	1.98829	0	0.238946	3.37281	0	0.05219	0.59469	0	0.035241	0.233067	0
ZMO0216	peptidase M23	PFAM: Peptidase M23; KEGG: sal:Sala_2738 peptidase M23B	12.5362	12.3146	12.3991	12.4933	12.3838	12.3731	12.6526	12.5828	12.4251	12.334	12.1848	0.22158	3.45509	0	-0.05192	0.371859	0	0.318596	5.19033	0	0.398065	7.22509	1	-0.0942	3.74134	0	0.015294	0.28378	0	-0.27946	11.0179	1	-0.2097	7.4111	1	0.091055	2.07538	0	0.240286	8.9861	1	0.109496	4.71615	0	0.069762	1.38586	0
ZMO0219	helicase domain-containing protein	PFAM: helicase domain protein; KEGG: swi:Swit_3540 helicase domain-containing protein	12.0014	12.05	11.9858	12.0203	12.0711	11.7786	12.0548	12.1709	12.1929	11.9858	11.9713	-0.04859	0.441303	0	-0.41429	6.94338	1	0.068939	0.491565	0	0.199583	2.27263	0	-0.03454	0.427972	0	-0.08537	1.518	0	-0.27615	5.4143	1	-0.3923	9.01821	1	0.207072	3.48087	0	0.22157	3.86541	0	-0.05082	0.717108	0	-0.11615	1.43246	0
ZMO0220	4Fe-4S ferredoxin iron-sulfur binding domain-containing protein	PFAM: 4Fe-4S ferredoxin iron-sulfur binding domain protein; KEGG: sal:Sala_2741 4Fe-4S ferredoxin, iron-sulfur binding	15.2634	15.0622	15.1372	15.1549	15.1962	15.3175	15.2519	15.2209	14.957	15.0579	15.1716	0.201291	5.74331	1	0.360552	9.46352	1	0.193984	3.78519	0	0.049337	0.506725	0	-0.01771	0.307209	0	-0.05901	1.60312	0	0.065573	1.12021	0	0.096595	2.00285	0	-0.101	2.14474	0	-0.21462	6.80154	1	-0.0413	0.947595	0	0.031022	0.402027	0
ZMO0221	CarD family transcriptional regulator	PFAM: transcription factor CarD; KEGG: swi:Swit_3537 CarD family transcriptional regulator	15.3881	15.3907	15.4087	15.3234	15.4362	15.4142	15.3036	15.4465	15.4031	15.3431	15.4259	-0.00259	0.026714	0	0.011184	0.099533	0	-0.03948	0.44246	0	0.020522	0.197873	0	0.085271	3.55657	0	-0.02754	0.661965	0	0.1106	3.10996	0	-0.03221	0.51262	0	0.059941	1.2221	0	-0.02287	0.330271	0	-0.11281	5.46251	1	-0.14281	4.61607	0
ZMO0222	hypothetical protein	PFAM: protein of unknown function DUF1330; KEGG: mlo:msl7859 hypothetical protein	12.6923	12.1432	12.1661	12.3572	12.7299	12.3832	12.7285	12.9653	11.9489	11.9859	12.4946	0.549172	3.61803	0	0.434286	2.36854	0	0.742591	5.41672	1	0.470639	2.6825	0	-0.19115	6.18088	1	-0.56387	23.4193	1	-0.3453	8.79729	1	-0.58205	16.9693	1	-0.037	0.345549	0	-0.5457	15.7755	1	-0.37272	15.1541	1	-0.23675	5.06353	0
ZMO0223	hypothetical protein	KEGG: cau:Caur_3142 hypothetical protein	13.8038	12.5676	13.1546	13.2256	13.1769	13.4956	14.1024	13.8135	12.8136	12.3488	12.5403	1.23624	15.7811	1	0.681932	6.65724	1	1.75356	21.5003	1	1.27323	15.2881	1	-0.071	1.40948	0	-0.02232	0.292786	0	-0.60681	18.3651	1	-0.31797	8.22715	1	0.46481	13.1736	1	0.273326	6.39375	1	0.048681	0.828877	0	0.288846	7.17298	1
ZMO0224	methionine biosynthesis protein MetW	KEGG: swi:Swit_3004 methionine biosynthesis protein MetW; TIGRFAM: methionine biosynthesis protein MetW; PFAM: Methionine biosynthesis MetW protein; Methyltransferase type 11; Methyltransferase type 12	13.215	12.9815	13.1463	13.1542	12.9943	13.2021	13.3312	13.1117	13.0905	12.9773	12.8768	0.233494	7.74	1	0.111686	1.15769	0	0.353966	6.70556	1	0.23483	3.59691	0	-0.00796	0.070391	0	0.152029	3.22615	0	-0.1291	1.47415	0	0.090457	0.876702	0	0.113184	1.21235	0	0.213601	3.19359	0	0.159985	3.49184	0	0.219553	3.33276	0
ZMO0225	homoserine O-acetyltransferase	Catalyzes the conversion of acetyl-CoA and L-homoserine to CoA and O-acetyl-L-homoserine	14.3038	13.9278	14.2045	14.0325	14.1104	14.4728	14.1787	14.2599	13.9361	13.8863	13.961	0.376018	18.6408	1	0.536764	18.9788	1	0.292429	9.0219	1	0.298859	9.29669	1	0.171952	8.61878	1	0.094029	3.49606	0	0.29412	11.1514	1	0.212982	7.13324	1	0.049785	0.799951	0	-0.02492	0.320964	0	-0.07792	2.61185	0	-0.08114	1.63279	0
ZMO0226	short-chain dehydrogenase/reductase SDR	PFAM: short-chain dehydrogenase/reductase SDR; KR domain protein; KEGG: atc:AGR_L_1487 serine dehydrogenase	13.3307	13.4786	13.5234	13.4593	13.2313	13.4991	13.383	13.11	13.5477	13.5356	13.3525	-0.14792	4.67054	0	-0.04863	0.413465	0	-0.15264	2.09719	0	-0.24248	4.29242	0	0.064076	0.963441	0	0.292096	9.39112	1	0.116085	1.3846	0	0.389021	8.64205	1	0.012067	0.081358	0	0.19517	3.06769	0	0.22802	6.6002	1	0.272936	5.14324	0
ZMO0227	DNA polymerase I	SMART: Helix-hairpin-helix domain protein class 2; TIGRFAM: DNA polymerase I; KEGG: swi:Swit_0450 DNA polymerase I; PFAM: DNA-directed DNA polymerase; 5'-3' exonuclease; 3'-5' exonuclease	11.8031	11.9065	11.8218	11.7929	11.9497	11.796	11.7402	11.8731	11.8476	11.8455	12.0263	-0.1034	0.731559	0	-0.05165	0.24191	0	-0.10529	0.597909	0	-0.15326	1.01028	0	0.028952	0.30795	0	-0.12787	2.47598	0	0.05577	0.455687	0	-0.07707	0.703015	0	0.002134	0.012609	0	-0.17868	2.43033	0	-0.15682	3.39831	0	-0.13284	1.54452	0
ZMO0228	polysaccharide biosynthesis protein	PFAM: polysaccharide biosynthesis protein; KEGG: swi:Swit_0449 polysaccharide biosynthesis protein	11.7553	11.9287	11.8808	11.8077	11.8374	11.9215	11.6829	11.6614	11.8401	11.9325	12.0135	-0.17338	3.2404	0	0.081421	0.694432	0	-0.24956	3.69091	0	-0.35201	6.0861	1	0.073088	1.33317	0	0.043349	0.623418	0	0.238578	4.80346	0	0.260065	5.28613	0	-0.0924	1.13024	0	-0.17337	2.93604	0	-0.02974	0.380062	0	0.021487	0.166794	0
ZMO0229	transport system permease protein	PFAM: transport system permease protein; KEGG: swi:Swit_0258 transport system permease protein	10.9119	11.4606	11.3051	11.1597	11.094	11.1393	10.8315	10.7649	11.4708	11.4879	11.4231	-0.54869	11.052	1	-0.33152	3.03029	0	-0.6564	8.46725	1	-0.65814	8.49875	1	0.145367	1.73692	0	0.211078	3.08649	0	0.307807	3.23702	0	0.374387	4.38166	0	-0.01707	0.075114	0	0.047769	0.239988	0	0.065711	0.556544	0	0.066581	0.360915	0
ZMO0230	ABC transporter-like protein	KEGG: rce:RC1_0315 iron(III) dicitrate transport ATP-binding protein FecE; PFAM: ABC transporter related; SMART: AAA ATPase	11.6855	11.6169	11.7981	11.6096	11.5459	11.8559	11.6464	11.5541	11.7403	11.5727	11.5376	0.06858	0.819323	0	0.115555	0.788232	0	0.073739	0.430705	0	0.016445	0.075019	0	0.188552	2.74084	0	0.252241	4.30165	0	0.20946	1.88891	0	0.301796	3.32161	0	0.167644	1.3497	0	0.202686	1.79651	0	0.063689	0.560344	0	0.092336	0.579343	0
ZMO0231	hypothetical protein	KEGG: swi:Swit_4498 hypothetical protein	13.6191	13.5538	13.5698	13.5936	13.596	13.2815	13.742	13.8337	13.8581	13.4452	13.3582	0.065225	0.298649	0	-0.57664	6.09639	1	0.296841	2.19702	0	0.475472	4.55394	0	-0.0238	0.296691	0	-0.02619	0.334084	0	-0.46054	12.4295	1	-0.55224	15.486	1	0.412943	10.7967	1	0.499867	13.7577	1	-0.00239	0.023884	0	-0.09171	1.13972	0
ZMO0232	RNA methyltransferase, TrmH family, group 3	KEGG: swi:Swit_2426 RNA methyltransferase; TIGRFAM: RNA methyltransferase, TrmH family, group 3; PFAM: tRNA/rRNA methyltransferase (SpoU); RNA 2-O ribose methyltransferase substrate binding	12.5293	12.4269	12.6494	12.5328	12.2521	12.7921	12.5646	12.2312	12.5067	12.5009	12.2731	0.102449	0.517194	0	0.285458	1.685	0	0.063774	0.223598	0	-0.04188	0.137472	0	0.116639	1.27244	0	0.397261	8.1614	1	0.227481	2.06761	0	0.560932	8.14329	1	0.005797	0.024545	0	0.233591	2.15363	0	0.280622	4.88521	0	0.333451	3.73805	0
ZMO0233	hypothetical protein	KEGG: bur:Bcep18194_B3109 hypothetical protein	10.9189	11.1875	10.9757	10.9889	11.1951	10.6781	10.9362	11.1424	11.2732	11.0416	11.2477	-0.26858	2.31087	0	-0.59509	6.83736	1	-0.10535	0.526128	0	-0.10529	0.525725	0	-0.01324	0.152597	0	-0.21938	7.51809	1	-0.2581	5.73507	1	-0.46428	12.941	1	0.23163	4.86914	0	0.025517	0.218698	0	-0.20614	6.86906	1	-0.20617	4.07278	0
ZMO0234	protease Do	TIGRFAM: protease Do; KEGG: swi:Swit_2354 protease Do; PFAM: peptidase S1 and S6 chymotrypsin/Hap; PDZ/DHR/GLGF domain protein	12.9461	13.6149	13.2253	13.3211	13.2952	12.8099	12.9665	13.062	13.6406	13.6757	13.5283	-0.66875	31.9809	1	-0.83068	24.535	1	-0.70928	21.109	1	-0.4663	13.2296	1	-0.09581	2.19472	0	-0.06992	1.36052	0	-0.15652	2.74309	0	-0.25211	5.71	1	-0.03511	0.330478	0	0.112274	1.64654	0	0.025897	0.348386	0	-0.09559	1.2939	0
ZMO0236	chromosome partitioning ATPase	KEGG: swi:Swit_2357 ATPase involved in chromosome partitioning-like protein	12.7525	12.6184	12.5131	12.7497	12.7935	12.5883	12.758	12.9113	12.4379	12.7415	12.6759	0.13407	1.30125	0	0.150306	1.21125	0	0.016511	0.078332	0	0.235393	2.38919	0	-0.23665	7.92204	1	-0.28046	10.027	1	-0.16975	2.83562	0	-0.323	7.52936	1	-0.30355	6.88075	1	-0.23791	4.77741	0	-0.04381	0.64075	0	-0.15325	2.41986	0
ZMO0238	ATP synthase F1, delta subunit	KEGG: swi:Swit_0620 F0F1 ATP synthase subunit delta; TIGRFAM: ATP synthase F1, delta subunit; PFAM: H+transporting two-sector ATPase delta (OSCP) subunit	15.0444	14.8341	15.0811	14.9735	14.7631	15.0949	15.0537	14.9844	15.0673	14.8933	14.5418	0.210236	9.38213	1	0.027622	0.277612	0	0.16041	3.32108	0	0.442678	14.1249	1	0.107611	3.43422	0	0.318027	15.7063	1	0.041216	0.506742	0	0.110499	2.092	0	0.174005	4.22474	0	0.525555	18.6616	1	0.210416	9.30769	1	0.069282	1.04001	0
ZMO0239	F0F1 ATP synthase subunit alpha	produces ATP from ADP in the presence of a proton gradient across the membrane; the alpha chain is a catalytic subunit	15.2489	15.2087	15.3019	15.2484	15.136	15.2972	15.2387	15.2107	15.3066	15.2582	15.0614	0.040155	1.21233	0	-0.00943	0.102163	0	-0.01941	0.233126	0	0.149309	4.10071	0	0.053484	1.4788	0	0.165886	8.24564	1	0.058475	1.01222	0	0.086516	1.81212	0	0.048494	0.775861	0	0.245256	8.77609	1	0.112402	4.63536	0	0.028041	0.374212	0
ZMO0240	F0F1 ATP synthase subunit gamma	Produces ATP from ADP in the presence of a proton gradient across the membrane. The gamma chain is a regulatory subunit	14.6571	14.801	14.8498	14.7579	14.5795	14.7193	14.646	14.6061	14.9803	14.8699	14.5529	-0.14389	1.87654	0	-0.26105	3.44566	0	-0.22385	2.7143	0	0.053237	0.352538	0	0.091862	2.00218	0	0.270322	10.1	1	0.073265	0.857767	0	0.11318	1.62286	0	0.11046	1.56432	0	0.427463	11.6999	1	0.178459	5.56987	1	0.039915	0.379845	0
ZMO0241	F0F1 ATP synthase subunit beta	Produces ATP from ADP in the presence of a proton gradient across the membrane. The beta chain is a regulatory subunit	15.2405	15.3427	15.3582	15.2848	15.2318	15.2986	15.2067	15.2163	15.4177	15.3629	15.2473	-0.10215	5.47028	1	-0.11916	2.97763	0	-0.15625	4.52794	0	-0.03105	0.427309	0	0.073376	2.4031	0	0.126378	5.55396	1	0.091923	1.99381	0	0.082322	1.68508	0	0.054829	0.925331	0	0.170433	5.16933	0	0.053001	1.46294	0	-0.0096	0.106398	0
ZMO0242	F0F1 ATP synthase subunit epsilon	produces ATP from ADP in the presence of a proton gradient across the membrane; the epsilon subunit is part of the catalytic core of the ATP synthase complex	13.0719	13.4766	13.2729	13.3242	13.2256	12.8944	13.1928	13.1285	13.6515	13.4556	13.3226	-0.40464	3.16321	0	-0.75706	7.33254	1	-0.26279	1.46056	0	-0.19408	0.936676	0	-0.0513	0.725228	0	0.047361	0.649749	0	-0.29844	6.07146	1	-0.23413	4.20089	0	0.195836	3.18636	0	0.328848	7.00479	1	0.09866	1.88722	0	0.064308	0.614758	0
ZMO0243	hypothetical protein	PFAM: conserved hypothetical protein; KEGG: swi:Swit_2231 hypothetical protein	12.9637	12.2094	12.5056	12.4943	12.7597	12.8462	12.9436	13.1013	12.165	12.045	12.4182	0.754296	13.6011	1	0.681196	10.5087	1	0.898602	14.8809	1	0.68309	10.5475	1	0.011281	0.143463	0	-0.25415	10.6677	1	-0.09742	1.51122	0	-0.2551	6.59379	1	0.119984	2.07457	0	-0.2532	6.52183	1	-0.26543	11.2938	1	-0.15768	3.16624	0
ZMO0244	histone family protein DNA-binding protein	PFAM: histone family protein DNA-binding protein; KEGG: nar:Saro_1217 histone-like DNA-binding protein	15.1104	15.0715	15.1414	15.0952	15.0362	15.1738	15.1066	15.0507	15.109	15.0839	15.0217	0.038851	0.447625	0	0.064794	0.653116	0	0.022764	0.176261	0	0.028996	0.234247	0	0.046124	1.00449	0	0.105211	3.50785	0	0.067139	1.04728	0	0.12311	2.61427	0	0.02511	0.282788	0	0.087312	1.54446	0	0.059086	1.44589	0	0.05597	0.807774	0
ZMO0246	ATP-dependent protease peptidase subunit	heat shock protein involved in degradation of misfolded proteins	14.0483	14.3146	13.9529	14.3339	14.2575	13.6553	14.2086	14.2809	14.2505	14.4593	14.234	-0.26629	16.1173	1	-0.59512	21.1475	1	-0.25067	7.27804	1	0.04691	0.600256	0	-0.38104	19.108	1	-0.30457	14.8889	1	-0.55327	19.6401	1	-0.62559	22.208	1	-0.20882	5.55585	1	0.016444	0.163661	0	0.076472	2.01582	0	-0.07232	1.10262	0
ZMO0247	ATP-dependent protease ATP-binding subunit HslU	heat shock protein involved in degradation of misfolded proteins	14.5023	14.643	14.3235	14.6607	14.7338	14.1264	14.6026	14.7781	14.5206	14.7188	14.6895	-0.14066	2.82113	0	-0.39428	5.90826	1	-0.11622	0.926971	0	0.088519	0.634049	0	-0.33721	7.80457	1	-0.4103	10.2431	1	-0.47625	7.78949	1	-0.6517	11.9261	1	-0.19818	2.05041	0	-0.1689	1.60702	0	-0.07308	0.785309	0	-0.17545	1.70239	0
ZMO0250	response regulator receiver protein	PFAM: response regulator receiver; KEGG: sal:Sala_3009 response regulator receiver protein	14.2631	13.729	14.0959	13.9771	13.9152	14.47	14.2605	14.0587	13.7217	13.6937	13.7717	0.534052	11.7134	1	0.748342	13.5577	1	0.566802	9.45319	1	0.287013	3.44165	0	0.118751	2.43234	0	0.180669	4.65562	0	0.209521	3.42813	0	0.411333	9.34445	1	0.027982	0.209771	0	-0.05	0.428858	0	0.061917	0.918143	0	0.201812	3.2344	0
ZMO0251	endoribonuclease L-PSP	PFAM: Endoribonuclease L-PSP; KEGG: nar:Saro_3105 endoribonuclease L-PSP	12.8668	12.3861	12.6039	12.5629	12.7125	12.69	12.8766	13.0337	12.5178	12.2493	12.3912	0.480668	10.2923	1	0.172146	1.12604	0	0.627324	7.98357	1	0.642536	8.25937	1	0.04097	0.28366	0	-0.10857	1.03754	0	-0.18662	1.38219	0	-0.34376	3.52842	0	0.268559	2.40589	0	0.126626	0.788485	0	-0.14954	1.66815	0	-0.15714	1.07306	0
ZMO0252	major intrinsic protein	TIGRFAM: major intrinsic protein; KEGG: pin:Ping_2848 hemagglutinin/hemolysin-related protein	11.4804	14.0349	12.9652	12.7603	12.5474	11.5572	11.4447	11.4393	14.3731	14.0759	13.6555	-2.55442	44.9713	1	-2.81585	40.9128	1	-2.63124	39.1858	1	-2.21618	34.8775	1	0.204865	4.49984	0	0.417755	12.3951	1	0.112563	1.06526	0	0.11792	1.13993	0	0.297167	4.67808	0	0.717591	15.6775	1	0.21289	4.77236	0	0.005357	0.029602	0
ZMO0253	TolC family type I secretion outer membrane protein	KEGG: abb:ABBFA_002303 HAS ABC exporter outer membrane component; TIGRFAM: type I secretion outer membrane protein, TolC family; PFAM: outer membrane efflux protein	10.1875	12.3951	11.5434	11.2526	11.0779	10.2727	10.1619	10.1281	12.8142	12.3433	12.0278	-2.20752	38.1578	1	-2.54151	35.4525	1	-2.18142	31.6996	1	-1.89961	28.3992	1	0.290839	6.52098	1	0.465459	12.4559	1	0.110796	0.896362	0	0.144511	1.31922	0	0.470882	7.93398	1	0.786406	15.4494	1	0.17462	2.99138	0	0.033715	0.194182	0
ZMO0254	type I secretion system ATPase	TIGRFAM: type I secretion system ATPase; PFAM: ABC transporter transmembrane region; ABC transporter related; KEGG: ece:Z0634 putative cytoplasmic membrane export protein; SMART: AAA ATPase	10.1236	12.6508	11.7338	11.267	11.1607	10.205	10.0469	10.1188	13.2627	12.4872	12.2026	-2.52722	37.3511	1	-3.05767	39.4513	1	-2.44024	33.8049	1	-2.08375	29.9754	1	0.46679	18.3137	1	0.573132	22.5527	1	0.158077	2.48838	0	0.086172	0.999536	0	0.775503	21.607	1	1.06009	28.6249	1	0.106341	2.3038	0	-0.0719	0.773065	0
ZMO0255	HlyD family type I secretion membrane fusion protein	KEGG: abm:ABSDF2316 protein secretion efflux system ABC transporter membrane protein; TIGRFAM: type I secretion membrane fusion protein, HlyD family; PFAM: secretion protein HlyD family protein	10.6688	12.853	12.1266	11.6193	11.5369	10.786	10.6027	10.6177	13.4671	12.6358	12.4562	-2.18418	40.6791	1	-2.68106	40.6318	1	-2.03306	33.6876	1	-1.83842	31.2356	1	0.507311	17.9368	1	0.589621	20.9747	1	0.183308	2.67035	0	0.168298	2.33954	0	0.831314	20.911	1	1.01094	25.1672	1	0.08231	1.33613	0	-0.01501	0.100259	0
ZMO0256	D-lactate dehydrogenase	component of the membrane-bound D-lactate oxidase, FAD-binding, NADH independent	13.8684	14.7462	14.3076	14.5406	14.0737	13.7506	14.2848	13.57	14.8646	14.7965	14.5775	-0.87776	10.4598	1	-1.11402	12.8163	1	-0.51171	4.23937	0	-1.00755	11.2748	1	-0.23301	6.74022	1	0.233875	6.77705	1	-0.53416	13.0182	1	0.180636	2.68965	0	0.068149	0.64002	0	0.287115	5.49121	1	0.466883	16.7209	1	0.7148	18.2419	1
ZMO0257	winged helix family two component transcriptional regulator	PFAM: response regulator receiver; transcriptional regulator domain protein; KEGG: swi:Swit_3444 two component transcriptional regulator	14.8112	14.8156	14.7342	14.8951	14.8109	14.7197	14.9328	14.7812	14.7488	14.8574	14.8406	-0.00435	0.06179	0	-0.02905	0.335949	0	0.075347	1.22796	0	-0.05936	0.869593	0	-0.16086	7.50691	1	-0.0767	2.43053	0	-0.21306	6.82557	1	-0.06155	1.03609	0	-0.10866	2.43737	0	-0.09185	1.88192	0	0.084165	2.80699	0	0.151516	4.08029	0
ZMO0258	histidine kinase	PFAM: ATP-binding region ATPase domain protein; KEGG: swi:Swit_3443 integral membrane sensor signal transduction histidine kinase	11.0907	11.3158	11.0948	11.4048	11.1101	10.9355	11.4398	10.8968	11.2541	11.3698	11.3235	-0.22511	2.29811	0	-0.31866	3.19835	0	0.070035	0.364667	0	-0.42671	5.0157	0	-0.30999	10.978	1	-0.01532	0.166303	0	-0.50434	13.127	1	0.038699	0.332736	0	-0.11564	1.49897	0	-0.06935	0.715883	0	0.294669	10.2642	1	0.54304	14.3625	1
ZMO0260	heme exporter protein CcmA	TIGRFAM: heme exporter protein CcmA; PFAM: ABC transporter related; KEGG: swi:Swit_1421 heme exporter protein CcmA; SMART: AAA ATPase	10.7205	11.0412	10.8298	10.8991	10.9137	10.6822	10.7283	10.751	10.9774	11.0698	11.0765	-0.32076	3.37064	0	-0.29522	2.66857	0	-0.34156	3.34628	0	-0.32548	3.10496	0	-0.06927	1.75774	0	-0.08395	2.36051	0	-0.0461	0.593672	0	-0.06882	1.03977	0	-0.09244	1.6097	0	-0.09908	1.78824	0	-0.01468	0.217009	0	-0.02272	0.241645	0
ZMO0262	cytochrome c-type biogenesis protein CcmB	PFAM: cytochrome c-type biogenesis protein CcmB; KEGG: nar:Saro_1120 cytochrome c-type biogenesis protein CcmB	11.1829	10.925	11.0345	11.0355	11.0919	11.0595	11.2158	11.2734	11.0095	10.8551	10.9104	0.257937	5.23407	0	0.050076	0.236266	0	0.360748	3.77086	0	0.362986	3.80711	0	-0.00094	0.005126	0	-0.05739	0.430376	0	-0.15628	1.05628	0	-0.21385	1.68294	0	0.154395	1.0379	0	0.09906	0.559264	0	-0.05645	0.421297	0	-0.05757	0.279638	0
ZMO0263	hypothetical protein	N/A	13.6999	13.7806	13.8345	13.5955	13.7907	13.7226	13.4744	13.9026	13.9463	13.7166	13.6788	-0.0807	1.60656	0	-0.22374	3.31524	0	-0.24223	3.74925	0	0.223884	3.31844	0	0.238941	6.22269	1	0.043741	0.505324	0	0.248182	3.89272	0	-0.18007	2.3674	0	0.229699	3.45312	0	0.267555	4.3708	0	-0.1952	4.58556	0	-0.42826	8.75675	1
ZMO0264	hypothetical protein	N/A	13.6317	13.6702	13.7345	13.4482	13.7702	13.7044	13.331	13.8598	13.7645	13.5654	13.6806	-0.03849	0.451256	0	-0.06014	0.532819	0	-0.23447	3.96185	0	0.179147	2.61015	0	0.286272	11.2267	1	-0.03571	0.531046	0	0.37344	10.0873	1	-0.15536	2.73223	0	0.199105	4.01395	0	0.083927	1.07655	0	-0.32199	13.0388	1	-0.5288	15.5969	1
ZMO0265	hypothetical protein	N/A	13.2039	13.4674	13.4205	13.126	13.4605	13.1534	12.9009	13.5575	13.6877	13.3511	13.3635	-0.2635	3.21489	0	-0.53432	7.33715	1	-0.45017	5.6986	1	0.193994	1.56361	0	0.294532	9.57689	1	-0.03993	0.50632	0	0.252453	4.60872	0	-0.40409	9.18675	1	0.33661	7.09001	1	0.32423	6.71231	1	-0.33446	11.3451	1	-0.65654	16.8653	1
ZMO0266	hypothetical protein	N/A	12.8356	13.0669	13.0123	12.8136	13.0279	12.7582	12.622	13.1266	13.2664	13.0051	12.9291	-0.23131	4.79366	0	-0.50825	8.25856	1	-0.38313	5.45988	1	0.197458	1.96559	0	0.198749	3.8458	0	-0.01555	0.123744	0	0.136189	1.268	0	-0.36841	5.81124	1	0.26131	3.43513	0	0.337301	5.08726	0	-0.2143	4.31965	0	-0.5046	9.15091	1
ZMO0267	hypothetical protein	N/A	13.6178	13.6037	13.6782	13.5066	13.6474	13.6061	13.4942	13.7529	13.7502	13.519	13.5419	0.014049	0.092252	0	-0.14411	1.32225	0	-0.0248	0.137148	0	0.211054	2.36076	0	0.17157	4.88414	0	0.030803	0.399752	0	0.111914	1.48568	0	-0.14678	2.24592	0	0.231225	4.53749	0	0.208384	3.86604	0	-0.14077	3.602	0	-0.25869	5.38282	1
ZMO0268	hypothetical protein	N/A	12.2328	12.4521	12.4586	12.2066	12.3622	12.2211	12.0437	12.4336	12.6961	12.3694	12.2908	-0.2193	3.8385	0	-0.47506	8.65241	1	-0.32569	4.97239	0	0.142845	1.40224	0	0.252041	8.82474	1	0.096415	2.06391	0	0.177357	3.10003	0	-0.21254	4.10288	0	0.326726	7.805	1	0.405369	10.5139	1	-0.15563	4.32941	0	-0.3899	9.97968	1
ZMO0269	hypothetical protein	N/A	12.7937	12.7802	12.99	12.633	12.7378	12.9355	12.5527	12.8928	13.0446	12.7133	12.5828	0.013425	0.063636	0	-0.10909	0.669007	0	-0.16061	1.15814	0	0.309974	3.15063	0	0.357004	14.9317	1	0.252195	9.59316	1	0.382763	10.5503	1	0.042662	0.430635	0	0.331245	8.66228	1	0.461728	13.4108	1	-0.10481	2.5755	0	-0.3401	8.98629	1
ZMO0270	hypothetical protein	N/A	14.0076	13.7334	13.9522	13.7593	13.9	14.0673	13.8694	14.086	13.8371	13.6492	13.7139	0.274155	8.10135	1	0.230138	3.93131	0	0.220231	3.67267	0	0.372097	8.06257	1	0.192895	6.72341	1	0.052211	0.929686	0	0.197848	4.1397	0	-0.01877	0.162398	0	0.187941	3.82409	0	0.123191	1.98901	0	-0.14068	4.1755	0	-0.21662	4.75739	0
ZMO0271	apolipoprotein N-acyltransferase	KEGG: sal:Sala_3138 apolipoprotein N-acyltransferase; TIGRFAM: apolipoprotein N-acyltransferase; PFAM: Nitrilase/cyanide hydratase and apolipoprotein N-acyltransferase	12.232	12.4454	12.2955	12.3148	12.4059	12.3071	12.0938	12.2952	12.2838	12.5359	12.5165	-0.21338	2.48789	0	0.023237	0.092673	0	-0.44211	4.74353	0	-0.22128	1.63252	0	-0.01939	0.136253	0	-0.11044	1.27249	0	0.213284	2.03679	0	0.011819	0.054523	0	-0.25206	2.63597	0	-0.23269	2.32918	0	-0.09105	0.96038	0	-0.20147	1.86653	0
ZMO0273	S-adenosylmethionine synthetase	catalyzes the formation of S-adenosylmethionine from methionine and ATP; methionine adenosyltransferase	13.4115	13.1877	13.3904	13.3288	13.1797	13.5277	13.394	13.3129	13.253	13.2637	13.0465	0.223795	6.98293	1	0.274734	5.79742	1	0.130213	1.83813	0	0.266437	5.53653	1	0.061517	1.27489	0	0.210667	8.23974	1	0.133777	2.45056	0	0.214816	5.09208	0	-0.01074	0.092359	0	0.206518	4.79571	0	0.14915	4.95273	0	0.081038	1.14844	0
ZMO0274	RNA polymerase factor sigma-54	sigma factors are initiation factors that promote the attachment of RNA polymerase to specific initiation sites and are then released; sigma 54 factor is responsible for the expression of enzymes involved in nitrogen assimilation and metabolism; the rhizob	12.2549	12.2294	12.279	12.1859	12.2616	12.0336	12.2703	12.461	12.5244	12.1015	12.0622	0.025553	0.126381	0	-0.49085	5.31231	0	0.168796	1.04524	0	0.398711	3.86382	0	0.093065	1.1625	0	0.0174	0.13649	0	-0.23676	2.83586	0	-0.42738	6.97686	1	0.422888	6.87006	1	0.46218	7.81166	1	-0.07567	0.862611	0	-0.19062	2.02878	0
ZMO0275	ABC transporter-like protein	KEGG: swi:Swit_2906 ABC transporter related; PFAM: ABC transporter related; SMART: AAA ATPase	13.0412	12.6648	12.8505	12.9494	12.759	12.9813	13.2048	12.9374	12.7196	12.694	12.5807	0.376399	6.27349	1	0.26165	2.07443	0	0.510838	5.80956	1	0.35671	3.35179	0	-0.0989	0.993913	0	0.091456	0.888668	0	-0.22349	1.99944	0	0.043926	0.219409	0	0.025698	0.118618	0	0.138986	0.984987	0	0.190352	2.6646	0	0.267415	2.63729	0
ZMO0276	OstA family protein	PFAM: OstA family protein; KEGG: sal:Sala_2341 OstA-like protein	13.3274	12.8982	13.3502	13.0726	12.9156	13.6783	13.2679	13.0361	13.0222	12.8773	12.7951	0.429257	11.381	1	0.656147	9.63704	1	0.390597	4.5152	0	0.241026	2.13948	0	0.277651	4.55178	0	0.434626	8.80777	1	0.410427	4.87031	0	0.642187	9.35782	1	0.144876	0.999322	0	0.227065	1.95221	0	0.156975	1.88593	0	0.23176	2.01442	0
ZMO0277	hypothetical protein	PFAM: protein of unknown function DUF1239; KEGG: swi:Swit_2904 hypothetical protein	12.3635	11.7601	12.2135	12.0407	11.9311	12.7481	12.2688	12.0735	11.6789	11.8127	11.7888	0.603345	9.16126	1	1.06917	15.3749	1	0.456111	4.771	0	0.284758	2.30269	0	0.172757	3.53298	0	0.282364	7.41824	1	0.479285	9.58646	1	0.674568	14.8216	1	-0.13377	1.4017	0	-0.10984	1.04872	0	0.109607	1.75031	0	0.195283	2.4958	0
ZMO0278	3'-5' exonuclease	PFAM: 3'-5' exonuclease; KEGG: swi:Swit_2903 3'-5' exonuclease	14.208	13.3497	13.8689	13.7499	13.7178	14.4862	14.0796	14.0583	13.2516	13.4201	13.3773	0.858379	17.7322	1	1.23459	22.4269	1	0.659534	10.9898	1	0.681012	11.459	1	0.119027	3.17341	0	0.151139	4.58974	0	0.406555	11.5287	1	0.427928	12.31	1	-0.1685	3.17847	0	-0.12565	2.01871	0	0.032112	0.47156	0	0.021373	0.186521	0
ZMO0279	cold-shock DNA-binding domain-containing protein	KEGG: swi:Swit_2901 cold-shock DNA-binding protein family protein; PFAM: Cold-shock protein DNA-binding; SMART: Cold shock protein	13.6344	14.6305	14.1679	14.1791	14.0503	13.547	13.6945	13.6616	14.7888	14.6638	14.4391	-0.99617	21.6442	1	-1.24177	17.4525	1	-0.96926	13.0637	1	-0.77749	9.81049	1	-0.01126	0.062297	0	0.117542	1.08229	0	-0.14752	0.911252	0	-0.1146	0.640777	0	0.124992	0.721953	0	0.349683	3.35115	0	0.128804	1.23755	0	0.032917	0.137805	0
ZMO0281	TetR family transcriptional regulator	PFAM: regulatory protein TetR; KEGG: gdj:Gdia_1993 transcriptional regulator, TetR family	13.8235	13.3877	13.5563	13.4624	13.7981	13.8249	13.6409	14.0048	13.2878	13.284	13.5913	0.435813	6.41386	1	0.537113	7.58967	1	0.356846	4.11282	0	0.41348	5.15273	0	0.093877	2.5546	0	-0.24178	10.4399	1	0.18401	4.2362	0	-0.17996	4.09356	0	0.003743	0.031374	0	-0.3036	8.87921	1	-0.33566	15.7029	1	-0.36397	11.3351	1
ZMO0282	RND family efflux transporter subunit MFP	KEGG: gdj:Gdia_1994 efflux transporter, RND family, MFP subunit; TIGRFAM: efflux transporter, RND family, MFP subunit; PFAM: secretion protein HlyD family protein	14.6811	14.5658	14.6093	14.5456	14.7154	14.6352	14.6227	14.7852	14.5835	14.4684	14.6456	0.11525	4.16877	0	0.051776	0.565244	0	0.154362	2.79891	0	0.139612	2.39558	0	0.063779	1.23549	0	-0.10606	2.67675	0	0.012487	0.102273	0	-0.14997	2.67644	0	0.115072	1.78033	0	-0.06214	0.72478	0	-0.16983	5.52747	1	-0.16246	3.03013	0
ZMO0283	hydrophobe/amphiphile efflux-1 (HAE1) family transporter	KEGG: gdi:GDI1285 putative acriflavine resistance protein B; TIGRFAM: transporter, hydrophobe/amphiphile efflux-1 (HAE1) family; PFAM: acriflavin resistance protein	13.5617	13.8047	13.126	13.7925	14.1311	13.0417	13.6686	13.9747	13.2103	13.9163	14.2876	-0.24308	7.87655	1	-0.16865	2.46918	0	-0.24766	4.47608	0	-0.31294	6.37208	1	-0.66647	26.5227	1	-1.00514	36.4246	1	-0.62696	17.8368	1	-0.93299	26.2896	1	-0.70597	20.2102	1	-1.07728	29.6471	1	-0.33867	13.0381	1	-0.30603	7.10776	1
ZMO0285	NodT family RND efflux system outer membrane lipoprotein	KEGG: gdj:Gdia_1996 RND efflux system, outer membrane lipoprotein, NodT family; TIGRFAM: RND efflux system, outer membrane lipoprotein, NodT family; PFAM: outer membrane efflux protein	13.4803	13.1516	12.6484	13.5348	13.7647	12.7684	13.7711	13.9014	12.5284	13.2985	13.6279	0.328727	11.4256	1	0.240015	3.22823	0	0.472684	8.89649	1	0.273481	3.95173	0	-0.88637	26.7106	1	-1.11626	32.1761	1	-1.0027	21.7578	1	-1.13299	24.4202	1	-0.77003	16.4811	1	-1.09952	23.7555	1	-0.22989	5.15073	0	-0.13029	1.26927	0
ZMO0286	hypothetical protein	PFAM: protein of unknown function DUF541; KEGG: xac:XAC2772 outer membrane protein	13.6951	14.8072	14.3421	14.6224	13.7889	13.7278	14.2621	13.0954	14.9564	14.9828	14.4823	-1.11205	9.15718	1	-1.22853	9.6983	1	-0.72073	4.44679	0	-1.38689	11.3947	1	-0.28031	7.05581	1	0.55326	17.0266	1	-0.53422	10.6924	1	0.63244	13.2682	1	-0.02641	0.162523	0	0.47408	9.09682	1	0.833571	25.6074	1	1.16665	25.3721	1
ZMO0287	RND family efflux transporter subunit MFP	TIGRFAM: efflux transporter, RND family, MFP subunit; KEGG: nar:Saro_0040 secretion protein HlyD	13.7702	13.4424	13.6094	13.5891	13.6205	13.7875	13.8123	13.7109	13.4313	13.3659	13.5301	0.327804	6.3459	1	0.356282	3.84685	0	0.446382	5.43164	1	0.180748	1.35785	0	0.020308	0.140844	0	-0.01112	0.072592	0	-0.02474	0.119133	0	0.076647	0.461257	0	0.065359	0.375799	0	-0.09889	0.64801	0	-0.03143	0.23386	0	0.101388	0.670548	0
ZMO0290	hypothetical protein	PFAM: protein of unknown function DUF445; KEGG: eli:ELI_13495 hypothetical protein	13.5259	13.9023	13.5319	13.908	13.7022	13.1597	13.8497	13.5682	13.9041	13.9664	13.8363	-0.37644	6.51804	1	-0.7444	14.6937	1	-0.11674	0.996283	0	-0.26817	3.51116	0	-0.37611	24.1576	1	-0.17031	9.87485	1	-0.68994	30.3793	1	-0.40842	18.88	1	-0.06228	1.2758	0	0.067807	1.44776	0	0.205804	12.8137	1	0.281517	12.2913	1
ZMO0291	prolipoprotein diacylglyceryl transferase	transfers the N-acyl diglyceride moiety to the prospective N-terminal cysteine in prolipoprotein	12.6319	12.4924	12.6012	12.5864	12.499	12.8558	12.589	12.451	12.3467	12.5837	12.5469	0.139476	5.61715	1	0.509054	15.3961	1	0.005282	0.040991	0	-0.09591	1.36308	0	0.014858	0.185141	0	0.102266	2.54928	0	0.266745	6.51036	1	0.404748	11.6211	1	-0.23703	5.45862	1	-0.20022	4.2197	0	0.087408	2.0011	0	0.138003	2.37092	0
ZMO0293	sugar transporter	TIGRFAM: sugar transporter; KEGG: bch:Bcen2424_4639 sugar transporter; PFAM: General substrate transporter; major facilitator superfamily MFS_1	14.4977	14.1949	14.1037	14.3479	14.5872	14.287	14.5402	14.6659	13.9205	14.1557	14.5084	0.302802	7.29678	1	0.366508	6.38452	1	0.384408	6.84831	1	0.15749	1.74746	0	-0.24419	8.03212	1	-0.48345	18.8354	1	-0.25314	5.08036	0	-0.37894	9.14755	1	-0.23525	4.54255	0	-0.58796	15.9539	1	-0.23925	7.80157	1	-0.1258	1.729	0
ZMO0296	CMP/dCMP deaminase zinc-binding protein	PFAM: CMP/dCMP deaminase zinc-binding; KEGG: sal:Sala_2749 CMP/dCMP deaminase, zinc-binding	11.5783	11.0316	11.4058	11.2463	11.2628	11.6424	11.5377	11.5548	11.1692	10.9549	10.9708	0.546683	12.4004	1	0.473216	7.13811	1	0.582784	9.57536	1	0.584048	9.6037	1	0.159531	3.38129	0	0.143053	2.85483	0	0.104747	1.05462	0	0.087637	0.817381	0	0.214315	3.12218	0	0.198469	2.77121	0	-0.01648	0.154123	0	-0.01711	0.108944	0
ZMO0297	hypothetical protein	PFAM: CBS domain containing protein; protein of unknown function DUF21; transporter-associated region; KEGG: swi:Swit_2321 hypothetical protein	13.123	13.1631	13.0649	13.0273	13.3371	12.9818	12.9941	13.3932	13.148	13.0604	13.2809	-0.04008	0.30092	0	-0.16619	1.61176	0	-0.06632	0.442557	0	0.112265	0.905389	0	0.037628	0.528581	0	-0.27218	9.74703	1	-0.01231	0.092463	0	-0.41141	10.6573	1	0.087564	1.05604	0	-0.13295	1.97155	0	-0.30981	11.5722	1	-0.3991	10.2346	1
ZMO0298	hypothetical protein	KEGG: sal:Sala_3103 hypothetical protein	12.9689	13.5543	13.2377	13.2947	13.2524	12.8563	12.9723	13.0783	13.6192	13.6171	13.4266	-0.58536	8.13748	1	-0.76293	8.35244	1	-0.64481	6.55304	1	-0.34835	2.55258	0	-0.05697	0.456273	0	-0.01471	0.092312	0	-0.11603	0.745484	0	-0.222	1.93013	0	0.002096	0.008543	0	0.192575	1.55513	0	0.042252	0.312247	0	-0.10598	0.657881	0
ZMO0299	phosphoribosylamine/glycine ligase	TIGRFAM: phosphoribosylamine/glycine ligase; KEGG: nar:Saro_0172 phosphoribosylamine--glycine ligase; PFAM: phosphoribosylglycinamide synthetase; ATP-dependent carboxylate-amine ligase domain protein ATP-grasp; protein of unknown function DUF201; ATP-grasp	13.377	13.3145	13.352	13.3744	13.311	13.5769	13.2897	13.2645	13.127	13.4591	13.3574	0.062517	0.691073	0	0.44983	6.92405	1	-0.16945	1.55658	0	-0.09283	0.654322	0	-0.02246	0.18544	0	0.040986	0.384937	0	0.287179	3.89905	0	0.312314	4.43699	0	-0.33211	4.87427	0	-0.23034	2.76961	0	0.063449	0.686249	0	0.025135	0.141745	0
ZMO0300	exodeoxyribonuclease VII large subunit	TIGRFAM: exodeoxyribonuclease VII, large subunit; KEGG: swi:Swit_3148 exodeoxyribonuclease VII large subunit; PFAM: Exonuclease VII large subunit; nucleic acid binding OB-fold tRNA/helicase-type	11.8547	12.0051	11.969	11.8616	11.9591	11.7908	11.7617	12.0117	12.1473	11.9616	11.9064	-0.15034	1.24181	0	-0.35643	3.09759	0	-0.19988	1.28044	0	0.105295	0.520618	0	0.107402	1.2215	0	0.009982	0.065864	0	0.029126	0.145913	0	-0.22088	2.14995	0	0.185678	1.64914	0	0.240846	2.45717	0	-0.09742	1.05911	0	-0.25001	2.60344	0
ZMO0301	PepSY-associated TM helix domain-containing protein	PFAM: PepSY-associated TM helix domain protein; KEGG: cja:CJA_2538 plasmolipin	12.7761	11.7834	12.281	12.3861	12.172	12.4216	13.1208	12.7858	12.1403	11.6515	11.5582	0.992715	34.0294	1	0.281286	4.06549	0	1.46926	30.2097	1	1.2276	26.0086	1	-0.10518	1.52439	0	0.108917	1.60675	0	-0.69917	14.5722	1	-0.36424	6.0218	1	0.488807	9.19419	1	0.582072	11.609	1	0.214098	4.55285	0	0.334932	5.30913	0
ZMO0302	arylsulfate sulfotransferase-like protein involved in siderophore biosynthesis	KEGG: eli:ELI_12295 hypothetical protein	11.1445	10.7721	11.016	11.1296	10.7292	11.0223	11.4908	10.9205	11.0098	10.7685	10.5379	0.372472	6.92006	1	0.012604	0.059715	0	0.722231	12.6493	1	0.382579	5.18759	0	-0.1136	2.20481	0	0.286824	8.92597	1	-0.46841	10.8459	1	0.101836	1.11042	0	0.241217	4.13785	0	0.471811	10.9496	1	0.40042	13.7938	1	0.570246	13.911	1
ZMO0303	ferrochelatase	KEGG: eli:ELI_11315 ferrochelatase; PFAM: ferrochelatase	11.7203	12.0048	12.0283	11.824	11.7353	11.7637	11.7157	11.6814	12.2929	11.9322	11.7892	-0.2845	6.84678	1	-0.52923	12.0532	1	-0.21646	3.28594	0	-0.10782	1.13736	0	0.204338	8.36351	1	0.292973	13.4631	1	0.047956	0.58204	0	0.082269	1.24726	0	0.36072	11.2999	1	0.503676	16.9195	1	0.088635	2.36125	0	0.034313	0.375844	0
ZMO0305	stress responsive alpha-beta barrel domain-containing protein	PFAM: Stress responsive alpha-beta barrel domain protein; KEGG: gox:GOX2033 hypothetical protein	12.9107	12.6539	12.7671	12.6866	12.8932	12.9038	12.8567	12.9717	12.6304	12.5166	12.8148	0.25682	4.11741	0	0.273392	1.93932	0	0.340128	2.71637	0	0.156941	0.854041	0	0.080499	0.549271	0	-0.12612	1.02552	0	0.047131	0.183766	0	-0.06789	0.283882	0	0.113867	0.549429	0	-0.18434	1.07578	0	-0.20662	2.14789	0	-0.11502	0.556906	0
ZMO0306	glycosyl transferase group 1 protein	PFAM: glycosyl transferase group 1; KEGG: swi:Swit_4016 glycosyl transferase, group 1	11.8935	12.2959	12.1619	12.0245	12.0977	11.9103	11.8154	11.9548	12.4134	12.2336	12.2405	-0.40236	10.3327	1	-0.50314	9.46381	1	-0.41822	7.29345	1	-0.28573	4.11486	0	0.137354	3.13179	0	0.0642	0.99154	0	0.094898	1.05699	0	-0.0445	0.37783	0	0.179809	2.77792	0	0.172903	2.61421	0	-0.07315	1.19906	0	-0.1394	1.87606	0
ZMO0307	capsule polysaccharide biosynthesis protein	PFAM: Capsule polysaccharide biosynthesis protein; KEGG: swi:Swit_2453 capsule polysaccharide biosynthesis protein	11.6539	11.9564	11.8337	11.6514	11.9302	11.5454	11.5973	11.8189	12.122	11.7055	12.0416	-0.30249	5.27066	0	-0.57661	10.3816	1	-0.10821	0.85719	0	-0.22264	2.51636	0	0.182356	5.94653	1	-0.09654	2.23564	0	-0.05184	0.549502	0	-0.27352	6.48916	1	0.416556	11.643	1	0.080443	1.01178	0	-0.2789	10.8428	1	-0.22168	4.73078	0
ZMO0309	short-chain dehydrogenase/reductase SDR	PFAM: short-chain dehydrogenase/reductase SDR; KEGG: bra:BRADO3944 oxidoreductase NAD(P)-binding subunit	12.9747	14.8266	13.8997	14.3339	13.4683	12.8432	13.612	12.4688	14.9562	15.0558	14.4678	-1.8519	39.3103	1	-2.11297	37.271	1	-1.44381	28.0014	1	-1.99892	35.8815	1	-0.43419	16.7677	1	0.431435	16.6486	1	-0.76877	21.2511	1	0.374409	9.00388	1	-0.09961	1.22008	0	0.488461	12.7878	1	0.865624	31.8712	1	1.14318	30.2224	1
ZMO0311	pyrroline-5-carboxylate reductase	TIGRFAM: pyrroline-5-carboxylate reductase; KEGG: kpe:KPK_1534 putative pyrroline-5-carboxylate reductase; PFAM: NADP oxidoreductase coenzyme F420-dependent	13.8726	13.7815	13.8923	13.8851	13.7037	13.8167	13.9227	13.8784	13.9678	13.8476	13.5291	0.091135	1.03798	0	-0.15111	1.69205	0	0.075182	0.618769	0	0.349331	6.12622	1	0.007108	0.089783	0	0.188524	7.45104	1	-0.10604	1.82472	0	-0.06169	0.822786	0	0.120253	2.21305	0	0.438744	14.4201	1	0.181416	7.04752	1	0.044342	0.523824	0
ZMO0312	amidohydrolase	TIGRFAM: amidohydrolase; KEGG: spe:Spro_1188 amidohydrolase; PFAM: peptidase M20; peptidase dimerisation domain protein	13.0181	13.1492	13.1457	13.0944	13.0109	12.9981	12.9793	13.077	13.2933	13.2095	12.9449	-0.1311	2.93963	0	-0.29514	4.41082	0	-0.23025	3.00394	0	0.132102	1.28624	0	0.051279	0.552218	0	0.134752	2.24098	0	0.018836	0.108882	0	-0.07887	0.618295	0	0.083722	0.670767	0	0.348373	5.67514	1	0.083473	1.09039	0	-0.0977	0.831493	0
ZMO0313	hypothetical protein	KEGG: spe:Spro_2554 hypothetical protein	12.6846	12.7225	12.8208	12.7009	12.589	12.5508	12.7271	12.7759	13.0909	12.6745	12.4021	-0.03792	0.335511	0	-0.54018	10.924	1	0.052609	0.374755	0	0.373809	6.52306	1	0.119991	2.99566	0	0.231839	8.09485	1	-0.17641	3.18163	0	-0.22516	4.63796	0	0.416388	11.2141	1	0.688835	20.1488	1	0.111848	2.68611	0	-0.04875	0.487739	0
ZMO0314	phospholipase D/Transphosphatidylase	PFAM: phospholipase D/Transphosphatidylase; KEGG: mes:Meso_3886 cardiolipin synthetase 2	12.0144	12.1752	12.0648	12.0887	12.1308	11.9695	12.0249	12.0488	12.1602	12.1526	12.2128	-0.16076	3.91066	0	-0.19061	2.81966	0	-0.1277	1.5254	0	-0.16398	2.2336	0	-0.02387	0.289414	0	-0.06593	1.12853	0	-0.05533	0.544166	0	-0.07924	0.892701	0	0.00759	0.054025	0	-0.05261	0.508925	0	-0.04206	0.599637	0	-0.02392	0.191677	0
ZMO0315	hypothetical protein	N/A	12.2183	11.6804	11.9224	11.9102	12.0155	12.0323	12.2738	12.3488	11.8125	11.5466	11.6822	0.537848	10.9718	1	0.219717	2.37206	0	0.727198	13.5335	1	0.66663	12.1418	1	0.012224	0.156439	0	-0.09307	2.37734	0	-0.24152	6.04282	1	-0.31653	8.92672	1	0.265964	6.96612	1	0.130384	2.34279	0	-0.1053	2.87832	0	-0.07501	1.0213	0
ZMO0318	short-chain dehydrogenase/reductase SDR	PFAM: short-chain dehydrogenase/reductase SDR; KR domain protein; KEGG: spe:Spro_2063 short-chain dehydrogenase/reductase SDR	14.9026	15.0017	14.9324	15.1212	14.8028	14.7947	15.1262	14.787	15.0702	15.1162	14.8186	-0.09906	2.40167	0	-0.27546	4.99116	0	0.009931	0.063975	0	-0.03164	0.234311	0	-0.18874	4.75727	0	0.129661	2.66223	0	-0.33144	6.58536	1	0.007749	0.049192	0	-0.04605	0.371687	0	0.251573	4.34458	0	0.318404	10.1503	1	0.339188	6.81259	1
ZMO0319	WGR domain-containing protein	PFAM: WGR domain protein; KEGG: dsh:Dshi_4085 WGR domain-containing protein	13.6364	13.1653	13.4024	13.4763	13.3239	13.5701	13.7854	13.5537	13.2347	13.1671	13.0942	0.471075	12.4024	1	0.335369	6.06817	1	0.618312	13.9706	1	0.459544	9.52804	1	-0.0739	1.88593	0	0.078437	2.06641	0	-0.21537	5.73953	1	0.01635	0.16087	0	0.067576	0.986169	0	0.140525	2.9791	0	0.152333	5.74208	1	0.231718	6.40015	1
ZMO0321	dihydrofolate reductase region	PFAM: dihydrofolate reductase region; KEGG: eli:ELI_13570 dihydrofolate reductase	13.0201	12.3789	12.6452	12.716	12.7374	13.0507	12.9955	13.0142	12.2396	12.4364	12.4606	0.641225	7.55676	1	0.811048	8.38356	1	0.559087	4.84504	0	0.55354	4.77189	0	-0.07079	0.709567	0	-0.09225	1.03204	0	0.055195	0.325162	0	0.036504	0.197459	0	-0.19677	1.90465	0	-0.221	2.27687	0	-0.02147	0.159487	0	-0.01869	0.092785	0
ZMO0322	riboflavin biosynthesis protein RibF	KEGG: swi:Swit_3785 FMN adenylyltransferase / riboflavin kinase; TIGRFAM: riboflavin biosynthesis protein RibF; PFAM: FAD synthetase; Riboflavin kinase	12.7582	12.1701	12.5565	12.4922	12.3437	12.9817	12.748	12.5449	12.1313	12.2363	12.1425	0.588137	21.8568	1	0.850429	23.6736	1	0.511661	13.7332	1	0.402322	10.0894	1	0.064357	1.49222	0	0.212815	9.09419	1	0.233741	6.3286	1	0.436868	14.69	1	-0.10503	1.85364	0	-0.01124	0.103695	0	0.148458	5.38992	1	0.203127	5.12699	0
ZMO0323	isoleucyl-tRNA synthetase	IleRS; catalyzes the formation of isoleucyl-tRNA(Ile) from isoleucine and tRNA(Ile); since isoleucine and other amino acids such as valine are similar, there are additional editing function in this enzyme; one is involved in hydrolysis of activated valine-	13.8417	13.4309	13.6486	13.617	13.6433	13.9149	13.8461	13.7642	13.3823	13.3878	13.5225	0.410867	10.1027	1	0.53263	11.3466	1	0.458306	9.27925	1	0.241663	3.58851	0	0.03163	0.550721	0	0.005277	0.067157	0	0.068792	1.00123	0	0.15076	3.28516	0	-0.00553	0.048891	0	-0.14021	2.93509	0	-0.02635	0.433268	0	0.081968	1.29365	0
ZMO0324	lipoprotein signal peptidase	KEGG: swi:Swit_3783 lipoprotein signal peptidase; TIGRFAM: lipoprotein signal peptidase; PFAM: peptidase A8 signal peptidase II	13.4822	13.0649	13.3006	13.2469	13.2731	13.5867	13.4662	13.3936	13.0146	13.0275	13.1526	0.417282	13.5398	1	0.572122	10.0226	1	0.438699	6.89675	1	0.241023	2.76547	0	0.053785	0.515802	0	0.027537	0.223117	0	0.120496	0.973373	0	0.193087	1.96385	0	-0.01293	0.064987	0	-0.13801	1.1856	0	-0.02625	0.210799	0	0.072591	0.484982	0
ZMO0325	hypothetical protein	KEGG: eli:ELI_13540 hypothetical protein	13.3646	13.4278	13.3997	13.3793	13.4096	13.4692	13.356	13.2685	13.3302	13.4026	13.5507	-0.06329	1.56366	0	0.13902	2.70316	0	-0.0467	0.549551	0	-0.28218	7.90286	1	0.020379	0.323961	0	-0.00994	0.138673	0	0.113237	2.20135	0	0.200661	5.32152	0	-0.07248	1.12454	0	-0.22054	6.13158	1	-0.03032	0.540178	0	0.087425	1.48454	0
ZMO0326	7-cyano-7-deazaguanine reductase	NADPH-dependent; catalyzes the reduction of 7-cyano-7-deazaguanine to 7-aminomethyl-7-deazaguanine in queuosine biosynthesis	13.2674	12.7067	12.9767	12.9063	13.0782	13.2428	13.2219	13.3374	12.7107	12.5906	12.8189	0.560624	38.4759	1	0.532126	24.3968	1	0.631344	28.3098	1	0.518402	23.8173	1	0.070447	2.69264	0	-0.10142	4.73065	0	0.020838	0.298553	0	-0.09456	2.48355	0	0.120056	3.59655	0	-0.10829	3.06453	0	-0.17187	10.1615	1	-0.1154	3.38266	0
ZMO0327	cystathionine beta-lyase	KEGG: swi:Swit_3776 cystathionine beta-lyase; TIGRFAM: cystathionine beta-lyase; PFAM: Cys/Met metabolism pyridoxal-phosphate-dependent protein; Rhodanese domain protein	12.1814	12.6185	12.3733	12.2954	12.5313	12.12	12.0446	12.3797	12.6266	12.5461	12.6828	-0.43707	21.8994	1	-0.50661	14.1481	1	-0.50146	13.9752	1	-0.30313	7.12046	1	0.077945	1.5193	0	-0.15794	4.50588	0	0.075373	0.871298	0	-0.25968	5.66434	1	0.080516	0.957302	0	-0.0562	0.580798	0	-0.23588	8.16918	1	-0.33505	8.21985	1
ZMO0328	elongation factor P	Involved in peptide bond synthesis; alters the affinity of the ribosome for aminoacyl-tRNA	13.9177	13.4676	13.8107	13.6572	13.6101	14.1246	13.8482	13.7802	13.4967	13.4662	13.4399	0.450078	11.6664	1	0.627951	13.2525	1	0.382017	6.74497	1	0.340267	5.68028	1	0.153494	4.47719	0	0.200597	6.69767	1	0.276461	6.44806	1	0.344438	8.84195	1	0.030527	0.274541	0	0.056755	0.608233	0	0.047103	0.757909	0	0.067978	0.779672	0
ZMO0329	Inositol-phosphate phosphatase	KEGG: swi:Swit_2981 inositol-phosphate phosphatase; PFAM: inositol monophosphatase	13.3875	12.8953	13.3043	13.1358	12.984	13.6521	13.3681	13.1423	12.9564	12.9036	12.8257	0.492239	13.2574	1	0.69566	12.8471	1	0.46445	7.44535	1	0.316606	4.19194	0	0.168412	3.25059	0	0.320267	8.52521	1	0.284017	4.26814	0	0.509794	10.0317	1	0.052806	0.373641	0	0.130739	1.29897	0	0.151855	2.76815	0	0.225777	2.99178	0
ZMO0331	hypothetical protein	PFAM: protein of unknown function DUF882; Peptidase M15A; KEGG: rce:RC1_2427 hypothetical protein	13.7672	14.1494	14.079	13.8275	13.9684	13.8216	13.6174	13.8627	14.3364	14.0376	14.0741	-0.38213	10.1004	1	-0.51475	10.9679	1	-0.42021	8.31673	1	-0.21144	2.95381	0	0.251534	9.81248	1	0.110587	2.88388	0	0.204265	4.36027	0	-0.04107	0.420271	0	0.298803	7.69302	1	0.26224	6.36076	1	-0.14095	4.19926	0	-0.24533	5.75969	1
ZMO0332	thiamine-phosphate pyrophosphorylase	TIGRFAM: thiamine-phosphate pyrophosphorylase; KEGG: swi:Swit_3151 thiamine-phosphate pyrophosphorylase; PFAM: thiamine monophosphate synthase	13.1952	13.3156	13.3895	13.2232	13.1535	13.3703	13.1128	13.1026	13.4087	13.3336	13.2044	-0.12036	3.74655	0	-0.03842	0.34676	0	-0.22082	4.31583	0	-0.10184	1.31666	0	0.166345	4.88748	0	0.236017	8.191	1	0.257548	5.6058	1	0.267729	5.94106	1	0.075142	0.869139	0	0.204305	3.93595	0	0.069672	1.28752	0	0.010181	0.07667	0
ZMO0335	ATPase MipZ	PFAM: ATPase MipZ; KEGG: swi:Swit_2789 ATPase MipZ	13.4588	12.7389	13.1471	13.1342	13.0152	13.5472	13.526	13.303	12.7469	12.7425	12.7274	0.719817	14.997	1	0.800339	14.0738	1	0.783525	13.7165	1	0.575588	9.18419	1	0.012836	0.142475	0	0.13183	3.32892	0	0.021243	0.170508	0	0.244206	5.04424	0	0.004429	0.031352	0	0.019455	0.154153	0	0.118994	2.83947	0	0.222963	4.38931	0
ZMO0336	heat shock protein DnaJ domain-containing protein	PFAM: heat shock protein DnaJ domain protein; KEGG: wol:WD1074 DnaJ domain-containing protein	12.2717	11.8744	12.1582	12.0879	11.973	12.3762	12.3421	12.0967	11.9403	11.8337	11.8492	0.397259	15.9937	1	0.435854	9.34951	1	0.508386	11.4819	1	0.247536	4.05936	0	0.070355	1.03971	0	0.185262	4.54187	0	0.034089	0.252708	0	0.279421	5.01093	0	0.106621	1.14986	0	0.091103	0.915985	0	0.114907	2.16921	0	0.245332	4.10534	0
ZMO0339	phosphomannomutase	KEGG: swi:Swit_2791 phosphomannomutase; PFAM: phosphoglucomutase/phosphomannomutase ; phosphoglucomutase/phosphomannomutase alpha/beta/alpha domain I; phosphoglucomutase/phosphomannomutase alpha/beta/alpha domain II; phosphoglucomutase/phosphomannomutase a	13.98	14.4154	14.1825	14.3636	14.047	13.907	14.1923	13.8408	14.458	14.535	14.2531	-0.43535	5.45397	1	-0.55104	4.63474	0	-0.3427	2.22308	0	-0.41232	2.96027	0	-0.18112	1.78439	0	0.135559	1.15687	0	-0.28529	2.10435	0	0.066199	0.278844	0	-0.07695	0.335816	0	0.204918	1.27614	0	0.316682	4.22932	0	0.351492	2.906	0
ZMO0341	short-chain dehydrogenase/reductase SDR	PFAM: short-chain dehydrogenase/reductase SDR; KEGG: mrd:Mrad2831_6397 short-chain dehydrogenase/reductase SDR	11.5967	12.0742	11.6342	12.0408	11.8313	11.4833	11.7746	11.532	11.7851	12.307	12.1306	-0.47757	14.1384	1	-0.30173	4.53851	0	-0.53237	10.3438	1	-0.5986	12.0554	1	-0.40663	13.5889	1	-0.19712	4.95035	0	-0.29131	5.29236	0	-0.04868	0.390233	0	-0.52195	12.0402	1	-0.34555	6.82528	1	0.209514	5.42987	1	0.242629	4.00084	0
ZMO0342	class I and II aminotransferase	PFAM: aminotransferase class I and II; KEGG: swi:Swit_3551 aminotransferase	13.4551	13.6641	13.6306	13.6643	13.3839	13.705	13.461	13.1993	13.5562	13.8676	13.5684	-0.20898	6.68159	1	0.148756	1.88099	0	-0.40661	8.63039	1	-0.36908	7.52207	1	-0.03375	0.398085	0	0.246688	7.28524	1	0.243929	4.2591	0	0.505606	12.093	1	-0.31143	6.1676	1	-0.01223	0.081563	0	0.280441	8.74244	1	0.261677	4.74338	0
ZMO0343	class IV aminotransferase	PFAM: aminotransferase class IV; KEGG: eli:ELI_11940 Para-aminobenzoate synthase, component I	13.2767	12.9956	13.237	13.1277	13.0437	13.2939	13.2932	13.2429	13.1801	12.9623	12.8444	0.281045	4.98374	0	0.113776	0.972664	0	0.330819	4.92431	0	0.398541	6.51188	1	0.109284	2.89487	0	0.193359	6.9083	1	0.000762	0.005782	0	0.050976	0.568995	0	0.217805	4.91672	0	0.335742	9.24638	1	0.084076	1.93102	0	0.050215	0.557629	0
ZMO0344	peptidase U62 modulator of DNA gyrase	PFAM: peptidase U62 modulator of DNA gyrase; KEGG: nar:Saro_0413 peptidase U62, modulator of DNA gyrase	12.7294	13.0838	12.8705	12.8253	13.024	12.5985	12.5911	12.9986	13.1426	13.0595	13.0494	-0.35449	5.773	1	-0.54414	8.21234	1	-0.46847	6.61604	1	-0.05087	0.274752	0	0.045223	0.599354	0	-0.15347	3.66123	0	0.007389	0.048633	0	-0.40011	9.08428	1	0.083057	0.860423	0	0.093162	1.01395	0	-0.1987	5.43851	1	-0.4075	9.31627	1
ZMO0345	endonuclease/exonuclease/phosphatase	PFAM: Endonuclease/exonuclease/phosphatase; KEGG: swi:Swit_1916 endonuclease/exonuclease/phosphatase	12.7392	12.182	12.6298	12.3842	12.3677	12.8066	12.7244	12.6866	12.4531	12.044	12.0489	0.557249	17.8162	1	0.353501	6.36567	1	0.68048	15.2789	1	0.637768	14.1499	1	0.245633	7.77006	1	0.262078	8.51722	1	0.082143	0.88414	0	0.119944	1.53944	0	0.409122	9.76201	1	0.404211	9.60294	1	0.016445	0.176558	0	0.037801	0.315686	0
ZMO0346	ammonium transporter	KEGG: swi:Swit_1917 ammonium transporter; TIGRFAM: ammonium transporter; PFAM: Rh family protein/ammonium transporter	14.2374	14.1994	14.2184	14.4365	14.0004	13.9877	14.413	14.3116	14.4491	14.46	13.6893	0.037997	0.191793	0	-0.46134	5.58896	1	-0.04697	0.221865	0	0.622295	8.64091	1	-0.21807	8.71677	1	0.217992	8.71227	1	-0.42526	13.3068	1	-0.32383	9.32615	1	-0.01089	0.094268	0	0.759809	24.7066	1	0.436065	20.2142	1	0.101435	1.61741	0
ZMO0347	RNA-binding protein Hfq	stimulates the elongation of poly(A) tails	14.3169	14.2376	14.1804	14.3693	14.282	14.0719	14.4492	14.4295	14.2888	14.2894	14.1346	0.079259	4.0645	0	-0.21689	8.04499	1	0.15974	5.12582	0	0.294926	12.1773	1	-0.18893	10.713	1	-0.10167	4.36485	0	-0.37724	16.3678	1	-0.35758	15.3935	1	-0.00062	0.006551	0	0.154234	4.85953	0	0.087256	3.44645	0	0.019663	0.260091	0
ZMO0348	GTP-binding proten HflX	KEGG: swi:Swit_0252 GTP-binding protein, HSR1-related; TIGRFAM: GTP-binding proten HflX; PFAM: GTP-binding protein HSR1-related	13.7529	13.4567	13.4059	13.7429	13.6656	13.457	13.9368	13.8648	13.3548	13.5489	13.4664	0.29619	17.0805	1	0.102227	1.88714	0	0.387949	13.3371	1	0.398394	13.7775	1	-0.33699	17.694	1	-0.2597	13.0602	1	-0.47985	17.8265	1	-0.40778	14.8234	1	-0.19413	5.37517	1	-0.11161	2.28896	0	0.077291	2.21638	0	0.072068	1.18207	0
ZMO0349	hypothetical protein	PFAM: protein of unknown function DUF179; KEGG: swi:Swit_2673 hypothetical protein	14.2508	13.6382	13.854	13.9727	14.0069	14.1311	14.3129	14.3084	13.5768	13.6324	13.7053	0.612622	30.5424	1	0.554313	16.4979	1	0.680513	20.539	1	0.603041	18.1041	1	-0.11867	3.09018	0	-0.15288	4.57094	0	-0.18177	3.49763	0	-0.17725	3.36345	0	-0.05557	0.605351	0	-0.12852	2.04497	0	-0.03421	0.502975	0	0.004527	0.034028	0
ZMO0350	ParB-like nuclease	PFAM: Putative ParB-like nuclease; KEGG: bid:Bind_2187 putative ParB-like nuclease	12.8191	12.3517	12.5408	12.5568	12.6586	12.6133	12.9068	12.9371	12.4683	12.2068	12.3801	0.467331	7.10042	1	0.145026	0.905957	0	0.699959	9.5737	1	0.55701	6.93018	1	-0.01601	0.138929	0	-0.1178	1.92013	0	-0.29348	4.6059	0	-0.32379	5.34893	0	0.261454	3.85548	0	0.088192	0.755316	0	-0.10179	1.53815	0	-0.03031	0.194228	0
ZMO0351	putative DNA helicase	KEGG: psb:Psyr_2598 putative DNA helicase	11.7433	11.2946	11.8163	11.3705	11.37	12.1127	11.5646	11.5528	11.5199	11.1765	11.1873	0.448774	12.9989	1	0.592747	12.1391	1	0.388145	6.78011	1	0.36543	6.2031	1	0.445778	15.8377	1	0.446268	15.8577	1	0.548079	13.4117	1	0.559927	13.7667	1	0.343477	7.14415	1	0.332609	6.81697	1	0.00049	0.004279	0	0.011848	0.078991	0
ZMO0352	hypothetical protein	KEGG: eta:ETA_13440 hypothetical protein	13.1774	13.2209	13.3954	13.2643	12.9377	13.3302	13.2515	12.9505	13.4606	13.277	12.925	-0.04349	0.449872	0	-0.13043	0.952321	0	-0.0255	0.122964	0	0.025468	0.1228	0	0.131119	1.59939	0	0.457644	10.4179	1	0.078653	0.476004	0	0.379695	4.8237	0	0.183585	1.57542	0	0.535594	8.02495	1	0.326525	6.47292	1	0.301042	3.37281	0
ZMO0353	4-diphosphocytidyl-2C-methyl-D-erythritol synthase	PFAM: 4-diphosphocytidyl-2C-methyl-D-erythritol synthase; short-chain dehydrogenase/reductase SDR; KEGG: sgr:SGR_4956 putative bifunctional ribulose 5-phosphate reductase/CDP-ribitol pyrophosphorylase	12.3768	13.0612	12.7611	12.9884	12.4076	12.382	12.755	11.9934	13.1402	13.2218	12.8217	-0.68448	15.4648	1	-0.75823	14.8513	1	-0.46685	7.86795	1	-0.82837	16.4477	1	-0.22735	9.55098	1	0.353526	16.5741	1	-0.37304	11.6352	1	0.388595	12.2591	1	-0.08166	1.2138	0	0.318457	9.42665	1	0.580877	27.0405	1	0.761637	25.3121	1
ZMO0354	DNA mismatch repair protein	This protein is involved in the repair of mismatches in DNA. It is required for dam-dependent methyl-directed DNA mismatch repair. Promotes the formation of a stable complex between two or more DNA-binding proteins in an ATP-dependent manner without itself	12.5763	12.5644	12.5582	12.5826	12.5702	12.5553	12.5878	12.5859	12.5612	12.5775	12.5544	0.011945	0.119773	0	-0.00591	0.042523	0	0.010297	0.076662	0	0.031445	0.272917	0	-0.0244	0.419373	0	-0.01191	0.175166	0	-0.0325	0.38841	0	-0.03058	0.359556	0	-0.0163	0.168692	0	0.006767	0.063925	0	0.012494	0.18519	0	0.00192	0.017285	0
ZMO0355	rod shape-determining protein MreB	functions in MreBCD complex in some organisms	13.5367	13.5086	13.5082	13.5785	13.4814	13.6576	13.5561	13.3965	13.3587	13.6009	13.5663	0.028097	0.414775	0	0.298962	5.91415	1	-0.0448	0.373173	0	-0.16987	2.47985	0	-0.07031	1.10471	0	0.026755	0.302165	0	0.101565	1.13936	0	0.261173	4.82206	0	-0.24219	4.29575	0	-0.20766	3.3866	0	0.09707	1.78741	0	0.159608	2.25211	0
ZMO0356	rod shape-determining protein MreC	in some organisms this protein is a transmembrane protein while in others it is periplasmic; involved in some organisms with other components of the MreBCD complex and with penicillin binding proteins in the periplasm or cell wall	12.7434	12.8084	12.7105	12.8249	12.7923	12.792	12.7951	12.6432	12.6289	12.8548	12.9414	-0.06495	0.704414	0	0.16311	1.19818	0	-0.05972	0.308584	0	-0.29825	3.00321	0	-0.11443	1.18528	0	-0.08182	0.733858	0	-0.00302	0.012239	0	0.148862	1.04925	0	-0.22585	1.95585	0	-0.3125	3.23141	0	0.032616	0.225751	0	0.151878	1.08026	0
ZMO0357	hypothetical protein	KEGG: nar:Saro_2130 hypothetical protein	11.6274	11.5308	11.578	11.5638	11.5955	11.6259	11.6867	11.5697	11.5301	11.441	11.6214	0.096594	1.55873	0	0.095792	0.890583	0	0.245668	3.69263	0	-0.05168	0.387979	0	0.014152	0.143608	0	-0.01755	0.183867	0	-0.06079	0.559773	0	0.056183	0.504134	0	0.08909	0.950835	0	-0.09129	0.984704	0	-0.0317	0.376509	0	0.116969	1.41681	0
ZMO0359	penicillin-binding protein 2	TIGRFAM: penicillin-binding protein 2; KEGG: swi:Swit_0495 peptidoglycan glycosyltransferase; PFAM: penicillin-binding protein transpeptidase; Penicillin-binding protein dimerisation domain	12.068	11.8929	11.9122	12.1859	11.8433	12.0524	12.2849	11.8668	11.772	12.0868	11.8199	0.17515	6.30631	1	0.280439	6.67832	1	0.198115	3.9526	0	0.046897	0.466689	0	-0.2737	11.4434	1	0.068859	1.4468	0	-0.23253	5.58922	1	0.18563	3.96567	0	-0.31486	8.67444	1	-0.04791	0.522507	0	0.342555	14.8723	1	0.418164	12.622	1
ZMO0360	rod shape-determining protein RodA	KEGG: swi:Swit_0496 rod shape-determining protein RodA; TIGRFAM: rod shape-determining protein RodA; PFAM: cell cycle protein	12.2113	11.7255	11.8201	12.0781	12.007	12.0809	12.3973	12.1557	11.5593	11.7589	11.8584	0.485782	6.26901	1	0.521629	4.4584	0	0.638398	6.05359	1	0.297321	1.87048	0	-0.25796	3.49143	0	-0.18694	2.12027	0	-0.31635	2.79842	0	-0.07479	0.358688	0	-0.19958	1.38406	0	-0.2991	2.56537	0	0.07102	0.525229	0	0.241559	1.84638	0
ZMO0361	hypothetical protein	KEGG: cak:Caul_4070 hypothetical protein	14.5089	12.8904	13.8838	13.7785	13.4367	14.2853	14.6394	14.6019	13.4823	12.9176	12.2715	1.61842	30.9672	1	0.803021	11.6939	1	1.72182	26.5163	1	2.33042	33.7319	1	0.105329	1.40867	0	0.447102	12.0444	1	-0.35407	5.32115	0	-0.3166	4.4874	0	0.564726	10.3925	1	1.2108	24.4783	1	0.341773	8.39457	1	0.037472	0.223517	0
ZMO0362	excinuclease ABC subunit B	The UvrABC repair system catalyzes the recognition and processing of DNA lesions. The beta-hairpin of the Uvr-B subunit is inserted between the strands, where it probes for the presence of a lesion	13.0536	14.2806	13.4756	13.7693	13.7563	12.5434	13.2587	13.3586	14.4078	14.28	14.154	-1.22702	24.6717	1	-1.86432	31.8161	1	-1.02132	18.4197	1	-0.79544	13.8485	1	-0.29374	12.9901	1	-0.2807	12.2708	1	-0.71524	23.4543	1	-0.81514	26.3888	1	0.12776	2.31598	0	0.25374	6.62603	1	0.013037	0.17096	0	-0.0999	1.5902	0
ZMO0363	queuine tRNA-ribosyltransferase	Exchanges the guanine residue with 7-aminomethyl-7-deazaguanine in tRNAs with GU(N) anticodons (tRNA-Asp, -Asn, -His and -Tyr)	12.6938	12.4457	12.6636	12.587	12.4586	12.8414	12.6439	12.596	12.4857	12.5302	12.3212	0.248083	6.49012	1	0.355682	6.36438	1	0.113695	1.12029	0	0.274872	4.31028	0	0.076548	1.24017	0	0.20495	5.59453	1	0.197542	3.10438	0	0.245355	4.34138	0	-0.04445	0.366619	0	0.164545	2.33847	0	0.128402	2.72398	0	0.047814	0.402329	0
ZMO0364	DNA ligase, NAD-dependent	SMART: NAD-dependent DNA ligase; TIGRFAM: DNA ligase, NAD-dependent; KEGG: swi:Swit_4727 DNA ligase, NAD-dependent; PFAM: BRCT domain protein; zinc-finger NAD-dependent DNA ligase C4-type; NAD-dependent DNA ligase OB-fold; NAD-dependent DNA ligase adenylat	12.6496	12.5075	12.7172	12.4943	12.5242	12.6801	12.5672	12.7014	12.7543	12.4214	12.3469	0.142047	2.76981	0	-0.07413	0.68492	0	0.145801	1.83336	0	0.354467	7.12883	1	0.222928	8.06187	1	0.193028	6.54506	1	0.112963	1.69297	0	-0.02127	0.183557	0	0.332892	8.70363	1	0.407326	11.4249	1	-0.0299	0.424864	0	-0.13423	2.20429	0
ZMO0366	sugar transporter	TIGRFAM: sugar transporter; KEGG: sew:SeSA_A4418 D-xylose-proton symporter; PFAM: General substrate transporter; major facilitator superfamily MFS_1	15.3837	15.4263	15.4424	15.4153	15.3574	15.4174	15.3903	15.3434	15.4674	15.4403	15.3713	-0.0426	1.36641	0	-0.05001	0.778719	0	-0.04998	0.77803	0	-0.02782	0.357598	0	0.027074	0.540797	0	0.085014	2.88166	0	0.027059	0.345271	0	0.073921	1.36995	0	0.02709	0.345778	0	0.096107	2.03856	0	0.057939	1.59884	0	0.046862	0.711423	0
ZMO0367	glucose-6-phosphate 1-dehydrogenase	catalyzes the formation of D-glucono-1,5-lactone 6-phosphate from D-glucose 6-phosphate	15.1714	14.9363	15.1754	15.0617	14.9244	15.2346	15.1691	15.1104	15.1162	14.9543	14.7384	0.235098	14.5315	1	0.118469	3.33298	0	0.214837	7.93691	1	0.371987	16.375	1	0.11374	6.37103	1	0.251044	17.9727	1	0.065556	1.64132	0	0.124285	4.39553	0	0.161924	6.32734	1	0.377803	19.1919	1	0.137304	8.35589	1	0.058729	1.39141	0
ZMO0368	phosphogluconate dehydratase	catalyzes the formation of 2-dehydro-3-deoxy-6-phospho-D-gluconate from 6-phospho-D-gluconate	14.9768	15.0971	15.1167	15.0632	14.9311	15.066	14.9883	14.876	15.1673	15.138	14.9861	-0.12035	6.47735	1	-0.10129	2.41913	0	-0.14974	4.42686	0	-0.11001	2.66157	0	0.053495	1.64556	0	0.185613	10.399	1	0.077719	1.71411	0	0.189971	6.72074	1	0.029271	0.432976	0	0.181256	6.06697	1	0.132118	6.45058	1	0.112252	3.0182	0
ZMO0369	glucokinase	TIGRFAM: glucokinase; KEGG: gdj:Gdia_3540 glucokinase; PFAM: Glucokinase	14.8404	15.0184	14.9945	14.9489	14.8448	14.8781	14.8409	14.802	15.1108	15.0569	14.8876	-0.17807	3.19015	0	-0.23267	3.94071	0	-0.21591	3.51001	0	-0.08565	0.871126	0	0.045584	1.24515	0	0.149697	7.58744	1	0.037202	0.573326	0	0.076185	1.59802	0	0.053966	0.961202	0	0.223209	8.18225	1	0.104113	4.41148	0	0.038983	0.610658	0
ZMO0371	aspartate racemase	KEGG: atc:AGR_L_1549 aspartate racemase; TIGRFAM: aspartate racemase; PFAM: Asp/Glu/hydantoin racemase	11.7719	11.3073	11.6874	11.4723	11.4591	11.7785	11.6385	11.8987	11.5962	11.306	11.0195	0.464646	4.68024	0	0.182275	0.939873	0	0.332476	2.30851	0	0.879186	9.90588	1	0.21513	4.7961	0	0.22825	5.24776	0	0.14003	1.45469	0	-0.12021	1.16011	0	0.290231	4.46229	0	0.576706	11.9108	1	0.01312	0.110006	0	-0.26024	3.77166	0
ZMO0372	AsnC family transcriptional regulator	PFAM: regulatory protein AsnC/Lrp family; KEGG: atc:AGR_L_1547 hypothetical protein	12.4531	10.8935	11.5482	11.6112	11.8604	11.9802	12.5148	12.8641	11.1162	10.7076	10.8566	1.55957	15.1447	1	0.86402	6.21741	1	1.80718	16.5005	1	2.00752	18.5169	1	-0.06301	0.682431	0	-0.31217	7.47467	1	-0.53459	9.77226	1	-0.88392	18.0665	1	0.408566	6.67793	1	0.25958	3.34896	0	-0.24916	5.35573	0	-0.34933	5.28621	0
ZMO0373	hypothetical protein	N/A	11.3784	10.3233	10.7975	10.8377	10.9173	11.184	11.462	11.489	10.411	10.2134	10.3455	1.05506	15.1164	1	0.773029	8.96047	1	1.24865	16.4191	1	1.14349	14.8329	1	-0.04018	0.510531	0	-0.11976	2.48558	0	-0.27799	5.33732	0	-0.30499	6.13345	1	0.197635	3.15795	0	0.065468	0.617229	0	-0.07959	1.33447	0	-0.02701	0.202505	0
ZMO0374	levansucrase	KEGG: gox:GOX0873 levansucrase; PFAM: glycoside hydrolase family 68	13.2982	13.3993	13.7256	13.3249	12.9958	13.4794	13.2234	13.192	13.9718	13.4264	12.7996	-0.10103	0.731904	0	-0.49249	6.71761	1	-0.20299	1.72863	0	0.39239	4.77771	0	0.400693	17.8585	1	0.729837	31.0695	1	0.255944	6.35344	1	0.287399	7.52489	1	0.545442	17.1263	1	1.17227	34.175	1	0.329144	14.2645	1	0.031455	0.309269	0
ZMO0375	levansucrase	KEGG: gox:GOX0873 levansucrase; PFAM: glycoside hydrolase family 68	12.1138	12.1804	12.665	12.0911	11.6851	12.3407	11.9744	12.0262	12.9893	12.2079	11.344	-0.06663	0.218245	0	-0.64862	4.78203	0	-0.23348	1.01029	0	0.682212	5.1639	0	0.573851	17.7347	1	0.979879	29.3731	1	0.36628	6.28668	1	0.314463	4.99901	0	0.781423	17.0117	1	1.64529	33.5201	1	0.406028	11.7561	1	-0.05182	0.36548	0
ZMO0376	ATP-dependent protease La	SMART: AAA ATPase; TIGRFAM: ATP-dependent protease La; KEGG: swi:Swit_0390 ATP-dependent protease La; PFAM: peptidase S16 lon domain protein; AAA ATPase central domain protein; ATPase associated with various cellular activities AAA_5	14.5182	14.7338	14.5719	14.5877	14.7183	14.3483	14.4593	14.7469	14.7955	14.7162	14.6896	-0.21561	1.8548	0	-0.44723	4.78048	0	-0.25684	2.02895	0	0.057244	0.257974	0	-0.01585	0.169806	0	-0.14638	3.58417	0	-0.11104	1.37823	0	-0.39862	9.46479	1	0.079346	0.845762	0	0.105853	1.28368	0	-0.13054	3.00038	0	-0.28758	5.92183	1
ZMO0377	HhH-GPD family protein	PFAM: HhH-GPD family protein; KEGG: sal:Sala_0844 HhH-GPD	13.4497	12.6196	12.9441	12.9363	13.2236	13.2491	13.4581	13.642	12.6391	12.4144	12.8052	0.830167	14.7626	1	0.610012	8.02193	1	1.04369	16.0275	1	0.836799	12.2819	1	0.007809	0.069861	0	-0.27955	8.20707	1	-0.20903	3.14363	0	-0.39295	8.1366	1	0.224648	3.51555	0	-0.16616	2.20303	0	-0.28736	8.53182	1	-0.18392	2.57738	0
ZMO0378	hypothetical protein	KEGG: bvi:Bcep1808_1169 hypothetical protein	12.0223	11.7922	11.9117	11.9238	11.8862	11.9151	12.1077	12.044	11.9084	11.7398	11.7285	0.230044	2.70442	0	0.006747	0.029742	0	0.367921	4.58899	0	0.315464	3.62024	0	-0.01204	0.143499	0	0.025488	0.350048	0	-0.19263	3.90245	0	-0.12887	2.09412	0	0.168542	3.17263	0	0.179847	3.50887	0	0.037533	0.578848	0	0.063762	0.743789	0
ZMO0379	PBSX family phage terminase large subunit	TIGRFAM: phage terminase, large subunit, PBSX family; KEGG: bbt:BBta_5804 putative phage terminase large subunit	11.0502	11.38	11.4335	11.0471	11.1647	11.1191	10.8269	11.2046	11.748	11.2673	11.1247	-0.3298	1.80023	0	-0.62888	4.15709	0	-0.4404	2.39564	0	0.079883	0.227625	0	0.38649	8.62342	1	0.268861	4.98416	0	0.292254	3.38764	0	-0.08552	0.538552	0	0.480727	7.18615	1	0.62324	10.3121	1	-0.11763	1.40263	0	-0.37777	4.84923	0
ZMO0380	hypothetical protein	KEGG: dac:Daci_1943 hypothetical protein	11.0873	11.2739	11.3689	11.0377	11.1353	11.1508	10.8941	11.2169	11.5869	11.1812	11.0537	-0.18666	1.1711	0	-0.43611	3.68802	0	-0.28708	1.93147	0	0.163216	0.839324	0	0.331214	10.8102	1	0.233581	6.62939	1	0.256696	4.53557	0	-0.06608	0.602482	0	0.405732	8.89827	1	0.533246	12.7698	1	-0.09763	1.74182	0	-0.32278	6.40717	1
ZMO0381	hypothetical protein	N/A	12.0936	11.995	12.1782	11.8847	12.0699	12.0579	11.8654	12.3574	12.2985	11.904	11.7825	0.098596	0.424811	0	-0.24056	1.3234	0	-0.03857	0.126758	0	0.574914	5.03489	0	0.29351	9.91769	1	0.108279	2.22496	0	0.192517	3.17208	0	-0.29946	6.23253	1	0.394502	9.25298	1	0.516014	13.1482	1	-0.18523	5.09801	0	-0.49197	12.387	1
ZMO0383	hypothetical protein	N/A	12.4003	12.4047	12.6124	12.2191	12.376	12.3866	12.1351	12.6791	12.8383	12.3031	12.0728	-0.00447	0.011058	0	-0.45174	2.52751	0	-0.16804	0.594619	0	0.606373	3.98952	0	0.39334	17.2687	1	0.236476	9.15923	1	0.25149	6.07929	1	-0.29258	7.58675	1	0.53519	16.541	1	0.765531	23.8651	1	-0.15686	5.03328	0	-0.54407	16.8489	1
ZMO0384	hypothetical protein	N/A	10.9266	10.9688	11.164	10.7583	10.9207	10.9696	10.6579	11.1522	11.3584	10.8587	10.6893	-0.04222	0.204794	0	-0.38878	2.68912	0	-0.20078	0.993812	0	0.462911	3.52569	0	0.405692	6.12637	1	0.243249	2.79599	0	0.311695	2.39973	0	-0.18259	1.07227	0	0.49969	4.97586	0	0.669093	7.67008	1	-0.16244	1.50582	0	-0.49429	4.89422	0
ZMO0385	hypothetical protein	N/A	10.2034	11.1174	10.6869	10.6139	10.6805	10.2081	10.127	10.2752	11.1658	11.1008	11.0858	-0.91403	12.3998	1	-0.95772	10.3891	1	-0.9738	10.6218	1	-0.81058	8.26033	1	0.073058	0.681668	0	0.006373	0.04	0	0.0811	0.492211	0	-0.0672	0.385887	0	0.065017	0.370061	0	0.079943	0.483001	0	-0.06669	0.601921	0	-0.1483	1.1384	0
ZMO0387	putative phage major head protein	KEGG: bbt:BBta_5785 putative phage major head protein	11.7242	11.7964	11.9561	11.5808	11.7439	11.7672	11.4684	11.9369	12.145	11.6932	11.5509	-0.07221	0.224361	0	-0.37782	2.04018	0	-0.22476	0.9418	0	0.38595	2.10803	0	0.375313	17.2591	1	0.212223	8.40346	1	0.298784	8.3505	1	-0.16966	3.57926	0	0.451842	14.3417	1	0.594108	19.4744	1	-0.16309	5.7256	1	-0.46845	14.9689	1
ZMO0388	hypothetical protein	KEGG: dac:Daci_1949 hypothetical protein	10.4471	10.8225	10.81	10.4977	10.5967	10.5486	10.218	10.5747	11.0714	10.7774	10.6186	-0.3754	2.68607	0	-0.52285	4.00032	0	-0.55937	4.43848	0	-0.04398	0.138106	0	0.312301	9.90718	1	0.213373	5.74	1	0.330561	6.57293	1	-0.02606	0.186705	0	0.294041	5.52092	1	0.452805	10.2451	1	-0.09893	1.75959	0	-0.35662	7.34243	1
ZMO0389	hypothetical protein	KEGG: dac:Daci_1950 constituent protein	10.9446	11.2377	11.243	10.9558	11.0746	11.0205	10.7507	11.0625	11.4654	11.1609	11.0866	-0.29307	2.32	0	-0.44489	3.84316	0	-0.41019	3.38888	0	-0.02414	0.08268	0	0.28712	9.31613	1	0.168406	4.24894	0	0.26977	5.14068	0	-0.04197	0.347895	0	0.30447	6.16537	1	0.37878	8.4582	1	-0.11871	2.47182	0	-0.31174	6.38473	1
ZMO0390	hypothetical protein	KEGG: swi:Swit_4457 hypothetical protein	11.3948	11.8397	11.8405	11.4606	11.5506	11.539	11.141	11.5043	12.1419	11.7803	11.5968	-0.4449	3.3425	0	-0.60292	4.45422	0	-0.63929	4.87165	0	-0.0925	0.304206	0	0.379847	8.79671	1	0.289917	5.9512	1	0.39803	5.69294	1	0.034707	0.187615	0	0.361664	4.92504	0	0.545128	8.97797	1	-0.08993	1.00443	0	-0.36332	4.95947	0
ZMO0391	hypothetical protein	N/A	10.1122	10.5205	10.4834	10.1617	10.304	10.2288	9.88116	10.2267	10.738	10.4422	10.3813	-0.40824	5.6258	1	-0.50915	6.40421	1	-0.56103	7.37985	1	-0.15453	1.04533	0	0.321724	11.3341	1	0.179408	4.92216	0	0.347663	7.84691	1	0.002098	0.013798	0	0.295785	6.20043	1	0.356718	8.13915	1	-0.14232	3.4456	0	-0.34557	7.77937	1
ZMO0392	hypothetical protein	KEGG: azc:AZC_0848 hypothetical protein	11.1821	11.8779	11.7428	11.3586	11.4885	11.351	10.9139	11.2813	12.1347	11.8034	11.6957	-0.69584	7.60613	1	-0.78362	7.82834	1	-0.88951	9.34943	1	-0.4144	2.98637	0	0.384206	11.6348	1	0.25431	6.56101	1	0.437149	8.68408	1	0.069698	0.571776	0	0.331264	5.80685	1	0.438923	8.73332	1	-0.1299	2.34343	0	-0.36745	6.77113	1
ZMO0393	hypothetical protein	KEGG: swi:Swit_4460 hypothetical protein	11.3373	11.9396	11.7923	11.4815	11.6415	11.417	11.1163	11.4787	12.1676	11.8468	11.8044	-0.60222	9.38222	1	-0.75053	10.45	1	-0.73043	10.0769	1	-0.3257	3.03921	0	0.31075	9.97782	1	0.150775	3.42579	0	0.3007	5.79823	1	-0.06164	0.551443	0	0.3208	6.3843	1	0.363192	7.65001	1	-0.15997	3.75502	0	-0.36234	7.62431	1
ZMO0394	hypothetical protein	KEGG: GE16171 gene product from transcript GE16171-RA	10.3401	10.4949	10.4065	10.3544	10.4916	10.2533	10.2703	10.4968	10.5596	10.4386	10.4864	-0.15471	2.04536	0	-0.30629	4.70996	0	-0.16828	1.86783	0	0.010457	0.057978	0	0.052025	1.13038	0	-0.08512	2.37672	0	-0.01698	0.16979	0	-0.24349	6.97535	1	0.121032	2.39683	0	0.073258	1.12327	0	-0.13714	4.96675	0	-0.22651	6.27188	1
ZMO0395	hypothetical protein	KEGG: nar:Saro_2992 hypothetical protein	11.7128	12.2075	12.1511	11.8175	11.9119	11.7152	11.5388	11.8845	12.5869	12.0962	11.9394	-0.49468	3.61892	0	-0.87171	7.52446	1	-0.55745	3.84166	0	-0.05487	0.160255	0	0.333589	9.09077	1	0.239146	5.61378	1	0.17646	2.0606	0	-0.16928	1.9334	0	0.490718	9.59586	1	0.647569	13.7319	1	-0.09444	1.35161	0	-0.34574	5.80246	1
ZMO0397	hypothetical protein	KEGG: nar:Saro_2991 hypothetical protein	12.52	12.8948	12.9115	12.56	12.6507	12.5651	12.325	12.6699	13.2577	12.795	12.6315	-0.37473	2.77806	0	-0.6926	6.37499	1	-0.46998	3.53208	0	0.038403	0.122116	0	0.351418	12.2336	1	0.260713	8.18796	1	0.240108	4.32855	0	-0.10479	1.2169	0	0.462727	11.1588	1	0.626216	16.1579	1	-0.0907	1.64616	0	-0.3449	7.44326	1
ZMO0398	hypothetical protein	KEGG: nar:Saro_2990 hypothetical protein	11.8181	12.3393	12.2962	11.9518	11.9881	11.9022	11.6324	11.9198	12.6901	12.2712	12.0565	-0.52113	4.10424	0	-0.78788	7.01037	1	-0.63876	5.12867	0	-0.13675	0.52424	0	0.344362	12.4786	1	0.308029	10.8069	1	0.269803	5.46146	1	-0.01754	0.129925	0	0.41892	10.2597	1	0.633593	17.0473	1	-0.03633	0.474624	0	-0.28734	6.00231	1
ZMO0399	hypothetical protein	KEGG: bur:Bcep18194_A5633 hypothetical protein	12.3616	12.9201	12.7757	12.5543	12.5926	12.3267	12.2389	12.5193	13.2247	12.8697	12.6659	-0.55847	4.57848	0	-0.89804	8.15574	1	-0.6308	4.83971	0	-0.14658	0.555771	0	0.221382	5.00515	0	0.183109	3.73928	0	0.08776	0.739619	0	-0.19262	2.36328	0	0.355005	6.04796	1	0.558842	11.4281	1	-0.03827	0.38883	0	-0.28038	4.22756	0
ZMO0400	hypothetical protein	KEGG: cch:Cag_1606 hypothetical protein	11.0486	11.5688	11.4804	11.2271	11.2185	11.1394	10.9463	11.06	11.8215	11.5079	11.377	-0.52027	5.33831	0	-0.68218	6.88914	1	-0.56164	5.15542	0	-0.317	2.13202	0	0.25333	6.98249	1	0.261942	7.32976	1	0.193061	2.71921	0	0.079349	0.726981	0	0.3136	5.73382	1	0.444535	9.47579	1	0.008611	0.076445	0	-0.11371	1.21623	0
ZMO0401	diguanylate cyclase/phosphodiesterase	KEGG: bbt:BBta_7611 diguanylate cyclase/phosphodiesterase; TIGRFAM: diguanylate cyclase; PFAM: GGDEF domain containing protein; EAL domain protein	12.1028	12.3295	12.3713	12.0601	12.217	12.1692	11.9871	12.1521	12.5735	12.1332	12.2819	-0.22668	1.38177	0	-0.40424	3.18541	0	-0.14609	0.700668	0	-0.12972	0.595772	0	0.311243	17.9972	1	0.154344	7.36015	1	0.182171	5.6368	1	0.017088	0.202777	0	0.440314	18.0038	1	0.2916	10.9841	1	-0.1569	7.53639	1	-0.16508	4.85584	0
ZMO0402	ribosomal RNA methyltransferase RrmJ/FtsJ	PFAM: ribosomal RNA methyltransferase RrmJ/FtsJ; KEGG: swi:Swit_4718 ribosomal RNA methyltransferase RrmJ/FtsJ	14.1621	13.8187	14.1293	13.8785	13.9636	14.2518	14.0208	14.2137	14.0067	13.7361	13.7134	0.3434	18.0648	1	0.245141	6.34747	1	0.28474	7.89133	1	0.500318	16.3051	1	0.250808	11.3368	1	0.165704	6.35234	1	0.231008	6.21897	1	0.038115	0.440864	0	0.270608	7.83154	1	0.293292	8.77363	1	-0.0851	2.28484	0	-0.19289	4.73867	0
ZMO0403	Ppx/GppA phosphatase	PFAM: Ppx/GppA phosphatase; KEGG: swi:Swit_4719 Ppx/GppA phosphatase	12.8086	12.5618	12.8635	12.652	12.5401	12.9358	12.7211	12.7688	12.7913	12.5829	12.3114	0.246696	8.39566	1	0.144514	2.36483	0	0.138187	2.15353	0	0.457387	12.7172	1	0.211518	9.16391	1	0.323412	15.875	1	0.214682	5.78245	1	0.166976	3.9454	0	0.208355	5.34097	0	0.479849	16.7545	1	0.111894	3.56654	0	-0.04771	0.614475	0
ZMO0405	ATP-dependent Clp protease ATP-binding subunit clpA	TIGRFAM: ATP-dependent Clp protease, ATP-binding subunit clpA; PFAM: AAA ATPase central domain protein; Clp domain protein; Torsin; ATPase associated with various cellular activities AAA_5; ATPase AAA-2 domain protein; ATP-dependent Clp protease ATP-bindin	12.2737	13.2228	12.4273	12.7389	13.0787	11.6791	12.2222	12.9199	13.1755	13.2555	13.2374	-0.9491	17.1205	1	-1.49638	22.6623	1	-1.03337	15.3146	1	-0.31756	2.85897	0	-0.31157	8.40938	1	-0.65138	20.6045	1	-0.54308	11.1707	1	-1.24079	27.1661	1	-0.08007	0.661799	0	-0.06197	0.469688	0	-0.3398	9.48482	1	-0.69771	15.2321	1
ZMO0406	ABC-2 type transporter	PFAM: ABC-2 type transporter; KEGG: swi:Swit_4581 ABC-2 type transporter	13.0804	13.3003	13.0962	13.205	13.2698	13.0317	13.0653	13.1441	13.1607	13.3447	13.3955	-0.21995	3.94773	0	-0.12895	1.44675	0	-0.27939	4.74902	0	-0.25149	4.04045	0	-0.10882	4.58543	0	-0.17361	9.10335	1	-0.0336	0.488369	0	-0.11235	2.81817	0	-0.18404	6.01033	1	-0.23488	8.55874	1	-0.06479	2.05653	0	-0.07874	1.63217	0
ZMO0407	GcrA cell cycle regulator	PFAM: GcrA cell cycle regulator; KEGG: swi:Swit_4580 GcrA cell cycle regulator	12.7197	13.278	12.8623	13.0768	13.0574	12.5536	12.7525	12.8529	13.171	13.401	13.2619	-0.55827	8.62545	1	-0.61741	7.63746	1	-0.64844	8.19015	1	-0.40896	4.12141	0	-0.21444	4.67199	0	-0.19507	4.03951	0	-0.19893	2.43334	0	-0.2993	4.57877	0	-0.22995	3.04657	0	-0.09085	0.761825	0	0.019369	0.168042	0	-0.10037	0.876527	0
ZMO0408	acetylornithine transaminase protein	DapATase; functions in arginine biosynthetic pathway; catalyzes the formation of N-acetyl-L-glutamate 5-semialdehyde from 2-oxoglutarate and N(2)-acetyl-L-ornithine	14.3168	14.023	14.2669	14.129	14.1138	14.363	14.2907	14.2967	14.1708	13.9672	13.9308	0.293844	5.47097	1	0.192206	1.87213	0	0.323511	4.1867	0	0.365815	5.05314	0	0.13794	2.73951	0	0.153159	3.22281	0	0.072287	0.634714	0	0.066355	0.565378	0	0.203592	2.92734	0	0.239964	3.77746	0	0.01522	0.142395	0	-0.00593	0.035552	0
ZMO0409	ornithine carbamoyltransferase	catalyzes the formation of L-citrulline from carbamoyl phosphate and L-ornithine in arginine biosynthesis and degradation	14.0369	13.8765	13.9234	13.9563	13.9904	14.0358	14.0407	14.0343	13.8111	13.872	13.9464	0.160395	5.5052	1	0.224646	4.98358	0	0.168669	3.20408	0	0.087871	1.18613	0	-0.03289	0.553861	0	-0.06691	1.52172	0	-0.0049	0.041549	0	0.001475	0.012104	0	-0.06088	0.80075	0	-0.1353	2.63089	0	-0.03402	0.57944	0	0.006379	0.054768	0
ZMO0410	Hsp33 protein	PFAM: Hsp33 protein; KEGG: nar:Saro_3139 HSP33 protein	13.0504	13.0145	12.9607	13.0485	13.0882	13.0132	13.0656	13.0724	12.9082	13.0313	13.1039	0.035969	0.294887	0	0.105062	1.00043	0	0.034359	0.231466	0	-0.03151	0.208925	0	-0.08773	2.56949	0	-0.12744	4.57867	0	-0.05238	0.717284	0	-0.05915	0.850138	0	-0.12309	2.53784	0	-0.19573	5.19222	0	-0.0397	0.790095	0	-0.00677	0.062892	0
ZMO0411	DNA topoisomerase IV subunit B	decatenates newly replicated chromosomal DNA and relaxes positive and negative DNA supercoiling	12.8584	12.3921	12.5422	12.5442	12.7892	12.8248	12.819	12.9314	12.2596	12.2695	12.6471	0.466313	20.1382	1	0.565229	13.4885	1	0.549499	13.0272	1	0.284209	5.18534	0	-0.00203	0.017491	0	-0.24707	7.05083	1	0.005838	0.03635	0	-0.10656	1.15821	0	-0.00989	0.063287	0	-0.38758	8.18275	1	-0.24504	6.96671	1	-0.11239	1.25276	0
ZMO0412	multiple antibiotic resistance (MarC)-related protein	PFAM: multiple antibiotic resistance (MarC)-related protein; KEGG: sal:Sala_3099 multiple antibiotic resistance (MarC)-related proteins	14.0753	13.865	14.1104	13.9762	13.8239	14.1541	14.1684	13.9034	14.0666	13.784	13.7443	0.210341	10.328	1	0.087556	1.54376	0	0.384346	13.5555	1	0.159122	3.87348	0	0.134184	5.93087	1	0.286497	16.2947	1	-0.01421	0.162409	0	0.250714	8.87123	1	0.282579	10.4413	1	0.32228	12.3847	1	0.152313	7.14859	1	0.264925	9.57118	1
ZMO0413	hypothetical protein	PFAM: protein of unknown function YGGT; KEGG: swi:Swit_2870 protein of unknown function YGGT	13.5709	13.8836	13.8636	13.6785	13.6397	13.8179	13.4758	13.4191	13.9093	13.8812	13.8603	-0.31267	9.88915	1	-0.09136	0.70224	0	-0.40537	6.56095	1	-0.44127	7.4248	1	0.185073	3.37024	0	0.223885	4.52205	0	0.342078	5.08844	0	0.398837	6.40549	1	0.028068	0.160492	0	0.048933	0.310729	0	0.038812	0.358661	0	0.05676	0.374187	0
ZMO0414	hypothetical protein	TIGRFAM: MJ0042 family finger-like protein; KEGG: eli:ELI_11445 hypothetical protein	13.9355	14.2538	14.293	14.0237	13.9674	14.1943	13.785	13.8273	14.3917	14.2623	14.1075	-0.3183	10.4995	1	-0.19735	3.97598	0	-0.47725	13.8575	1	-0.28028	6.75735	1	0.269348	16.5912	1	0.325608	20.3235	1	0.409299	17.9605	1	0.367073	15.9088	1	0.129397	3.7229	0	0.284142	11.645	1	0.05626	1.75686	0	-0.04223	0.699176	0
ZMO0416	cell division ATP-binding protein FtsE	TIGRFAM: cell division ATP-binding protein FtsE; PFAM: ABC transporter related; KEGG: swi:Swit_3013 cell division ATP-binding protein FtsE; SMART: AAA ATPase	11.8495	11.9017	11.9344	11.8277	11.8647	11.8125	11.7931	11.9428	12.0562	11.8624	11.7865	-0.05223	0.495423	0	-0.24373	4.0284	0	-0.0693	0.620867	0	0.156329	2.02592	0	0.106645	4.79122	0	0.06971	2.4828	0	0.019427	0.260416	0	-0.13032	3.82735	0	0.193862	6.97509	1	0.26974	11.0371	1	-0.03693	0.957434	0	-0.14975	4.73931	0
ZMO0417	hypothetical protein	KEGG: nar:Saro_0700 hypothetical protein	11.4094	11.4136	11.5795	11.3256	11.3293	11.4808	11.3267	11.4206	11.6783	11.3245	11.2379	-0.00423	0.023928	0	-0.19754	2.13145	0	0.002173	0.010646	0	0.182687	1.89066	0	0.253924	11.4113	1	0.250233	11.1959	1	0.154068	3.31274	0	0.06012	0.807509	0	0.35378	11.1916	1	0.440346	14.7004	1	-0.00369	0.045222	0	-0.09395	1.54798	0
ZMO0418	hypothetical protein	PFAM: protein of unknown function DUF218; KEGG: swi:Swit_3011 hypothetical protein	12.9499	12.3505	12.6328	12.6032	12.7145	12.8029	12.9774	13.0694	12.4627	12.2291	12.3596	0.599408	32.4278	1	0.340157	10.2035	1	0.748326	24.7469	1	0.709743	23.572	1	0.02956	0.473307	0	-0.08171	2.02466	0	-0.17452	3.83285	0	-0.2665	7.25523	1	0.233645	5.97837	1	0.103081	1.70064	0	-0.11127	3.26473	0	-0.09198	1.4323	0
ZMO0419	phospholipid/glycerol acyltransferase	PFAM: phospholipid/glycerol acyltransferase; KEGG: swi:Swit_3010 phospholipid/glycerol acyltransferase	12.5369	11.6236	12.0662	12.0368	12.1378	12.6257	12.4854	12.4995	11.5066	11.5882	11.776	0.913288	23.0634	1	1.11907	23.8556	1	0.897246	19.2286	1	0.723545	15.0029	1	0.029376	0.46323	0	-0.0716	1.60037	0	0.140289	2.68618	0	0.126163	2.27975	0	-0.08154	1.17965	0	-0.26937	6.99774	1	-0.10098	2.7111	0	-0.01413	0.12673	0
ZMO0420	arogenate dehydrogenase	KEGG: sal:Sala_2888 cyclohexadienyl dehydrogenase; PFAM: Prephenate dehydrogenase; NADP oxidoreductase coenzyme F420-dependent; NAD-dependent glycerol-3-phosphate dehydrogenase domain protein	13.3854	13.102	13.3633	13.2001	13.1677	13.5682	13.308	13.2798	13.1583	13.0923	13.0555	0.283348	5.49688	1	0.409964	4.17772	0	0.215726	1.55387	0	0.224353	1.64867	0	0.163137	1.72003	0	0.195583	2.271	0	0.260256	2.06774	0	0.288389	2.42231	0	0.066018	0.30675	0	0.102778	0.541124	0	0.032446	0.198083	0	0.028133	0.113471	0
ZMO0421	histidinol-phosphate aminotransferase	catalyzes the formation of L-histidinol phosphate from imidazole-acetol phosphate and glutamate in histidine biosynthesis	12.6059	12.1861	12.5626	12.3456	12.2799	12.8429	12.4822	12.4926	12.2823	12.2089	12.0671	0.419765	11.5719	1	0.560573	10.9396	1	0.273281	3.84069	0	0.425442	7.47466	1	0.217026	5.83828	1	0.28274	8.57255	1	0.360672	7.40268	1	0.350306	7.09646	1	0.07338	0.683548	0	0.215175	3.38989	0	0.065715	0.952465	0	-0.01037	0.066663	0
ZMO0422	BadM/Rrf2 family transcriptional regulator	KEGG: swi:Swit_2919 BadM/Rrf2 family transcriptional regulator; TIGRFAM: transcriptional regulator, Rrf2 family; FeS assembly SUF system regulator; PFAM: protein of unknown function UPF0074	13.8732	13.2339	13.5235	13.7275	13.4097	13.6481	14.2647	13.7067	13.3988	13.1903	13.1126	0.639284	12.3174	1	0.249318	1.3519	0	1.0744	11.8535	1	0.594134	5.12312	0	-0.204	1.68347	0	0.113802	0.720515	0	-0.61654	5.41834	1	-0.05861	0.19971	0	0.208541	1.04001	0	0.28621	1.66326	0	0.317803	3.3343	0	0.557936	4.65516	0
ZMO0423	cysteine desulfurase activator complex subunit SufB	with SufCD activates cysteine desulfurase SufS	14.1233	13.8497	13.8561	14.2082	13.895	13.8276	14.4738	14.0683	13.8847	13.9426	13.7217	0.273614	9.6338	1	-0.05706	0.520011	0	0.531212	13.3037	1	0.346691	7.50418	1	-0.3521	13.6187	1	-0.03885	0.552824	0	-0.64623	18.36	1	-0.24073	4.94353	0	-0.05796	0.593944	0	0.163024	2.70752	0	0.313244	11.7626	1	0.405505	10.4774	1
ZMO0425	FeS assembly ATPase SufC	KEGG: swi:Swit_2917 FeS assembly ATPase SufC; TIGRFAM: FeS assembly ATPase SufC; PFAM: ABC transporter related	13.812	13.6105	13.2559	14.1247	13.7531	13.2201	14.2978	13.9182	13.2917	13.9517	13.588	0.201539	7.6554	1	-0.07162	1.03921	0	0.346098	10.9004	1	0.330134	10.2377	1	-0.86879	42.8814	1	-0.49716	29.0109	1	-1.07765	39.5261	1	-0.69803	28.8406	1	-0.65993	27.5265	1	-0.29628	11.7793	1	0.371635	22.4188	1	0.379617	15.921	1
ZMO0426	SufBD protein	PFAM: SufBD protein; KEGG: swi:Swit_2916 SufBD protein	13.1407	13.0523	12.4447	13.6356	13.2091	12.4063	13.7078	13.3081	12.4832	13.5634	13.1101	0.088483	1.06194	0	-0.07695	0.564138	0	0.144443	1.37723	0	0.197952	2.22277	0	-1.19087	37.0207	1	-0.76437	26.3231	1	-1.30156	30.6828	1	-0.90182	22.2958	1	-1.08017	26.3058	1	-0.62692	15.1305	1	0.426494	14.4551	1	0.39974	8.45504	1
ZMO0427	SufS subfamily cysteine desulfurase	KEGG: swi:Swit_2915 cysteine desulfurase; TIGRFAM: cysteine desulfurase, SufS subfamily; PFAM: aminotransferase class V	13.309	13.4091	12.8152	13.8475	13.4144	12.7286	13.7824	13.4161	12.9019	13.9126	13.4127	-0.10004	3.57172	0	-0.17331	3.57286	0	-0.1302	2.29317	0	0.003389	0.02688	0	-1.03229	39.9774	1	-0.5992	26.6987	1	-1.05384	31.8581	1	-0.68755	22.05	1	-1.01073	30.8493	1	-0.51085	16.1239	1	0.433086	19.6371	1	0.366292	10.6998	1
ZMO0428	FeS assembly SUF system protein	KEGG: swi:Swit_2914 FeS assembly SUF system protein; TIGRFAM: FeS assembly SUF system protein; PFAM: protein of unknown function DUF59	12.1504	12.6728	11.9987	12.7938	12.4422	11.4782	12.6558	12.3172	12.5193	12.9317	12.5673	-0.52236	4.28447	0	-1.04107	10.0033	1	-0.27589	1.35957	0	-0.25013	1.17616	0	-0.79503	22.2269	1	-0.4435	11.4876	1	-1.17762	23.23	1	-0.83897	16.3547	1	-0.41244	6.40427	1	-0.04803	0.291318	0	0.351538	8.38789	1	0.338659	4.76069	0
ZMO0429	iron-sulfur cluster assembly accessory protein	KEGG: swi:Swit_2913 iron-sulfur cluster assembly accessory protein; TIGRFAM: iron-sulfur cluster assembly accessory protein; PFAM: HesB/YadR/YfhF-family protein	13.8046	13.9314	13.6532	14.0936	13.8571	13.437	14.0919	13.8849	13.8695	14.0953	13.8293	-0.12675	0.908662	0	-0.43246	5.11519	0	-0.00341	0.01351	0	0.055633	0.273936	0	-0.44041	20.6312	1	-0.20389	8.04444	1	-0.65493	21.6874	1	-0.44794	14.3502	1	-0.22589	5.62612	1	0.040156	0.445181	0	0.236519	9.88433	1	0.206995	4.92963	0
ZMO0430	pyrimidine 5'-nucleotidase	KEGG: swi:Swit_2912 pyrimidine 5'-nucleotidase; TIGRFAM: HAD-superfamily hydrolase, subfamily IA, variant 3; pyrimidine 5'-nucleotidase; PFAM: Haloacid dehalogenase domain protein hydrolase	12.7704	12.9462	12.7364	12.9504	12.888	12.5656	12.8553	12.8901	12.9072	13.0454	12.886	-0.17583	2.61226	0	-0.34153	5.47943	1	-0.19011	2.22071	0	0.004151	0.021971	0	-0.21394	8.1065	1	-0.15163	4.87464	0	-0.28964	7.61762	1	-0.32447	8.94225	1	-0.13823	2.47267	0	0.021212	0.192846	0	0.062307	1.2485	0	-0.03482	0.351419	0
ZMO0431	2,3,4,5-tetrahydropyridine-2,6-carboxylate N-succinyltransferase	catalyzes the formation of N-succinyl-2-amino-6-ketopimelate from succinyl-CoA and tetrahydrodipicolinate in the lysine biosynthetic pathway	14.5196	14.7623	14.742	14.6336	14.5472	14.6217	14.4173	14.5199	14.8624	14.8499	14.5745	-0.24262	5.23305	0	-0.24065	4.0068	0	-0.43254	9.50624	1	-0.05466	0.458454	0	0.108427	3.87191	0	0.194834	9.2181	1	0.204372	5.99731	1	0.101839	2.05472	0	0.012481	0.129943	0	0.287829	9.78485	1	0.086408	2.72285	0	-0.10253	2.07627	0
ZMO0432	arginase/agmatinase/formiminoglutamase	PFAM: Arginase/agmatinase/formiminoglutamase; KEGG: kpe:KPK_3503 arginase family protein	12.7718	12.9713	12.8553	12.6387	13.1207	12.5209	12.5771	13.2175	13.1898	12.7003	13.0238	-0.19947	1.92661	0	-0.66881	10.3995	1	-0.12323	0.836807	0	0.193642	1.62173	0	0.216666	9.75109	1	-0.26532	12.7048	1	-0.05612	0.775849	0	-0.69654	24.7281	1	0.489453	17.3693	1	0.165903	3.95439	0	-0.48199	24.2454	1	-0.64043	22.8748	1
ZMO0433	guanylate kinase	Essential for recycling GMP and indirectly, cGMP	13.1627	12.2035	12.7787	12.5964	12.6743	13.5173	12.974	12.997	12.0402	12.2188	12.3515	0.959241	19.2138	1	1.47711	23.8952	1	0.755195	11.3305	1	0.645419	9.17905	1	0.182317	3.85488	0	0.10446	1.63327	0	0.543274	11.3654	1	0.520305	10.7398	1	-0.17864	2.18329	0	-0.31138	5.14847	0	-0.07786	1.05616	0	-0.02297	0.143407	0
ZMO0435	17 kDa surface antigen	PFAM: 17 kDa surface antigen; KEGG: swi:Swit_1509 17 kDa surface antigen	11.3317	12.9072	11.9291	12.3994	12.0297	10.9412	11.6517	11.4021	12.917	13.1472	12.6573	-1.57549	19.4202	1	-1.97581	20.6461	1	-1.49552	15.2563	1	-1.25515	12.3284	1	-0.47028	9.37624	1	-0.10056	0.927213	0	-0.71043	10.2534	1	-0.46088	5.51784	1	-0.23013	1.89287	0	0.259774	2.28017	0	0.369724	6.65792	1	0.249542	2.14322	0
ZMO0436	hypothetical protein	KEGG: smt:Smal_1222 hypothetical protein	10.3258	12.231	11.2471	11.277	11.3112	10.1643	10.2762	10.537	12.33	12.2778	12.0854	-1.90524	33.5544	1	-2.16569	31.3568	1	-2.00163	29.4703	1	-1.54841	23.5873	1	-0.02983	0.267368	0	-0.06402	0.718524	0	-0.11186	0.968232	0	-0.37266	6.0164	1	0.052201	0.347755	0	0.244619	3.15776	0	-0.03419	0.316043	0	-0.26079	3.48766	0
ZMO0437	hypothetical protein	KEGG: sal:Sala_1429 hypothetical protein	13.2794	12.176	12.6587	12.6664	12.858	13.1368	13.2325	13.469	12.1806	12.1003	12.2469	1.10346	18.5314	1	0.956169	14.0778	1	1.13219	17.1166	1	1.22202	18.5963	1	-0.00773	0.08423	0	-0.19925	6.56387	1	-0.09574	1.26365	0	-0.33217	8.32232	1	0.080285	0.977479	0	-0.06632	0.74603	0	-0.19152	6.19095	1	-0.23643	5.047	0
ZMO0439	RluA family pseudouridine synthase	KEGG: swi:Swit_2710 ribosomal large subunit pseudouridine synthase C; TIGRFAM: pseudouridine synthase, RluA family; PFAM: pseudouridine synthase	12.8451	12.3037	12.6348	12.5178	12.5706	13.0065	12.7087	12.8201	12.263	12.3269	12.3211	0.5414	18.8839	1	0.743481	19.3235	1	0.381767	8.50854	1	0.498951	12.1778	1	0.116984	3.2819	0	0.064183	1.30991	0	0.297841	7.95917	1	0.186448	3.9495	0	-0.06387	0.788824	0	-0.05808	0.691287	0	-0.0528	0.984717	0	-0.11139	1.78232	0
ZMO0440	hypothetical protein	N/A	13.2622	13.045	13.1754	13.0655	13.2199	13.236	13.1547	13.3958	13.1148	12.9763	13.0439	0.217131	4.57675	0	0.121202	1.38396	0	0.178353	2.49369	0	0.351839	7.0364	1	0.109864	3.52515	0	-0.04448	0.900226	0	0.081289	1.30716	0	-0.1598	3.68187	0	0.13844	2.94718	0	0.070841	1.0681	0	-0.15434	5.92632	1	-0.24108	6.86442	1
ZMO0441	ATP12 ATPase	PFAM: ATP12 ATPase; KEGG: swi:Swit_2712 ATP12 ATPase	13.9628	13.7007	13.9047	13.7545	13.836	14.0436	13.7955	14.0493	13.7659	13.7135	13.6226	0.262101	8.78607	1	0.277616	4.24493	0	0.081962	0.684756	0	0.426725	8.05341	1	0.150251	2.80548	0	0.068775	0.869659	0	0.248078	3.56768	0	-0.00578	0.032174	0	0.052424	0.379363	0	0.14333	1.53373	0	-0.08148	1.10969	0	-0.25386	3.69724	0
ZMO0442	HAD superfamily hydrolase	KEGG: gdj:Gdia_0245 HAD-superfamily hydrolase, subfamily IA, variant 3; TIGRFAM: HAD-superfamily hydrolase, subfamily IA, variant 3; HAD-superfamily hydrolase, subfamily IA, variant 1; PFAM: Haloacid dehalogenase domain protein hydrolase	12.7902	13.1405	12.9408	13.0575	12.8978	12.7225	12.8935	12.7546	13.1592	13.2215	13.041	-0.35033	7.8152	1	-0.43672	7.14739	1	-0.3279	4.65586	0	-0.28636	3.77971	0	-0.11666	2.25246	0	0.043054	0.53245	0	-0.17107	2.38212	0	-0.03212	0.23794	0	-0.06225	0.548379	0	0.118232	1.35796	0	0.159716	3.66532	0	0.13895	1.73143	0
ZMO0443	ribonucleotide-diphosphate reductase subunit beta	B2 or R2 protein; type 1b enzyme; catalyzes the rate-limiting step in dNTP synthesis; converts nucleotides to deoxynucleotides; forms a homodimer and then a multimeric complex with NrdE	14.9588	14.6502	14.5181	14.7943	15.101	14.8696	14.9004	15.1062	14.1666	14.6881	15.0958	0.30858	8.94744	1	0.703018	19.5812	1	0.212285	3.934	0	0.010438	0.075545	0	-0.27616	15.8653	1	-0.58286	32.0695	1	-0.03079	0.421242	0	-0.23657	8.33274	1	-0.52152	21.5815	1	-0.92915	35.0106	1	-0.30671	17.837	1	-0.20578	6.81905	1
ZMO0444	lipolytic protein G-D-S-L family	PFAM: lipolytic protein G-D-S-L family; KEGG: swi:Swit_3458 GDSL family lipase	13.9746	13.7189	13.8619	13.8307	13.8476	14.0796	13.8903	13.9538	13.6443	13.7711	13.7414	0.255651	10.4683	1	0.435324	13.8851	1	0.119232	2.1062	0	0.212396	5.13577	0	0.031217	0.645207	0	0.014342	0.239165	0	0.189264	5.68722	1	0.125806	3.0373	0	-0.12683	3.07572	0	-0.09712	2.03552	0	-0.01688	0.291277	0	-0.06346	1.07592	0
ZMO0445	hypothetical protein	KEGG: swi:Swit_3459 hypothetical protein	12.5148	12.5984	12.4982	12.5766	12.595	12.5497	12.4672	12.5274	12.4467	12.686	12.6626	-0.08364	1.11183	0	0.103011	0.9797	0	-0.21879	3.05663	0	-0.13516	1.46022	0	-0.07838	1.46539	0	-0.09679	2.01837	0	0.082515	0.95024	0	0.022294	0.177322	0	-0.23928	4.78425	0	-0.21587	4.08497	0	-0.01841	0.212547	0	-0.06022	0.612549	0
ZMO0446	membrane bound O-acyl transferase MBOAT family protein	PFAM: membrane bound O-acyl transferase MBOAT family protein; KEGG: swi:Swit_3460 membrane bound O-acyl transferase, MBOAT family protein	12.2005	12.2249	12.2482	12.1475	12.2423	12.3499	12.1215	12.1301	12.1466	12.1736	12.3545	-0.02443	0.251474	0	0.203223	3.28795	0	-0.05215	0.455142	0	-0.22435	3.83266	0	0.100711	2.6437	0	0.005925	0.069557	0	0.228399	5.47271	1	0.219714	5.16113	0	-0.02698	0.26073	0	-0.20786	4.74343	0	-0.09479	2.40677	0	-0.00869	0.072285	0
ZMO0447	hypothetical protein	KEGG: swi:Swit_3461 hypothetical protein	12.6447	11.6691	12.2712	12.0712	12.1283	12.7292	12.591	12.6139	11.8133	11.5515	11.6427	0.97553	17.2476	1	0.915856	14.4902	1	1.03951	16.7727	1	0.971222	15.5245	1	0.200028	7.81527	1	0.142962	4.7473	0	0.1382	2.63611	0	0.115278	1.99268	0	0.261857	6.9908	1	0.170645	3.6565	0	-0.05707	1.16619	0	-0.02292	0.221874	0
ZMO0448	cell wall hydrolase SleB	PFAM: cell wall hydrolase SleB; KEGG: swi:Swit_3463 cell wall hydrolase, SleB	13.7416	12.5639	13.465	12.8505	13.1428	13.9546	13.4228	13.8473	12.9753	12.2782	12.4383	1.17765	16.2772	1	0.979329	11.9931	1	1.14464	14.5382	1	1.40897	18.3854	1	0.614485	25.6097	1	0.322122	12.8946	1	0.531828	15.5313	1	0.107302	1.52738	0	0.697143	20.8031	1	0.536941	15.7038	1	-0.29236	11.3989	1	-0.42453	11.7941	1
ZMO0449	hypothetical protein	KEGG: nar:Saro_0943 hypothetical protein	14.7848	14.6124	14.8036	14.6127	14.6796	14.8244	14.708	14.8221	14.7829	14.5174	14.537	0.172384	10.9472	1	0.041484	0.597815	0	0.190596	5.79976	1	0.285071	10.2953	1	0.190918	9.56661	1	0.124054	5.11856	0	0.116362	2.71622	0	0.002261	0.022272	0	0.265474	9.34787	1	0.245848	8.40124	1	-0.06686	1.97197	0	-0.1141	2.63483	0
ZMO0452	pyrrolo-quinoline quinone	PFAM: Pyrrolo-quinoline quinone; KEGG: swi:Swit_3125 pyrrolo-quinoline quinone	13.4253	13.4396	13.4419	13.3672	13.4883	13.4882	13.322	13.4658	13.3955	13.4125	13.5107	-0.01424	0.123531	0	0.092695	0.910332	0	-0.09046	0.879258	0	-0.04496	0.345821	0	0.074629	1.53247	0	-0.04639	0.768119	0	0.166207	3.07863	0	0.022437	0.19583	0	-0.01695	0.141806	0	-0.11522	1.74997	0	-0.12102	3.2219	0	-0.14377	2.45853	0
ZMO0453	GTP-binding protein EngA	EngA; essential Neisserial GTPase; synchronizes cellular events by interacting with multiple targets with tandem G-domains; overexpression in Escherichia coli suppresses rrmJ mutation; structural analysis of the Thermotoga maritima ortholog shows different	13.278	13.617	13.3653	13.3693	13.6077	13.2578	13.172	13.4041	13.4729	13.5666	13.8114	-0.339	10.9144	1	-0.21503	3.92673	0	-0.39466	9.60858	1	-0.40732	10.0286	1	-0.00396	0.051046	0	-0.24238	11.3808	1	0.085854	1.44545	0	-0.14624	3.27337	0	-0.09378	1.65098	0	-0.33853	11.1973	1	-0.23842	11.139	1	-0.23209	6.61547	1
ZMO0454	formate--tetrahydrofolate ligase	KEGG: mmr:Mmar10_1412 formate-tetrahydrofolate ligase; PFAM: formate-tetrahydrofolate ligase FTHFS	13.7736	13.805	13.7597	13.9009	13.7074	13.6272	13.8559	13.8376	13.8921	13.9459	13.5772	-0.03148	0.301477	0	-0.26485	4.31538	0	-0.09004	0.846059	0	0.260461	4.20579	0	-0.14125	4.02048	0	0.052269	0.894052	0	-0.22865	4.9464	0	-0.21039	4.35482	0	-0.05384	0.576662	0	0.314926	7.94095	1	0.193516	6.47762	1	0.018267	0.15239	0
ZMO0456	ferredoxin	PFAM: ferredoxin; KEGG: xcv:XCV0319 putative vanillate O-demethylase oxidoreductase	13.1205	12.5842	12.6669	12.7298	13.1603	13.0989	12.9758	13.2868	12.2351	12.4838	13.0338	0.536266	4.09557	0	0.863789	6.28411	1	0.491993	2.65141	0	0.253018	0.974936	0	-0.06283	0.386842	0	-0.49331	7.82	1	0.123072	0.59292	0	-0.18793	1.07307	0	-0.24872	1.6266	0	-0.7987	9.44966	1	-0.43049	6.41497	1	-0.311	2.28929	0
ZMO0457	AsnC family transcriptional regulator	PFAM: regulatory protein AsnC/Lrp family; KEGG: bcs:BCAN_A0882 hypothetical protein	13.2056	12.4215	12.7173	12.6784	13.0451	12.9901	13.1259	13.5009	12.4445	12.2308	12.5892	0.784103	8.80209	1	0.545572	4.69223	0	0.89506	9.65629	1	0.911676	9.90034	1	0.038965	0.552362	0	-0.32774	12.4042	1	-0.13578	2.0303	0	-0.51079	13.9865	1	0.213709	4.09664	0	-0.14469	2.23878	0	-0.3667	14.2442	1	-0.37501	9.38182	1
ZMO0458	ABC transporter-like protein	KEGG: swi:Swit_2345 ABC transporter related; PFAM: ABC transporter related; SMART: AAA ATPase	12.3697	11.5876	11.9713	11.898	12.0668	12.2563	12.3486	12.5043	11.6863	11.4474	11.6292	0.782103	27.8984	1	0.570047	17.0833	1	0.901215	26.7761	1	0.875046	26.1004	1	0.073306	2.62215	0	-0.09549	3.95069	0	-0.09228	2.19034	0	-0.24799	9.6677	1	0.23889	9.18532	1	0.057014	1.06309	0	-0.16879	9.17562	1	-0.15571	4.91598	0
ZMO0459	LolC/E family lipoprotein releasing system transmembrane protein	KEGG: swi:Swit_2346 LolC/E family lipoprotein releasing system, transmembrane protein; TIGRFAM: lipoprotein releasing system, transmembrane protein, LolC/E family; PFAM: protein of unknown function DUF214	12.5791	12.4512	12.5765	12.4535	12.5154	12.6353	12.544	12.5579	12.5176	12.3629	12.4729	0.127935	1.95999	0	0.117675	0.817374	0	0.181141	1.53308	0	0.084989	0.523943	0	0.123025	1.48961	0	0.061051	0.550352	0	0.091293	0.593152	0	0.077394	0.476229	0	0.154758	1.25119	0	0.044708	0.239691	0	-0.06197	0.561517	0	-0.0139	0.064608	0
ZMO0460	prolyl-tRNA synthetase	KEGG: swi:Swit_2347 prolyl-tRNA synthetase; TIGRFAM: prolyl-tRNA synthetase; PFAM: tRNA synthetase class II (G H P and S); Anticodon-binding domain protein	13.3337	13.1652	13.3132	13.1868	13.2483	13.4283	13.2038	13.3691	13.1981	13.1698	13.1275	0.168552	6.66975	1	0.230137	4.6656	0	0.033955	0.300922	0	0.241565	5.02348	0	0.126376	3.15731	0	0.0649	1.14542	0	0.224467	4.4907	0	0.059185	0.616877	0	0.028285	0.241006	0	0.070614	0.786814	0	-0.06148	1.05845	0	-0.16528	2.79642	0
ZMO0462	CTP synthetase	CTP synthase; cytidine triphosphate synthetase; catalyzes the ATP-dependent amination of UTP to CTP with either L-glutamine or ammonia as the source of nitrogen; in Escherichia coli this enzyme forms a homotetramer	14.2373	13.8933	14.1631	13.9556	14.0772	14.4817	14.1309	14.0993	13.8444	13.7802	14.0551	0.344033	6.47876	1	0.637239	10.4899	1	0.350637	4.40764	0	0.044222	0.237765	0	0.207503	4.76107	0	0.085836	1.23238	0	0.350804	6.2308	1	0.382345	7.07121	1	0.064202	0.505735	0	-0.21067	2.85283	0	-0.12167	2.08608	0	0.031541	0.20876	0
ZMO0464	preprotein translocase subunit SecG	KEGG: swi:Swit_2349 protein translocase subunit SecG; TIGRFAM: preprotein translocase, SecG subunit; PFAM: Preprotein translocase SecG subunit	13.8737	13.2831	13.6174	13.5299	13.5879	14.0959	13.7389	13.7864	13.1389	13.3209	13.3894	0.590678	20.7147	1	0.956993	25.2346	1	0.417985	9.95636	1	0.397058	9.28327	1	0.087446	2.26068	0	0.029468	0.473752	0	0.35695	10.9335	1	0.309436	9.01514	1	-0.18206	4.11554	0	-0.2505	6.66558	1	-0.05798	1.21451	0	-0.04751	0.563623	0
ZMO0465	Triose-phosphate isomerase	KEGG: swi:Swit_2350 triosephosphate isomerase; PFAM: triosephosphate isomerase	13.942	13.6836	13.9645	13.794	13.6799	14.1213	13.9047	13.8	13.8076	13.6832	13.5599	0.258452	16.6227	1	0.313664	10.789	1	0.22155	6.63006	1	0.24014	7.45538	1	0.170521	7.51366	1	0.284549	14.7624	1	0.216578	6.42326	1	0.321311	11.1533	1	0.124464	2.75083	0	0.247787	7.81182	1	0.114028	4.10959	0	0.104733	2.10665	0
ZMO0467	PpiC-type peptidyl-prolyl cis-trans isomerase	PFAM: PpiC-type peptidyl-prolyl cis-trans isomerase; KEGG: swi:Swit_2351 hypothetical protein	14.9167	14.6172	14.8048	14.6509	14.8452	14.9524	14.7859	15.0118	14.6572	14.5158	14.6786	0.299512	7.84617	1	0.295201	5.94995	1	0.270067	5.20444	0	0.333268	7.11452	1	0.153975	6.93211	1	-0.04037	0.915259	0	0.166542	4.63793	0	-0.0594	0.968754	0	0.141407	3.60429	0	-0.02134	0.25217	0	-0.19435	9.63391	1	-0.22595	7.3143	1
ZMO0468	anthranilate synthase component I	TIGRFAM: anthranilate synthase component I; KEGG: swi:Swit_2352 anthranilate synthase, component I; PFAM: Anthranilate synthase component I domain protein; Chorismate binding-like	13.7376	13.5476	13.7606	13.4904	13.6768	13.8587	13.6031	13.7511	13.6625	13.3777	13.6026	0.19002	6.34416	1	0.19614	4.21809	0	0.225406	5.21701	0	0.148515	2.74135	0	0.270214	14.125	1	0.083747	2.60573	0	0.255581	8.33486	1	0.10756	2.24508	0	0.284847	9.6857	1	0.059935	0.937469	0	-0.18647	8.70886	1	-0.14802	3.68276	0
ZMO0469	hypothetical protein	N/A	14.2859	14.3176	14.4225	14.2049	14.2779	14.3454	14.1706	14.3417	14.4996	14.2392	14.2141	-0.03172	0.232758	0	-0.15419	0.944256	0	-0.06856	0.320334	0	0.127595	0.723217	0	0.217636	2.75906	0	0.144609	1.47538	0	0.174821	1.16904	0	0.003717	0.013855	0	0.260451	2.13124	0	0.285502	2.45575	0	-0.07303	0.558567	0	-0.1711	1.13283	0
ZMO0471	LysR family transcriptional regulator	PFAM: regulatory protein LysR; LysR substrate-binding; KEGG: bxe:Bxe_C0187 LysR family transcriptional regulator	11.761	11.0883	11.4171	11.4207	11.4362	11.8417	11.7281	11.7133	10.9924	11.1133	11.159	0.672804	13.1756	1	0.849299	13.5067	1	0.614807	8.84325	1	0.554305	7.63872	1	-0.00363	0.029314	0	-0.01913	0.17635	0	0.113617	1.1333	0	0.128369	1.35699	0	-0.12088	1.24123	0	-0.16662	2.01364	0	-0.0155	0.138649	0	0.014753	0.089402	0
ZMO0472	rpsU-divergently transcribed protein	KEGG: swi:Swit_2449 RpsU-divergently transcribed protein; TIGRFAM: rpsU-divergently transcribed protein; PFAM: COQ9 domain protein	15.1071	15.1171	15.1731	15.0258	15.1374	15.0981	15.003	15.2203	15.2481	15.0486	15.0545	-0.00993	0.179569	0	-0.14999	3.53073	0	-0.04561	0.605849	0	0.165797	4.12223	0	0.147326	5.836	1	0.035714	0.696448	0	0.095133	1.74833	0	-0.12218	2.56836	0	0.199518	5.46843	1	0.193609	5.22555	0	-0.11161	3.82089	0	-0.21731	6.21409	1
ZMO0473	6,7-dimethyl-8-ribityllumazine synthase	RibE; 6,7-diimethyl-8-ribityllumazine synthase; DMRL synthase; lumazine synthase; beta subunit of riboflavin synthase; condenses 5-amino-6-(1'-D)-ribityl-amino-2,4(1H,3H)-pyrimidinedione with L-3,4-dihydrohy-2-butanone-4-phosphate to generate 6,6-dimethyl-	13.8714	13.5497	13.8476	13.6749	13.6093	13.9019	13.8637	13.8487	13.7932	13.4861	13.3698	0.321728	16.9601	1	0.108679	2.04822	0	0.377566	12.7728	1	0.47894	16.92	1	0.172672	8.10276	1	0.238281	12.4854	1	0.038229	0.522531	0	0.053151	0.819781	0	0.307115	11.0821	1	0.423411	16.4032	1	0.065609	1.86119	0	0.014922	0.164397	0
ZMO0474	3,4-dihydroxy-2-butanone 4-phosphate synthase	KEGG: swi:Swit_2445 3,4-dihydroxy-2-butanone 4-phosphate synthase; TIGRFAM: 3,4-dihydroxy-2-butanone 4-phosphate synthase; PFAM: 34-dihydroxy-2-butanone 4-phosphate synthase; GTP cyclohydrolase II	13.7201	13.874	13.824	13.7802	13.7869	13.6545	13.6551	13.8506	13.9935	13.9053	13.7233	-0.15395	4.87507	0	-0.33907	8.5075	1	-0.25013	5.45553	1	0.127331	1.92728	0	0.043779	0.759624	0	0.037061	0.604306	0	-0.00069	0.005323	0	-0.19614	4.29782	0	0.088248	1.26418	0	0.270261	6.96061	1	-0.00672	0.079075	0	-0.19545	4.27459	0
ZMO0475	riboflavin synthase subunit alpha	catalyzes the formation of riboflavin from 6,7-dimethyl-8-(1-D-ribityl)lumazine	13.8244	14.2011	14.0997	13.9792	13.9594	13.8229	13.7081	13.9423	14.3766	14.2503	13.9765	-0.37671	11.3496	1	-0.55375	11.5774	1	-0.54221	11.2652	1	-0.03417	0.226045	0	0.120529	2.43166	0	0.140354	3.07939	0	0.114757	1.33217	0	-0.11944	1.41399	0	0.126301	1.53757	0	0.400147	8.80984	1	0.019825	0.20657	0	-0.2342	3.97919	0
ZMO0476	riboflavin biosynthesis protein RibD	KEGG: swi:Swit_2443 diaminohydroxyphosphoribosylaminopyrimidine deaminase / 5-amino-6-(5-phosphoribosylamino)uracil reductase; TIGRFAM: riboflavin biosynthesis protein RibD; PFAM: CMP/dCMP deaminase zinc-binding; bifunctional deaminase-reductase domain pro	12.4656	12.498	12.3741	12.2931	12.7783	12.1941	12.2335	12.9693	12.554	12.3527	12.5874	-0.03239	0.268912	0	-0.35985	3.80879	0	-0.1192	0.728459	0	0.381874	4.17461	0	0.081001	0.696969	0	-0.40425	7.72206	1	-0.03933	0.181277	0	-0.77511	11.6938	1	0.201327	1.57553	0	-0.03339	0.150198	0	-0.48525	9.95821	1	-0.73579	10.9277	1
ZMO0477	hypothetical protein	KEGG: swi:Swit_2442 hypothetical protein	12.2179	11.9399	12.0585	11.9612	12.2171	11.9186	12.1672	12.5679	12.1983	11.7553	11.8662	0.278027	5.92861	1	-0.27961	3.72609	0	0.411925	6.70456	1	0.701765	13.7763	1	0.097217	1.654	0	-0.15861	3.51785	0	-0.24855	4.12272	0	-0.6493	15.6116	1	0.442984	9.63747	1	0.332074	6.39347	1	-0.25583	7.2483	1	-0.40075	8.38843	1
ZMO0478	winged helix family two component transcriptional regulator	PFAM: response regulator receiver; transcriptional regulator domain protein; KEGG: swi:Swit_4742 two component transcriptional regulator	14.6058	15.0125	14.7352	14.8072	14.8851	14.4036	14.6466	14.7673	15.0669	14.9677	15.003	-0.40668	16.0099	1	-0.66322	14.9302	1	-0.32109	5.56409	1	-0.23572	3.46422	0	-0.07193	0.970691	0	-0.14988	2.93779	0	-0.243	3.63155	0	-0.36364	6.69521	1	0.099136	0.935443	0	0.063871	0.510848	0	-0.07795	1.09034	0	-0.12064	1.24438	0
ZMO0479	peptidoglycan-binding LysM	PFAM: Peptidoglycan-binding LysM; KEGG: bvi:Bcep1808_1399 peptidoglycan-binding LysM	13.2591	13.4666	13.2066	13.35	13.532	12.9527	13.3605	13.4642	13.4606	13.3396	13.5997	-0.20751	2.82992	0	-0.50794	9.20476	1	0.020848	0.11625	0	-0.13542	1.2531	0	-0.14339	5.9604	1	-0.32533	17.5009	1	-0.40779	15.2682	1	-0.51159	19.5968	1	0.121004	2.69687	0	-0.13907	3.34691	0	-0.18193	8.42222	1	-0.1038	2.12769	0
ZMO0480	histidine kinase	PFAM: ATP-binding region ATPase domain protein; CHASE2 domain protein; KEGG: swi:Swit_4740 integral membrane sensor signal transduction histidine kinase	12.4324	12.7995	12.6741	12.3863	12.7877	12.397	12.2893	12.611	12.9511	12.4832	12.9643	-0.3671	4.0667	0	-0.5541	5.939	1	-0.19391	1.19494	0	-0.35328	2.97783	0	0.287791	7.18265	1	-0.11361	1.73579	0	0.107697	0.960334	0	-0.21402	2.69795	0	0.467885	8.75941	1	-0.0132	0.074219	0	-0.4014	11.3671	1	-0.32171	5.06188	0
ZMO0481	hypothetical protein	N/A	11.5698	12.4053	12.1375	11.8757	11.9494	11.457	11.5927	11.6596	12.818	12.1588	12.2392	-0.83554	9.18506	1	-1.36103	15.3656	1	-0.56605	4.58541	0	-0.57953	4.75355	0	0.261762	7.23419	1	0.188106	4.40922	0	-0.13573	1.56379	0	-0.20264	2.89362	0	0.659254	15.4489	1	0.578855	13.2211	1	-0.07366	1.05687	0	-0.06691	0.569622	0
ZMO0482	fructose 1,6-bisphosphatase II	type II fructose 1,6-bisphosphatae; in Escherichia coli this protein forms a dimer and binds manganese	12.9042	13.0735	13.1786	12.9915	12.7964	13.045	12.9124	12.7551	13.3121	13.0706	12.8377	-0.1693	5.05499	0	-0.26713	6.25966	1	-0.15815	2.8039	0	-0.08261	1.05044	0	0.187058	8.00528	1	0.382213	19.4216	1	0.13257	2.81488	0	0.289956	9.10396	1	0.241547	7.02309	1	0.47447	16.8758	1	0.195154	8.49908	1	0.157386	3.6736	0
ZMO0483	homoserine dehydrogenase	KEGG: swi:Swit_4731 homoserine dehydrogenase; PFAM: homoserine dehydrogenase; amino acid-binding ACT domain protein; homoserine dehydrogenase NAD-binding	12.9645	12.5182	12.8791	12.6955	12.6495	13.1145	12.8663	12.9128	12.6438	12.5246	12.3862	0.446331	15.1385	1	0.470794	10.0512	1	0.341611	6.37896	1	0.526588	11.6506	1	0.183699	5.0193	0	0.229659	7.00309	1	0.248291	4.68449	0	0.201762	3.40135	0	0.119108	1.51253	0	0.257556	4.95377	0	0.045959	0.634189	0	-0.04653	0.407775	0
ZMO0484	MgtC/SapB transporter	PFAM: MgtC/SapB transporter; KEGG: bbt:BBta_1330 putative MgtC-magnesium transport family protein	11.5293	11.3862	11.2976	11.3747	11.701	11.0894	11.5334	11.9651	11.5059	11.2159	11.4369	0.143077	0.778696	0	-0.41646	3.28144	0	0.317487	2.15543	0	0.528201	4.73524	0	-0.07707	1.095	0	-0.40337	12.6501	1	-0.44404	9.08822	1	-0.8757	20.549	1	0.289906	4.87108	0	0.068956	0.576706	0	-0.32631	9.58164	1	-0.43166	8.73845	1
ZMO0485	acyl-CoA dehydrogenase domain-containing protein	PFAM: acyl-CoA dehydrogenase domain protein; Acyl-CoA dehydrogenase type 2 domain; KEGG: azc:AZC_2509 acyl-CoA dehydrogenase	13.2227	13.3319	13.2663	13.3097	13.2558	12.9838	13.2722	13.4122	13.5489	13.3473	13.0994	-0.10912	0.953072	0	-0.56508	9.16837	1	-0.07516	0.473612	0	0.312888	3.81858	0	-0.04339	0.71614	0	0.010549	0.125132	0	-0.28835	7.28401	1	-0.42844	12.4789	1	0.201568	4.2569	0	0.449533	13.2495	1	0.053939	0.9734	0	-0.14009	2.42266	0
ZMO0486	hypothetical protein	KEGG: bcs:BCAN_B0167 hypothetical protein	13.3182	13.8989	13.6587	13.5971	13.5699	13.2218	13.273	13.4597	14.0955	13.9211	13.6801	-0.58075	12.3849	1	-0.87372	10.3113	1	-0.64808	6.77614	1	-0.22043	1.3069	0	0.061622	0.36554	0	0.088805	0.588894	0	-0.0512	0.191748	0	-0.23784	1.46377	0	0.174443	0.929367	0	0.415451	3.44855	0	0.027183	0.138008	0	-0.18664	1.0242	0
ZMO0487	HpcH/HpaI aldolase	PFAM: HpcH/HpaI aldolase; KEGG: pde:Pden_4110 HpcH/HpaI aldolase	13.3398	13.7929	13.6659	13.56	13.4731	13.2572	13.3297	13.4326	14.0746	13.7904	13.5137	-0.45307	13.4199	1	-0.81739	19.6769	1	-0.46073	9.91069	1	-0.08109	0.746271	0	0.105917	2.73913	0	0.192829	6.83711	1	-0.07241	0.919522	0	-0.17532	3.49713	0	0.284247	7.2625	1	0.560982	17.4032	1	0.086912	2.01828	0	-0.10291	1.54052	0
ZMO0488	hypothetical protein	KEGG: met:M446_2553 hypothetical protein	13.3375	13.2895	13.3878	13.1066	13.446	13.2998	13.1511	13.5615	13.4759	13.0621	13.3306	0.04794	0.262509	0	-0.1761	1.24455	0	0.088979	0.480414	0	0.230945	1.87081	0	0.281227	9.14012	1	-0.05821	0.862379	0	0.148686	2.07141	0	-0.26174	4.96157	0	0.413767	9.64966	1	0.14531	1.99967	0	-0.33944	11.7479	1	-0.41042	9.54349	1
ZMO0489	hypothetical protein	N/A	9.84638	9.82781	9.66727	9.96963	9.87439	9.54677	10.0985	9.89385	9.78776	9.84074	9.85493	0.018572	0.131813	0	-0.24099	3.24261	0	0.257785	3.5378	0	0.03892	0.245878	0	-0.30236	12.5727	1	-0.20713	7.45702	1	-0.55175	16.6904	1	-0.34708	9.76032	1	-0.05298	0.611946	0	-0.06717	0.793417	0	0.095236	2.26058	0	0.204669	4.39448	0
ZMO0490	Oligopeptidase B	KEGG: swi:Swit_1423 oligopeptidase B; PFAM: peptidase S9 prolyl oligopeptidase active site domain protein; peptidase S9A prolyl oligopeptidase domain protein beta-propeller	14.4601	14.4982	14.4535	14.5903	14.3936	14.1944	14.5489	14.637	14.7126	14.6317	14.1502	-0.03806	0.202222	0	-0.51821	6.45414	1	-0.08279	0.436808	0	0.486835	5.88217	1	-0.13678	2.92605	0	0.059965	0.850126	0	-0.35449	7.34336	1	-0.44256	10.0162	1	0.08093	0.795967	0	0.562489	13.6329	1	0.196746	5.1255	0	-0.08807	0.896908	0
ZMO0491	peptidase M24	PFAM: peptidase M24; KEGG: swi:Swit_1086 peptidase M24	13.2766	13.4482	13.3847	13.4251	13.2775	13.1409	13.3113	13.3776	13.6285	13.5389	13.1774	-0.17163	2.91627	0	-0.48765	7.90294	1	-0.2275	2.48429	0	0.200247	2.04053	0	-0.04041	0.403157	0	0.107167	1.57378	0	-0.17049	1.88175	0	-0.23678	3.12533	0	0.089658	0.734788	0	0.451114	8.24821	1	0.147582	2.56961	0	-0.06629	0.488692	0
ZMO0492	nitrogen regulatory protein P-II	PFAM: nitrogen regulatory protein P-II; KEGG: bid:Bind_1217 nitrogen regulatory protein P-II	15.1623	15.017	15.172	15.1459	14.951	15.1278	15.1729	15.1864	15.2163	15.119	14.7156	0.145365	1.67003	0	-0.08854	0.387715	0	0.053882	0.211023	0	0.470756	4.38471	0	0.026115	0.136522	0	0.221021	2.32578	0	-0.0451	0.171459	0	-0.05863	0.233269	0	0.097328	0.437795	0	0.500671	4.81843	0	0.194906	1.91691	0	-0.01353	0.046027	0
ZMO0493	glutamine synthetase, type I	KEGG: swi:Swit_4831 L-glutamine synthetase; TIGRFAM: glutamine synthetase, type I; PFAM: glutamine synthetase catalytic region; glutamine synthetase beta-Grasp	14.9611	14.8085	14.974	14.9896	14.6907	14.9555	15.0173	14.9104	14.9924	14.9619	14.471	0.152617	3.48474	0	-0.03692	0.345399	0	0.055378	0.585017	0	0.439389	12.1625	1	-0.0156	0.286532	0	0.283276	16.8251	1	-0.06175	1.13694	0	0.045123	0.727211	0	0.030547	0.431403	0	0.521428	22.1414	1	0.298876	17.8485	1	0.10687	2.60893	0
ZMO0494	drug resistance transporter, Bcr/CflA subfamily	KEGG: cak:Caul_4899 Bcr/CflA subfamily drug resistance transporter; TIGRFAM: drug resistance transporter, Bcr/CflA subfamily; PFAM: major facilitator superfamily MFS_1	13.4665	13.0539	13.198	13.4319	13.1508	13.6777	13.6878	13.034	12.7182	13.1761	13.2675	0.412613	10.4627	1	0.959505	18.498	1	0.511783	8.4685	1	-0.23345	2.58776	0	-0.23399	5.34565	0	0.047204	0.502481	0	-0.01013	0.05641	0	0.643682	13.4546	1	-0.45785	8.59129	1	-0.54927	11.0002	1	0.281195	7.02384	1	0.653812	13.7138	1
ZMO0495	hypothetical protein	PFAM: protein of unknown function DUF490; KEGG: swi:Swit_4828 hypothetical protein	12.1653	12.6083	12.5818	12.4257	12.153	12.2929	12.2986	11.9045	12.8708	12.5528	12.4014	-0.443	20.7408	1	-0.57789	16.3876	1	-0.25413	5.43644	1	-0.49696	13.7277	1	0.156135	4.62746	0	0.428879	17.9626	1	-0.00574	0.043019	0	0.388412	10.4777	1	0.318014	7.95237	1	0.469346	13.3535	1	0.272744	10.3809	1	0.394157	10.6839	1
ZMO0496	surface antigen (D15)	PFAM: surface antigen (D15); KEGG: swi:Swit_4827 surface antigen (D15)	11.34	12.1224	11.7823	11.8658	11.5456	11.3324	11.5455	11.1423	12.2322	12.1861	11.9489	-0.78232	18.3915	1	-0.89979	16.9644	1	-0.64061	11.2481	1	-0.80655	14.9685	1	-0.08348	1.46535	0	0.236676	7.18684	1	-0.21307	3.63166	0	0.190055	3.0414	0	0.046108	0.396768	0	0.283297	5.61637	1	0.320158	10.9271	1	0.403127	9.34761	1
ZMO0497	phosphoglycolate phosphatase	KEGG: swi:Swit_4555 phosphoglycolate phosphatase; TIGRFAM: phosphoglycolate phosphatase; HAD-superfamily hydrolase, subfamily IA, variant 1; PFAM: Haloacid dehalogenase domain protein hydrolase	11.8812	12.3628	12.2402	12.1353	11.9904	12.1367	11.8478	11.6591	12.3438	12.4228	12.3218	-0.48157	16.2656	1	-0.20703	2.34434	0	-0.57503	10.7205	1	-0.66265	12.8638	1	0.104946	1.44941	0	0.249797	5.48782	1	0.288944	4.03732	0	0.477605	8.52251	1	-0.07905	0.590539	0	0.021989	0.124222	0	0.144851	2.36908	0	0.188662	2.08674	0
ZMO0498	bifunctional N-acetylglucosamine-1-phosphate uridyltransferase/glucosamine-1-phosphate acetyltransferase	forms a homotrimer; catalyzes the acetylation of glucosamine-1-phosphate and uridylation of N-acetylglucosamine-1-phosphate to produce UDP-GlcNAc; function in cell wall synthesis	13.8231	13.1271	13.5415	13.4461	13.4376	13.8928	13.7973	13.7793	13.1903	13.0951	13.0959	0.69602	24.0593	1	0.70252	17.2544	1	0.702189	17.2454	1	0.683351	16.7318	1	0.095379	2.05767	0	0.103924	2.34848	0	0.095544	1.22348	0	0.113508	1.58206	0	0.095213	1.21725	0	0.094339	1.20084	0	0.008545	0.091961	0	0.017964	0.142865	0
ZMO0499	penicillin-binding protein, 1A family	TIGRFAM: penicillin-binding protein, 1A family; KEGG: swi:Swit_2817 1A family penicillin-binding protein; PFAM: glycosyl transferase family 51; penicillin-binding protein transpeptidase	12.8678	13.2119	12.9472	12.9437	13.2286	12.9338	12.7113	12.9582	12.9606	13.1761	13.4989	-0.34407	4.74249	0	-0.02677	0.130202	0	-0.46477	6.55717	1	-0.54068	8.16	1	0.003529	0.046368	0	-0.28136	14.1398	1	0.222526	6.44446	1	-0.02441	0.272221	0	-0.21547	6.14396	1	-0.53832	19.8133	1	-0.28489	14.3528	1	-0.24694	7.50107	1
ZMO0500	hypothetical protein	KEGG: swi:Swit_2874 hypothetical protein	12.5445	12.0325	12.3906	12.1512	12.3237	12.7198	12.3524	12.5614	12.0614	11.95	12.0861	0.512075	14.995	1	0.658462	13.287	1	0.402457	6.81235	1	0.475304	8.64564	1	0.239381	6.47644	1	0.066852	0.937471	0	0.367384	7.29863	1	0.15843	2.02046	0	0.111379	1.189	0	-0.02473	0.168942	0	-0.17253	3.94206	0	-0.20895	3.10008	0
ZMO0501	GtrA family protein	PFAM: GtrA family protein; KEGG: swi:Swit_2875 GtrA family protein	12.3965	11.5081	12.0398	11.9106	11.9065	12.6528	12.2342	12.3027	11.4269	11.587	11.5103	0.888505	18.2288	1	1.22594	22.6171	1	0.64723	11.0166	1	0.792341	14.068	1	0.12926	4.32286	0	0.133331	4.4516	0	0.418617	13.7965	1	0.350133	11.0233	1	-0.1601	3.52344	0	-0.08347	1.25671	0	0.004071	0.049618	0	-0.06848	0.974646	0
ZMO0502	hypothetical protein	KEGG: swi:Swit_2878 hypothetical protein	12.8244	12.0965	12.4819	12.3743	12.5252	13.0929	12.6167	12.7636	11.871	12.1318	12.2868	0.72793	17.7723	1	1.22197	17.1724	1	0.48496	4.95795	0	0.476862	4.83237	0	0.107685	0.859794	0	-0.04324	0.260794	0	0.476189	4.82196	0	0.329311	2.72698	0	-0.26082	1.90334	0	-0.4158	3.91505	0	-0.15093	1.40558	0	-0.14688	0.816997	0
ZMO0503	glycosyl transferase family 2 protein	PFAM: glycosyl transferase family 2; GtrA family protein; KEGG: bph:Bphy_2295 glycosyl transferase family protein	13.3537	12.4283	12.8351	12.8655	12.9724	13.3923	13.2985	13.3704	12.278	12.4325	12.5745	0.925371	11.5593	1	1.11427	13.6628	1	0.865907	9.87399	1	0.79593	8.7949	1	-0.03038	0.484214	0	-0.1373	4.44827	0	0.093802	1.45296	0	0.021871	0.209367	0	-0.15457	3.12598	0	-0.29647	8.32869	1	-0.10692	3.02113	0	-0.07193	0.98364	0
ZMO0505	pseudouridine synthase	PFAM: pseudouridine synthase; KEGG: swi:Swit_1376 pseudouridine synthase	13.6488	12.4144	12.9672	13.0394	13.0881	13.6315	13.6853	13.6295	12.3029	12.3935	12.5468	1.23434	28.6019	1	1.32854	26.5542	1	1.29175	25.912	1	1.08272	22.0104	1	-0.07224	1.54668	0	-0.12095	3.41851	0	-0.05384	0.617236	0	0.001957	0.015092	0	-0.09063	1.29333	0	-0.24386	5.88133	1	-0.04872	0.868918	0	0.055798	0.647967	0
ZMO0506	peptidyl-tRNA hydrolase domain-containing protein	PFAM: Class I peptide chain release factor; KEGG: xau:Xaut_0332 class I peptide chain release factor	13.5121	12.3441	12.6766	12.9245	13.1831	13.5092	13.4247	13.6023	11.844	12.4243	12.764	1.16792	10.1588	1	1.66516	14.0937	1	1.00036	7.12891	1	0.838235	5.48583	1	-0.24788	3.97147	0	-0.50651	11.1977	1	0.084514	0.491957	0	-0.09305	0.558967	0	-0.58028	8.41275	1	-0.91997	15.2593	1	-0.25863	4.23999	0	-0.17757	1.39698	0
ZMO0507	GAF domain-containing protein	KEGG: swi:Swit_1371 GAF domain-containing protein	13.4935	13.1462	13.3717	13.3292	13.2587	13.3188	13.5499	13.6119	13.4246	13.1084	12.9055	0.347372	5.832	1	-0.10578	0.633434	0	0.441458	5.35198	0	0.706435	10.4916	1	0.042556	0.39171	0	0.113031	1.525	0	-0.23106	2.68172	0	-0.29307	3.87752	0	0.316173	4.35849	0	0.519136	9.04916	1	0.070475	0.767883	0	-0.06201	0.407011	0
ZMO0508	GCN5-related N-acetyltransferase	PFAM: GCN5-related N-acetyltransferase; KEGG: gdj:Gdia_1368 GCN5-related N-acetyltransferase	12.958	12.819	12.9045	12.9058	12.8551	12.7792	12.9805	13.1142	13.0297	12.8311	12.5961	0.139018	1.54121	0	-0.25048	2.61127	0	0.149374	1.19193	0	0.518162	7.86524	1	-0.00136	0.011097	0	0.049336	0.597835	0	-0.20128	2.8373	0	-0.33499	6.19331	1	0.198572	2.7782	0	0.433658	8.97925	1	0.050692	0.620192	0	-0.1337	1.51514	0
ZMO0509	hypothetical protein	KEGG: gdj:Gdia_2418 hypothetical protein	12.0056	12.5271	12.3382	12.2398	12.2212	11.9864	11.9156	12.1149	12.6899	12.5639	12.3275	-0.52144	12.1068	1	-0.70343	13.2116	1	-0.64833	11.9239	1	-0.21256	2.30174	0	0.098423	1.89429	0	0.116996	2.47173	0	0.070871	0.706871	0	-0.12844	1.67612	0	0.125974	1.62763	0	0.362432	8.11254	1	0.018573	0.200605	0	-0.19931	3.29935	0
ZMO0510	pyruvate dehydrogenase complex dihydrolipoamide acetyltransferase	TIGRFAM: pyruvate dehydrogenase complex dihydrolipoamide acetyltransferase; KEGG: swi:Swit_5152 pyruvate dehydrogenase complex dihydrolipoamide acetyltransferase; PFAM: biotin/lipoyl attachment domain-containing protein; catalytic domain of components of v	13.4617	13.6859	13.579	13.6096	13.5328	13.415	13.4838	13.4864	13.7431	13.7353	13.5793	-0.2242	4.11715	0	-0.32812	3.17186	0	-0.25156	2.10217	0	-0.09292	0.502346	0	-0.03052	0.194336	0	0.046177	0.319892	0	-0.06881	0.341449	0	-0.07143	0.357843	0	0.00776	0.030216	0	0.163778	1.10355	0	0.076701	0.617895	0	-0.00262	0.009967	0
ZMO0511	thioesterase superfamily protein	PFAM: thioesterase superfamily protein; KEGG: gdj:Gdia_1489 thioesterase superfamily protein	12.8706	13.5952	13.1198	13.2751	13.3039	12.7067	12.8894	13.0158	13.5328	13.6607	13.592	-0.72453	23.7721	1	-0.82603	19.0595	1	-0.77131	17.7112	1	-0.57626	12.5784	1	-0.15529	3.83049	0	-0.18414	4.97603	0	-0.18265	2.87813	0	-0.30903	6.43348	1	-0.12793	1.66436	0	-0.05925	0.553684	0	-0.02885	0.341677	0	-0.12638	1.63385	0
ZMO0512	dihydrolipoamide dehydrogenase	KEGG: swi:Swit_1365 dihydrolipoamide dehydrogenase; TIGRFAM: dihydrolipoamide dehydrogenase; PFAM: FAD-dependent pyridine nucleotide-disulphide oxidoreductase; pyridine nucleotide-disulphide oxidoreductase dimerisation region; FAD dependent oxidoreductase	12.9913	13.376	13.0555	13.2427	13.2527	12.8184	13.0496	13.1058	13.2927	13.4357	13.3996	-0.38476	11.7614	1	-0.47436	11.8512	1	-0.38607	9.00198	1	-0.29384	6.07509	1	-0.18715	8.60526	1	-0.19713	9.24916	1	-0.2313	7.09902	1	-0.28739	9.64221	1	-0.143	3.42547	0	-0.10687	2.18161	0	-0.00999	0.147841	0	-0.0561	0.838637	0
ZMO0513	phosphoesterase PA-phosphatase-like protein	PFAM: phosphoesterase PA-phosphatase related; KEGG: eba:ebA608 hypothetical protein	12.716	12.5184	12.3756	12.68	12.7959	12.4901	12.8261	12.8317	12.2612	12.5339	12.7601	0.197545	10.2334	1	0.228862	5.92158	1	0.292189	8.44414	1	0.071586	1.01171	0	-0.30441	14.1898	1	-0.42032	20.2922	1	-0.33608	10.3614	1	-0.34168	10.5921	1	-0.27275	7.7597	1	-0.49896	16.8366	1	-0.11591	3.60731	0	-0.00561	0.04837	0
ZMO0514	30S ribosomal protein S7	binds directly to 16S rRNA where it nucleates assembly of the head domain of the 30S subunit	15.4576	15.4324	15.4494	15.42	15.4657	15.4862	15.3941	15.4925	15.4126	15.4458	15.4388	0.025235	0.823358	0	0.073627	1.77097	0	-0.05162	1.04417	0	0.053696	1.10584	0	0.029465	0.769998	0	-0.01624	0.349796	0	0.092087	2.49755	0	-0.00627	0.078284	0	-0.03316	0.56329	0	-0.0262	0.413648	0	-0.0457	1.45466	0	-0.09836	2.76617	0
ZMO0515	elongation factor G	EF-G; promotes GTP-dependent translocation of the ribosome during translation; many organisms have multiple copies of this gene	15.2689	15.2263	15.2812	15.2342	15.2273	15.3506	15.2648	15.1911	15.2117	15.2036	15.2636	0.042564	0.917579	0	0.138964	4.00641	0	0.061171	1.14477	0	-0.07244	1.47089	0	0.046959	2.13874	0	0.053815	2.64011	0	0.085856	3.18323	0	0.159519	8.09473	1	0.008062	0.132391	0	-0.05189	1.46952	0	0.006856	0.163275	0	0.073664	2.50998	0
ZMO0516	elongation factor Tu	EF-Tu; promotes GTP-dependent binding of aminoacyl-tRNA to the A-site of ribosomes during protein biosynthesis; when the tRNA anticodon matches the mRNA codon, GTP hydrolysis results; the inactive EF-Tu-GDP leaves the ribosome and release of GDP is promote	15.4537	15.4662	15.4953	15.4427	15.4418	15.5288	15.4268	15.4054	15.4619	15.4585	15.4782	-0.01254	0.302988	0	0.066865	1.78297	0	-0.03167	0.606545	0	-0.07282	2.03124	0	0.05265	2.47138	0	0.053498	2.5333	0	0.101918	4.02062	0	0.123339	5.38196	1	0.003381	0.050446	0	-0.01634	0.29594	0	0.000848	0.017285	0	0.021421	0.415841	0
ZMO0517	50S ribosomal protein L3	binds directly near the 3' end of the 23S rRNA, where it nucleates assembly of the 50S subunit; essential for peptidyltransferase activity; mutations in this gene confer resistance to tiamulin	14.6088	14.1383	14.2766	14.4388	14.4052	14.7112	14.6486	14.4665	13.842	14.2288	14.344	0.470515	10.0132	1	0.869265	17.0885	1	0.41979	6.60917	1	0.122489	1.01844	0	-0.16216	4.83147	0	-0.12863	3.38067	0	0.062578	0.69015	0	0.244762	5.33383	0	-0.3869	10.2902	1	-0.50201	14.3213	1	0.033534	0.475599	0	0.182184	3.38876	0
ZMO0518	50S ribosomal protein L4	L4 is important during the early stages of 50S assembly; it initially binds near the 5' end of the 23S rRNA	14.9901	14.7881	14.8321	14.9226	14.9125	15.0519	14.9942	14.9241	14.6122	14.8511	14.9009	0.201994	5.55085	1	0.439697	11.1334	1	0.143133	2.09797	0	0.023151	0.181117	0	-0.09055	2.44903	0	-0.08043	2.04022	0	0.057735	0.752697	0	0.127841	2.44276	0	-0.23883	6.37009	1	-0.2887	8.37897	1	0.010115	0.133081	0	0.070106	0.990931	0
ZMO0519	50S ribosomal protein L23	binds third domain of 23S rRNA and protein L29; part of exit tunnel	15.224	15.0257	15.0731	15.1544	15.1471	15.2907	15.226	15.1551	14.8554	15.0827	15.139	0.198221	6.01081	1	0.435321	11.6753	1	0.143326	2.25882	0	0.016017	0.125537	0	-0.08128	2.12391	0	-0.07397	1.8385	0	0.064718	0.903744	0	0.135678	2.7445	0	-0.22728	6.05748	1	-0.28363	8.35454	1	0.007305	0.09439	0	0.07096	1.03146	0
ZMO0520	50S ribosomal protein L2	one of the primary rRNA-binding proteins; required for association of the 30S and 50S subunits to form the 70S ribosome, for tRNA binding and peptide bond formation	15.3478	15.2312	15.2494	15.2968	15.3223	15.3779	15.359	15.3065	15.121	15.2346	15.338	0.116583	4.07103	0	0.256828	5.87044	1	0.124375	1.92402	0	-0.03145	0.288442	0	-0.04736	0.775052	0	-0.0728	1.44507	0	0.018863	0.157587	0	0.07134	0.846843	0	-0.11359	1.67574	0	-0.21694	4.54567	0	-0.02544	0.340639	0	0.052477	0.555162	0
ZMO0521	50S ribosomal protein L22	binds specifically to 23S rRNA during the early stages of 50S assembly; makes contact with all 6 domains of the 23S rRNA in the assembled 50S subunit and ribosome; mutations in this gene result in erythromycin resistance; located near peptidyl-transferase	15.0786	14.9179	14.948	15.0333	15.0134	15.163	15.0973	14.9756	14.733	14.9694	15.0512	0.160755	2.18855	0	0.430053	7.68455	1	0.12786	1.21782	0	-0.07565	0.580993	0	-0.0853	2.19169	0	-0.06541	1.46314	0	0.065794	0.889188	0	0.187441	4.33569	0	-0.2364	6.16151	1	-0.31826	9.43222	1	0.019892	0.289762	0	0.121647	2.22005	0
ZMO0522	30S ribosomal protein S3	forms a complex with S10 and S14; binds the lower part of the 30S subunit head and the mRNA in the complete ribosome to position it for translation	15.2752	15.2567	15.2499	15.2504	15.2975	15.3018	15.2567	15.267	15.1979	15.2441	15.3279	0.018536	0.209521	0	0.103884	0.961714	0	0.012565	0.073238	0	-0.06084	0.462275	0	-0.00052	0.003958	0	-0.04758	0.527794	0	0.045143	0.316311	0	0.034784	0.230402	0	-0.04618	0.325322	0	-0.12994	1.33375	0	-0.04706	0.520211	0	-0.01036	0.059589	0
ZMO0523	50S ribosomal protein L16	located in the peptidyl transferase center and may be involved in peptidyl transferase activity; similar to archaeal L10e	15.3079	15.2907	15.3197	15.2833	15.2949	15.3648	15.2837	15.2751	15.2745	15.283	15.3147	0.017145	0.247822	0	0.090243	1.0768	0	0.000771	0.005213	0	-0.03958	0.352845	0	0.036321	0.493401	0	0.024736	0.302537	0	0.081057	0.922466	0	0.089648	1.06649	0	-0.00842	0.060303	0	-0.04018	0.359549	0	-0.01158	0.124497	0	0.008591	0.06164	0
ZMO0524	50S ribosomal protein L29	one of the stabilizing components for the large ribosomal subunit	14.6681	14.5993	14.6248	14.66	14.6163	14.7946	14.7202	14.4896	14.455	14.5999	14.743	0.068827	0.946657	0	0.339612	4.63732	0	0.120259	0.958595	0	-0.25339	2.94877	0	-0.03522	0.297289	0	0.008561	0.060047	0	0.074454	0.49572	0	0.305062	3.93187	0	-0.1449	1.25759	0	-0.28794	3.59573	0	0.043784	0.390392	0	0.230608	2.54786	0
ZMO0525	30S ribosomal protein S17	PFAM: ribosomal protein S17; KEGG: swi:Swit_1344 SSU ribosomal protein S17P	14.5018	14.234	14.3735	14.4108	14.3193	14.6445	14.6343	14.2265	14.1026	14.1873	14.4122	0.267772	7.47045	1	0.5419	10.306	1	0.447051	7.89797	1	-0.18564	2.07437	0	-0.03731	0.374068	0	0.054184	0.609792	0	0.01011	0.056707	0	0.417952	7.62337	1	-0.08474	0.699673	0	-0.30958	4.88233	0	0.091499	1.28229	0	0.407842	7.35922	1
ZMO0526	50S ribosomal protein L14	KEGG: swi:Swit_1343 50S ribosomal protein MRPL14P; TIGRFAM: ribosomal protein L14; PFAM: ribosomal protein L14b/L23e	15.423	15.3162	15.3456	15.3625	15.4007	15.4556	15.4035	15.4098	15.2356	15.3215	15.3916	0.106759	3.31203	0	0.220032	4.58709	0	0.082006	1.02138	0	0.018237	0.15022	0	-0.01694	0.210775	0	-0.0551	0.975968	0	0.052073	0.557884	0	0.045802	0.470782	0	-0.08595	1.12516	0	-0.15599	2.77728	0	-0.03816	0.585194	0	-0.00627	0.048034	0
ZMO0527	50S ribosomal protein L24	assembly initiator protein; binds to 5' end of 23S rRNA and nucleates assembly of the 50S; surrounds polypeptide exit tunnel	15.0526	14.8832	14.951	14.9623	14.9904	15.1035	15.0703	14.9839	14.7985	14.8543	14.9969	0.169376	5.19516	0	0.305043	5.51072	1	0.21604	3.24418	0	-0.01296	0.081842	0	-0.0113	0.102935	0	-0.03935	0.452218	0	0.033199	0.23758	0	0.11965	1.31374	0	-0.0558	0.453869	0	-0.19835	2.84116	0	-0.02805	0.294783	0	0.086452	0.820908	0
ZMO0528	50S ribosomal protein L5	part of 50S and 5S/L5/L18/L25 subcomplex; contacts 5S rRNA and P site tRNA; forms a bridge to the 30S subunit in the ribosome by binding to S13	15.258	15.1533	15.1774	15.1931	15.2464	15.3031	15.249	15.2219	15.0517	15.1372	15.2709	0.104748	3.11204	0	0.251458	5.14553	0	0.111733	1.4789	0	-0.04895	0.463868	0	-0.01571	0.17621	0	-0.06903	1.21009	0	0.054156	0.529946	0	0.081169	0.925773	0	-0.08557	0.998629	0	-0.21924	4.17189	0	-0.05333	0.834018	0	0.027013	0.221613	0
ZMO0529	30S ribosomal protein S14	located in the peptidyl transferase center and involved in assembly of 30S ribosome subunit; similar to what is observed with proteins L31 and L33, some proteins in this family contain CXXC motifs that are involved in zinc binding; if two copies are presen	15.3241	15.2053	15.2654	15.259	15.2697	15.375	15.3141	15.2832	15.1558	15.204	15.2561	0.118798	5.41276	1	0.219192	7.19999	1	0.110114	2.52004	0	0.027089	0.346364	0	0.006378	0.105096	0	-0.00426	0.067827	0	0.060917	1.16055	0	0.091791	2.15225	0	-0.04816	0.827836	0	-0.10031	2.46839	0	-0.01064	0.187527	0	0.030874	0.453321	0
ZMO0530	30S ribosomal protein S8	binds directly to 16S rRNA central domain where it helps coordinate assembly of the platform of the 30S subunit	15.2889	15.1968	15.2139	15.2448	15.2699	15.3188	15.3056	15.2424	15.109	15.1841	15.2974	0.092081	2.72701	0	0.209784	6.32579	1	0.121498	2.73983	0	-0.05504	0.83865	0	-0.03091	0.836587	0	-0.056	2.01348	0	0.013228	0.182241	0	0.07641	1.90594	0	-0.07506	1.85464	0	-0.18841	7.5485	1	-0.02509	0.626393	0	0.063182	1.42944	0
ZMO0531	50S ribosomal protein L6	ribosomal protein L6 appears to have arisen as a result of an ancient gene duplication as based on structural comparison of the Bacillus stearothermophilus protein; RNA-binding appears to be in the C-terminal domain; mutations in the L6 gene confer resista	14.5892	14.2286	14.4007	14.4429	14.383	14.7453	14.6866	14.3359	14.0562	14.1993	14.4302	0.360684	6.78493	1	0.68912	7.8199	1	0.487239	4.67271	0	-0.09431	0.424182	0	-0.0422	0.240289	0	0.01771	0.089487	0	0.058744	0.235804	0	0.409423	3.57361	0	-0.14314	0.741525	0	-0.374	3.10552	0	0.059907	0.369896	0	0.35068	2.81008	0
ZMO0532	50S ribosomal protein L18	binds 5S rRNA along with protein L5 and L25	14.5813	14.2483	14.4284	14.4197	14.3962	14.75	14.6741	14.3196	14.1067	14.1654	14.4727	0.332983	14.0438	1	0.643302	18.916	1	0.508718	14.5351	1	-0.15307	2.58291	0	0.008643	0.106287	0	0.032197	0.513395	0	0.075935	1.04292	0	0.430383	13.3941	1	-0.05865	0.723225	0	-0.36599	10.8974	1	0.023554	0.343291	0	0.354448	10.4447	1
ZMO0533	30S ribosomal protein S5	located at the back of the 30S subunit body where it stabilizes the conformation of the head with respect to the body; contacts S4 and S8; with S4 and S12 plays a role in translational accuracy; mutations in this gene result in spectinomycin resistance	15.0501	14.9083	14.9839	14.9632	14.9905	15.1401	15.1092	14.901	14.8277	14.8171	15.0801	0.141763	5.55029	1	0.312313	9.35624	1	0.29202	8.52336	1	-0.17905	4.12188	0	0.020737	0.339549	0	-0.00665	0.090795	0	0.030883	0.362361	0	0.23903	7.11076	1	0.010591	0.103425	0	-0.25233	7.68881	1	-0.02739	0.48498	0	0.208146	5.79696	1
ZMO0534	50S ribosomal protein L30	L30 binds domain II of the 23S rRNA and the 5S rRNA; similar to eukaryotic protein L7	13.733	13.5153	13.5783	13.6779	13.6162	13.8017	13.9513	13.4459	13.3548	13.4044	13.7866	0.217675	3.52747	0	0.446877	4.58477	0	0.546874	6.21928	1	-0.34073	3.01462	0	-0.0996	0.804099	0	-0.03797	0.231428	0	-0.1496	0.87543	0	0.355829	3.22462	0	-0.0496	0.210623	0	-0.43177	4.34921	0	0.061629	0.421568	0	0.505429	5.52795	1
ZMO0536	50S ribosomal protein L15	late assembly protein	14.7184	14.5753	14.6857	14.6485	14.6063	14.8067	14.7569	14.5914	14.5646	14.54	14.6213	0.143074	2.47492	0	0.242186	2.67416	0	0.21688	2.25442	0	-0.02984	0.158649	0	0.037178	0.32708	0	0.079316	0.896956	0	0.049831	0.306021	0	0.215331	2.37492	0	0.024525	0.133002	0	-0.0567	0.35952	0	0.042138	0.382911	0	0.1655	1.58779	0
ZMO0537	preprotein translocase subunit SecY	forms heterotrimeric complex in the membrane; in bacteria the complex consists of SecY which forms the channel pore and SecE and SecG; the SecG subunit is not essential; in bacteria translocation is driven via the SecA ATPase	14.6577	14.5092	14.6127	14.4803	14.6573	14.7725	14.5392	14.6614	14.4529	14.4214	14.6533	0.148514	5.48932	1	0.319664	10.2405	1	0.117821	2.30496	0	0.008058	0.074344	0	0.132432	6.00691	1	-0.04464	1.14369	0	0.233353	8.2701	1	0.111163	2.69647	0	0.03151	0.438696	0	-0.20044	6.64201	1	-0.17707	9.12674	1	-0.12219	3.12286	0
ZMO0538	adenylate kinase	KEGG: swi:Swit_1332 adenylate kinase; PFAM: adenylate kinase; adenylate kinase lid domain protein	14.3571	14.2471	14.2841	14.2298	14.3925	14.4807	14.2282	14.3624	14.0874	14.2314	14.4227	0.109963	1.08561	0	0.393289	3.26663	0	-0.00314	0.010164	0	-0.06026	0.238019	0	0.054239	0.319395	0	-0.10847	0.796863	0	0.252452	1.65008	0	0.118303	0.558184	0	-0.14397	0.7294	0	-0.33525	2.54971	0	-0.16271	1.43521	0	-0.13415	0.661717	0
ZMO0539	30S ribosomal protein S13	located at the top of the head of the 30S subunit, it contacts several helices of the 16S rRNA; makes contact with the large subunit via RNA-protein interactions and via protein-protein interactions with L5; contacts P-site tRNA	15.5181	15.2129	15.3373	15.3488	15.4102	15.5366	15.4918	15.5257	15.138	15.2059	15.2947	0.305189	23.606	1	0.398662	17.7569	1	0.285949	11.9812	1	0.230957	9.01333	1	-0.01151	0.212147	0	-0.07289	2.68165	0	0.044843	0.776959	0	0.010958	0.134415	0	-0.06787	1.41575	0	-0.15675	5.12009	0	-0.06138	2.05634	0	-0.03389	0.530286	0
ZMO0540	30S ribosomal protein S11	located on the platform of the 30S subunit, it bridges several disparate RNA helices of the 16S rRNA; forms part of the Shine-Dalgarno cleft in the 70S ribosome; interacts with S7 and S18 and IF-3	15.2873	14.9296	15.1027	15.071	15.1515	15.388	15.2439	15.2299	14.8175	14.8982	15.0731	0.357672	8.83594	1	0.570498	7.86705	1	0.345737	3.70921	0	0.15678	1.11156	0	0.031709	0.215199	0	-0.04878	0.364164	0	0.14409	0.983601	0	0.158079	1.12502	0	-0.08067	0.444947	0	-0.25564	2.3227	0	-0.08049	0.705465	0	0.013989	0.058888	0
ZMO0541	DNA-directed RNA polymerase subunit alpha	catalyzes the transcription of DNA into RNA using the four ribonucleoside triphosphates as substrates. Dimerization of the alpha subunit is the first step in the sequential assembly of subunits to form the holoenzyme	15.3117	15.2246	15.2918	15.2175	15.2952	15.3994	15.2434	15.2924	15.1842	15.1917	15.2981	0.087069	3.39317	0	0.215229	6.26785	1	0.05167	0.734228	0	-0.00569	0.054066	0	0.074246	2.1632	0	-0.00345	0.04725	0	0.156026	3.99504	0	0.107006	2.22721	0	-0.00753	0.074879	0	-0.11391	2.45316	0	-0.0777	2.32032	0	-0.04902	0.706633	0
ZMO0542	50S ribosomal protein L17	is a component of the macrolide binding site in the peptidyl transferase center	15.3297	15.2425	15.2718	15.2378	15.3487	15.3414	15.2804	15.3671	15.2021	15.1952	15.3302	0.087144	3.07731	0	0.139301	3.01806	0	0.085242	1.42211	0	0.036891	0.441321	0	0.033979	0.659854	0	-0.0769	2.18075	0	0.061009	0.921283	0	-0.0257	0.293318	0	0.00695	0.066504	0	-0.12811	2.80954	0	-0.11088	3.84431	0	-0.08671	1.54375	0
ZMO0543	aconitate hydratase	Catalyzes the conversion of citrate to isocitrate	14.3785	13.961	14.2527	14.2445	14.0119	14.2921	14.4167	14.4265	14.2133	14.0723	13.5973	0.417466	17.2867	1	0.078812	0.980407	0	0.344408	9.0096	1	0.829179	24.7225	1	0.008204	0.109809	0	0.24086	11.0401	1	-0.12459	2.48673	0	-0.13432	2.79413	0	0.141002	3.0127	0	0.616043	21.764	1	0.232656	10.5465	1	-0.00973	0.090508	0
ZMO0544	isocitrate dehydrogenase	KEGG: pdi:BDI_1075 isocitrate dehydrogenase; TIGRFAM: isocitrate dehydrogenase, NADP-dependent; PFAM: isocitrate/isopropylmalate dehydrogenase	14.5262	14.0923	14.2049	14.4357	14.2873	14.2264	14.7067	14.6456	14.1834	14.1646	13.929	0.433962	13.2099	1	0.043082	0.23449	0	0.542154	8.57958	1	0.716649	12.4469	1	-0.23076	4.03549	0	-0.08238	0.852536	0	-0.48029	7.21835	1	-0.41916	5.90684	1	0.018778	0.0912	0	0.254403	2.74307	0	0.148378	2.03726	0	0.061131	0.360231	0
ZMO0545	indole-3-glycerol-phosphate synthase	involved in tryptophan biosynthesis; amino acid biosynthesis; converts 1-(2-carboxyphenylamino)-1-deoxy-D-ribulose 5-phosphate to C(1)-(3-indolyl)-glycerol 3-phosphate and carbon dioxide and water	13.1819	12.8114	13.0977	12.9992	12.8929	13.3838	13.1309	13.0309	12.8117	12.8675	12.7549	0.370478	11.9219	1	0.572073	14.3692	1	0.263398	4.91065	0	0.275963	5.27071	0	0.098516	2.56204	0	0.204846	7.78545	1	0.252854	6.38758	1	0.352902	10.2358	1	-0.05582	0.665726	0	0.056791	0.681634	0	0.106331	2.88408	0	0.100048	1.54313	0
ZMO0546	sulphate transporter	PFAM: Xanthine/uracil/vitamin C permease; sulphate transporter; KEGG: xca:xccb100_0676 sulfate permease	12.7064	12.5165	12.6562	12.595	12.5831	12.8141	12.7431	12.5618	12.4983	12.4469	12.6044	0.189839	3.23377	0	0.315864	4.48018	0	0.296218	4.05874	0	-0.04257	0.260823	0	0.061148	0.852479	0	0.073112	1.10186	0	0.070971	0.647766	0	0.252326	4.29707	0	0.051325	0.421469	0	-0.1061	1.14425	0	0.011963	0.112857	0	0.181355	2.57623	0
ZMO0547	chloride channel protein	PFAM: Chloride channel core; KEGG: ppd:Ppro_0837 Cl-channel, voltage-gated family protein	13.3795	13.2596	13.5021	13.322	13.1346	13.4721	13.3863	13.2801	13.5321	13.2577	12.989	0.11985	1.27883	0	-0.06005	0.396305	0	0.12852	1.12232	0	0.291075	3.90504	0	0.180096	6.30078	1	0.367505	16.21	1	0.085813	1.19813	0	0.191945	4.10362	0	0.27438	7.02899	1	0.543066	17.0298	1	0.187409	6.68171	1	0.106131	1.64545	0
ZMO0548	signal transduction histidine kinase	PFAM: ATP-binding region ATPase domain protein; histidine kinase dimerisation/phosphoacceptor; KEGG: swi:Swit_3812 signal transduction histidine kinase	14.5227	14.2805	14.5241	14.3156	14.3651	14.659	14.4138	14.4953	14.3892	14.2174	14.2349	0.242211	3.02947	0	0.269801	3.11561	0	0.196402	1.90765	0	0.260431	2.94922	0	0.208487	10.0364	1	0.158986	6.85151	1	0.245186	7.7664	1	0.163671	4.24672	0	0.171788	4.57433	0	0.1543	3.87758	0	-0.0495	1.16006	0	-0.08152	1.45368	0
ZMO0549	polynucleotide phosphorylase/polyadenylase	PFAM: 3' exoribonuclease; RNA binding S1 domain protein; KH type 1 domain protein; Exoribonuclease, phosphorolytic domain 2; Polynucleotide phosphorylase, phosphorolytic RNA-binding, bacterial/organelle-type; KEGG: swi:Swit_3810 polynucleotide phosphorylas	13.8179	14.1551	14.0833	13.8779	13.9982	14.0447	13.6655	13.7435	14.122	14.0903	14.253	-0.33721	19.4188	1	-0.07728	1.31799	0	-0.42483	15.6198	1	-0.50952	19.0852	1	0.205409	10.667	1	0.085099	2.89684	0	0.379183	14.8935	1	0.30122	11.1881	1	0.031635	0.422424	0	-0.13102	3.30534	0	-0.12031	4.94383	0	-0.07796	1.48881	0
ZMO0550	30S ribosomal protein S15	PFAM: ribosomal protein S15; KEGG: rlt:Rleg2_4063 ribosomal protein S15	15.293	15.209	15.265	15.2059	15.282	15.3231	15.2652	15.2906	15.2069	15.1467	15.2733	0.083991	4.61099	0	0.116153	3.25706	0	0.118517	3.3605	0	0.017304	0.229637	0	0.059054	1.95566	0	-0.017	0.34306	0	0.057872	1.12844	0	0.032429	0.504248	0	0.060236	1.19665	0	-0.06642	1.383	0	-0.07605	2.89031	0	-0.02544	0.368561	0
ZMO0551	tRNA pseudouridine synthase B	KEGG: swi:Swit_3808 tRNA pseudouridine synthase B; TIGRFAM: tRNA pseudouridine synthase B; PFAM: pseudouridylate synthase TruB domain protein	13.701	13.9654	13.8146	13.8398	13.8452	13.671	13.7032	13.729	13.9583	13.9765	13.9614	-0.26437	4.11617	0	-0.28729	2.89885	0	-0.27333	2.6832	0	-0.23249	2.08962	0	-0.0252	0.210287	0	-0.03057	0.264986	0	-0.03218	0.186587	0	-0.05797	0.38134	0	-0.01822	0.098211	0	-0.00317	0.015753	0	-0.00537	0.038684	0	-0.02579	0.144723	0
ZMO0552	thymidine kinase	catalyzes the formation of thymidine 5'-phosphate from thymidine	12.7351	12.2392	12.5578	12.4256	12.4782	13.0307	12.5262	12.6485	12.0849	12.325	12.3079	0.495889	25.3128	1	0.945821	27.5221	1	0.20123	4.01295	0	0.340615	8.76215	1	0.132172	3.58019	0	0.079604	1.63859	0	0.504467	14.574	1	0.382207	10.257	1	-0.24012	5.25894	0	-0.223	4.69903	0	-0.05257	0.890364	0	-0.12226	1.85753	0
ZMO0553	ribosome-binding factor A	associates with free 30S ribosomal subunits; essential for efficient processing of 16S rRNA; in Escherichia coli rbfA is induced by cold shock	12.0296	11.7667	11.911	11.8344	11.949	12.2302	11.8465	12.0121	11.5919	11.8223	11.886	0.262863	4.27982	0	0.638298	9.8415	1	0.024198	0.112384	0	0.126092	0.871353	0	0.076613	0.899419	0	-0.038	0.35187	0	0.383663	6.10205	1	0.218107	2.56366	0	-0.23044	2.79187	0	-0.2941	4.07478	0	-0.11461	1.62599	0	-0.16556	1.67905	0
ZMO0554	translation initiation factor IF-2	Protects formylmethionyl-tRNA from spontaneous hydrolysis and promotes its binding to the 30S ribosomal subunits during initiation of protein synthesis. Also involved in the hydrolysis of GTP during the formation of the 70S ribosomal complex	13.0733	13.2645	13.3792	13.0715	13.0561	13.4652	12.8966	12.8582	13.2932	13.2463	13.254	-0.19117	3.94024	0	0.17198	1.54097	0	-0.34973	4.5965	0	-0.39577	5.54627	1	0.30771	6.62391	1	0.323118	7.11437	1	0.568568	9.67993	1	0.606992	10.5695	1	0.046853	0.272209	0	0.039244	0.220021	0	0.015408	0.112214	0	0.038424	0.214589	0
ZMO0555	hypothetical protein	PFAM: protein of unknown function DUF448; KEGG: swi:Swit_3817 hypothetical protein	14.0349	14.0217	14.1502	13.9306	14.0041	14.3581	13.8314	13.9152	13.9422	14.0297	14.0931	0.013221	0.090875	0	0.415896	4.29751	0	-0.19833	1.37815	0	-0.1779	1.17342	0	0.219649	2.7347	0	0.146076	1.46474	0	0.526764	6.14784	1	0.442975	4.73384	0	-0.08747	0.440059	0	-0.15082	0.923864	0	-0.07357	0.553013	0	-0.08379	0.416326	0
ZMO0556	transcription elongation factor NusA	modifies transcription through interactions with RNA polymerase affecting elongation, readthrough, termination, and antitermination	13.7512	13.6164	13.8044	13.6517	13.5953	13.9971	13.6959	13.5607	13.6117	13.6076	13.6298	0.134864	2.29776	0	0.385347	7.82141	1	0.08837	0.85208	0	-0.06912	0.606555	0	0.152645	4.967	0	0.209099	7.91043	1	0.301134	8.11739	1	0.436335	13.2891	1	0.004157	0.033007	0	-0.01814	0.161918	0	0.056454	1.08934	0	0.135201	2.41039	0
ZMO0557	hypothetical protein	PFAM: protein of unknown function DUF150; KEGG: swi:Swit_3820 hypothetical protein	13.6641	13.4111	13.7416	13.4961	13.3752	14.0701	13.5778	13.3444	13.4131	13.4144	13.4059	0.252954	5.38879	1	0.657026	14.1991	1	0.163359	1.86826	0	-0.06152	0.46578	0	0.245508	8.7205	1	0.366433	14.6489	1	0.492342	13.7752	1	0.725708	21.1418	1	-0.00133	0.00936	0	0.007158	0.052949	0	0.120925	3.01138	0	0.233366	4.86604	0
ZMO0558	glucose sorbosone dehydrogenase	PFAM: glucose sorbosone dehydrogenase; KEGG: smt:Smal_0333 glucose sorbosone dehydrogenase	12.7189	12.8323	12.7968	12.8751	12.6551	12.8591	12.7687	12.529	12.7344	12.9815	12.7812	-0.1134	4.14012	0	0.124767	2.0512	0	-0.21276	4.6808	0	-0.2522	6.05229	1	-0.07833	1.71048	0	0.141699	4.27	0	0.090433	1.26189	0	0.330185	8.92654	1	-0.24709	5.87018	1	-0.04679	0.501755	0	0.220029	8.21458	1	0.239752	5.61065	1
ZMO0559	hypothetical protein	PFAM: protein of unknown function DUF815; KEGG: swi:Swit_3442 hypothetical protein	13.1167	13.0732	13.2103	13.1304	12.9442	13.3004	13.1768	12.8728	13.1202	13.0839	13.0156	0.043445	0.649581	0	0.180173	3.24662	0	0.092966	1.18419	0	-0.1428	2.26451	0	0.079903	1.99993	0	0.266033	11.8675	1	0.123506	2.29315	0	0.427522	13.9168	1	0.036299	0.401664	0	0.104544	1.77583	0	0.18613	7.2763	1	0.304015	8.9265	1
ZMO0560	putative aminotransferase	PFAM: aminotransferase class I and II; KEGG: sus:Acid_3339 aminotransferase	14.0491	13.6554	14.2125	14.2692	13.0749	13.9589	14.4781	13.7102	14.4661	14.0604	12.4397	0.393692	3.64657	0	-0.5072	4.39358	0	0.417757	3.25511	0	1.27052	15.6005	1	-0.0567	0.616925	0	1.13762	32.0784	1	-0.51917	9.80492	1	0.248767	3.29317	0	0.40578	6.92574	1	2.02648	37.7973	1	1.19432	33.2655	1	0.767939	16.0073	1
ZMO0561	TonB-dependent receptor plug	PFAM: TonB-dependent receptor; TonB-dependent receptor plug; KEGG: gdj:Gdia_1934 TonB-dependent receptor plug	13.5907	13.3316	13.3789	13.3946	13.6099	13.3922	13.6309	13.7488	13.3657	13.1582	13.4709	0.259054	7.87497	1	0.026547	0.191989	0	0.472735	10.9255	1	0.277878	5.1098	0	-0.0156	0.179618	0	-0.23092	7.83539	1	-0.23869	4.92596	0	-0.35658	8.86908	1	0.207495	3.97322	0	-0.10525	1.40064	0	-0.21532	7.084	1	-0.11789	1.66111	0
ZMO0562	putative aminotransferase	PFAM: aminotransferase class I and II; KEGG: sus:Acid_4459 aminotransferase	12.5018	12.3832	12.2379	12.397	12.6927	12.256	12.5306	12.7188	12.2198	12.2633	12.6665	0.118601	0.63031	0	0.036175	0.112002	0	0.267311	1.44413	0	0.052317	0.16991	0	-0.15908	1.72583	0	-0.45479	8.49108	1	-0.27465	2.3434	0	-0.46286	5.24426	0	-0.04351	0.192211	0	-0.44672	4.96917	0	-0.29571	4.4927	0	-0.18822	1.32003	0
ZMO0563	chorismate mutase	catalyzes the interconversion of chorismate to prephenate	12.9374	12.3832	12.6101	12.6426	12.7281	12.8517	12.9676	12.9929	12.3685	12.3176	12.4634	0.554204	6.41979	1	0.483188	4.4825	0	0.649975	6.99471	1	0.529448	5.15347	0	-0.0325	0.377692	0	-0.11805	2.35473	0	-0.11589	1.35176	0	-0.14118	1.82019	0	0.050895	0.430394	0	-0.09492	1.0088	0	-0.08555	1.44149	0	-0.02529	0.183091	0
ZMO0564	polyprenyl synthetase	PFAM: Polyprenyl synthetase; KEGG: swi:Swit_3448 polyprenyl synthetase	12.8399	12.3287	12.6261	12.565	12.5618	12.9082	12.8152	12.7963	12.3441	12.3148	12.3273	0.511141	25.9985	1	0.564159	16.5848	1	0.500353	14.4312	1	0.468911	13.3397	1	0.061158	1.10714	0	0.064342	1.19253	0	0.093062	1.23265	0	0.111967	1.62497	0	0.029255	0.262162	0	0.016718	0.136474	0	0.003184	0.033388	0	0.018905	0.156921	0
ZMO0565	ATP-dependent helicase HrpB	TIGRFAM: ATP-dependent helicase HrpB; PFAM: helicase domain protein; helicase-associated domain protein; DEAD/DEAH box helicase domain protein; Helicase ATP-dependent domain protein; KEGG: swi:Swit_3449 ATP-dependent helicase HrpB; SMART: DEAD-like helicas	11.315	10.8778	11.1449	10.9872	11.1572	11.3066	11.211	11.4273	10.9831	10.7633	10.887	0.437153	7.62673	1	0.323489	3.84465	0	0.44771	6.29984	1	0.54026	8.2705	1	0.157667	4.39404	0	-0.01231	0.135971	0	0.095557	1.20189	0	-0.12069	1.70424	0	0.219777	4.29758	0	0.096077	1.21154	0	-0.16997	4.92942	0	-0.21625	4.19191	0
ZMO0566	major facilitator superfamily protein	PFAM: major facilitator superfamily MFS_1; KEGG: bvi:Bcep1808_5058 major facilitator transporter	12.3663	11.0984	11.9546	11.9564	11.2861	12.7	12.5689	11.8299	11.2092	11.3439	10.7422	1.26784	15.7529	1	1.49086	17.8194	1	1.22499	14.2348	1	1.08768	12.2934	1	-0.00178	0.01935	0	0.668509	28.6643	1	0.131151	2.23132	0	0.870098	26.7314	1	-0.13472	2.32564	0	0.466919	14.0923	1	0.670292	28.727	1	0.738947	23.0669	1
ZMO0567	succinyl-CoA synthetase subunit alpha	KEGG: nar:Saro_1181 succinyl-CoA synthetase (ADP-forming) alpha subunit; TIGRFAM: succinyl-CoA synthetase, alpha subunit; PFAM: CoA-binding domain protein; ATP-citrate lyase/succinyl-CoA ligase	13.1205	12.439	12.8469	12.787	12.7054	13.2631	13.1525	12.9458	12.4307	12.4215	12.465	0.681425	23.0505	1	0.8324	22.2223	1	0.731029	19.5114	1	0.480845	12.0119	1	0.059884	1.38584	0	0.141506	5.18722	0	0.11057	2.07626	0	0.317283	10.0796	1	0.009198	0.085377	0	-0.03427	0.39588	0	0.081622	2.21841	0	0.206714	5.44782	1
ZMO0568	hypothetical protein	KEGG: swi:Swit_1311 succinate dehydrogenase subunit D	12.7933	11.968	12.4633	12.3349	12.3438	12.9143	12.785	12.6806	12.0124	11.8847	12.007	0.82529	36.7711	1	0.9019	25.705	1	0.900333	25.6656	1	0.673637	19.4219	1	0.128468	3.26232	0	0.119516	2.91625	0	0.129251	1.92719	0	0.233648	4.80883	0	0.127685	1.89159	0	0.005385	0.038918	0	-0.00895	0.096755	0	0.104396	1.3952	0
ZMO0569	succinate dehydrogenase, cytochrome b subunit	KEGG: sal:Sala_3030 succinate dehydrogenase, cytochrome b subunit	13.1446	12.7171	13.0597	12.8691	12.8636	13.2452	13.1056	13.083	12.8743	12.6327	12.6442	0.427527	11.7109	1	0.370879	6.16133	1	0.472926	8.75014	1	0.438775	7.87216	1	0.190625	4.95416	0	0.196185	5.17531	0	0.139602	1.79512	0	0.162237	2.26038	0	0.241649	4.18984	0	0.230133	3.88579	0	0.00556	0.050832	0	0.022635	0.161494	0
ZMO0570	ribosomal L11 methyltransferase	PFAM: ribosomal L11 methyltransferase; KEGG: swi:Swit_1315 50S ribosomal protein L11P methyltransferase	12.8402	12.3331	12.6381	12.6172	12.5046	13.0344	12.8677	12.6185	12.2418	12.3668	12.3906	0.507149	23.4349	1	0.792662	23.1291	1	0.500954	14.1439	1	0.227832	4.7234	0	0.020858	0.275669	0	0.133546	3.82875	0	0.166712	3.15548	0	0.415961	11.9648	1	-0.125	2.02113	0	-0.14887	2.64703	0	0.112688	2.94221	0	0.249249	5.84595	1
ZMO0571	binding-protein-dependent transport systems inner membrane component	PFAM: binding-protein-dependent transport systems inner membrane component; KEGG: xfa:XF0411 ABC transporter nitrate permease	12.7455	12.74	12.8297	12.6066	12.7919	12.7447	12.5714	12.9203	12.9146	12.6418	12.6636	0.005431	0.035493	0	-0.16997	1.42607	0	-0.0705	0.418749	0	0.256755	2.6791	0	0.223067	4.41221	0	0.037717	0.340652	0	0.173333	1.75057	0	-0.17564	1.7862	0	0.272802	3.52557	0	0.251077	3.09958	0	-0.18535	3.31387	0	-0.34898	5.14745	0
ZMO0572	ABC transporter	KEGG: xfm:Xfasm12_1824 putative nitrate transport system ATP-binding protein; PFAM: ABC transporter related; ABC transporter, conserved site; SMART: AAA ATPase	12.324	12.6214	12.4314	12.3938	12.5929	12.2378	12.1429	12.5914	12.625	12.6448	12.5943	-0.29733	3.64512	0	-0.38728	4.47112	0	-0.50182	6.60558	1	-0.00289	0.011653	0	0.037576	0.519655	0	-0.16144	4.4688	0	0.094846	1.16689	0	-0.35364	8.53447	1	-0.01969	0.154195	0	0.030757	0.260197	0	-0.19901	6.13305	1	-0.44848	11.7508	1
ZMO0573	glutaredoxin 2	cofactor involved in the reduction of disulfides	12.1553	13.6644	12.9464	12.7918	12.9912	11.9924	12.0222	12.4511	13.9004	13.5614	13.5314	-1.50917	46.9801	1	-1.90801	45.1003	1	-1.53921	39.5826	1	-1.0803	30.8045	1	0.154605	6.10311	1	-0.0448	0.933275	0	-0.02979	0.340002	0	-0.45865	16.323	1	0.339004	11.2941	1	0.36905	12.59	1	-0.19941	8.81156	1	-0.42886	15.1079	1
ZMO0574	UvrD/REP helicase	PFAM: UvrD/REP helicase; KEGG: swi:Swit_1212 ATP-dependent DNA helicase UvrD	13.0094	12.599	12.9167	12.6446	12.8512	13.0544	12.8336	13.1401	12.7791	12.4557	12.5623	0.410353	8.25208	1	0.275324	2.75262	0	0.377964	4.49484	0	0.57777	8.42253	1	0.272102	5.91752	1	0.065507	0.698719	0	0.220782	2.5188	0	-0.08572	0.628198	0	0.323423	4.54796	0	0.21673	2.44762	0	-0.2066	3.88933	0	-0.3065	4.18749	0
ZMO0575	methyltransferase	KEGG: eli:ELI_07620 N6-adenine-specific methylase; TIGRFAM: methyltransferase; PFAM: Protein of unknown function methylase putative	13.3086	12.6498	13.0886	12.8457	13.0032	13.5258	13.1315	13.2684	12.6516	12.5599	12.738	0.65878	11.0448	1	0.874207	13.9999	1	0.571685	7.9898	1	0.530449	7.17487	1	0.242948	10.0609	1	0.085437	2.10099	0	0.394208	12.0482	1	0.257316	6.69032	1	0.091687	1.38251	0	-0.08644	1.26668	0	-0.15751	5.39644	1	-0.13689	2.54756	0
ZMO0576	pseudouridine synthase	PFAM: RNA-binding S4 domain protein; pseudouridine synthase; KEGG: swi:Swit_2705 pseudouridine synthase	12.8863	12.4263	12.6651	12.5275	12.7763	12.9209	12.6952	13.0427	12.4093	12.3599	12.5098	0.459958	9.57358	1	0.511573	6.54748	1	0.335364	3.44326	0	0.532938	6.95225	1	0.137599	1.78355	0	-0.11113	1.29359	0	0.225703	2.23885	0	-0.12181	0.893372	0	0.049494	0.27336	0	-0.10044	0.682176	0	-0.24873	4.44923	0	-0.34751	4.36718	0
ZMO0578	sodium:dicarboxylate symporter	PFAM: sodium:dicarboxylate symporter; KEGG: swi:Swit_1206 sodium:dicarboxylate symporter	14.547	14.0396	14.3592	14.1831	14.3377	14.5941	14.4056	14.6413	14.1243	13.9605	14.0341	0.507386	24.6433	1	0.469792	12.5233	1	0.445115	11.6919	1	0.607252	16.9783	1	0.176143	5.13296	0	0.021535	0.258249	0	0.188481	3.34204	0	-0.04719	0.446877	0	0.163804	2.68791	0	0.090265	1.09124	0	-0.15461	4.20486	0	-0.23568	4.7176	0
ZMO0581	major facilitator superfamily protein	PFAM: major facilitator superfamily MFS_1; KEGG: swi:Swit_1209 major facilitator transporter	13.2308	12.5408	12.9457	12.8064	12.9053	13.2825	13.204	13.2058	12.6089	12.4087	12.6047	0.689945	22.9457	1	0.673587	17.7544	1	0.795242	21.106	1	0.601006	15.6231	1	0.139363	5.14982	0	0.04047	0.797634	0	0.078535	1.25844	0	0.07676	1.2167	0	0.20019	5.2731	0	0.004179	0.037394	0	-0.09889	3.03532	0	-0.00178	0.015515	0
ZMO0582	FolC bifunctional protein	TIGRFAM: FolC bifunctional protein; KEGG: swi:Swit_2729 FolC bifunctional protein; PFAM: Mur ligase middle domain protein	12.8758	12.8683	13.0547	12.8628	12.6987	13.201	12.8812	12.5453	12.9083	12.8445	12.8521	0.007495	0.074373	0	0.29275	5.66459	1	0.036612	0.287421	0	-0.30688	6.07813	1	0.191815	5.83717	1	0.355957	13.6439	1	0.319884	7.43851	1	0.65577	18.4635	1	0.063746	0.66743	0	0.056144	0.56192	0	0.164142	4.61	0	0.335886	7.97725	1
ZMO0583	acetyl-CoA carboxylase carboxyl transferase subunit beta	TIGRFAM: acetyl-CoA carboxylase, carboxyl transferase, beta subunit; KEGG: swi:Swit_2728 acetyl-coenzyme A carboxylase carboxyl transferase subunit alpha	13.2459	13.2691	13.3966	13.2138	13.1621	13.5388	13.1682	13.0308	13.2545	13.2593	13.2935	-0.02318	0.411976	0	0.28431	7.52298	1	-0.09111	1.33125	0	-0.26274	6.70779	1	0.182876	6.69138	1	0.234513	9.52563	1	0.370586	11.0518	1	0.508037	16.2601	1	-0.00483	0.039359	0	-0.03901	0.418614	0	0.051637	0.983212	0	0.137451	2.54404	0
ZMO0584	tryptophan synthase subunit alpha	catalyzes the formation of indole and glyceraldehyde 3-phosphate from indoleglycerol phosphate in tryptophan biosynthesis	12.5529	12.7362	12.7038	12.6217	12.6082	12.8255	12.4286	12.4046	12.5821	12.8149	12.8117	-0.1833	1.53311	0	0.243426	1.96897	0	-0.38629	4.02262	0	-0.40705	4.36037	0	0.082095	1.52785	0	0.095656	1.92692	0	0.396952	9.72691	1	0.420894	10.5237	1	-0.23276	4.4583	0	-0.22958	4.36515	0	0.01356	0.146081	0	0.023941	0.188547	0
ZMO0585	tryptophan synthase subunit beta	catalyzes the formation of L-tryptophan from L-serine and 1-(indol-3-yl)glycerol 3-phosphate	13.4365	13.5547	13.4967	13.488	13.5021	13.6414	13.3145	13.3536	13.352	13.6615	13.6507	-0.1182	1.61072	0	0.28943	3.25335	0	-0.34696	4.30642	0	-0.29706	3.38746	0	0.00865	0.060471	0	-0.00546	0.037311	0	0.326846	4.34774	0	0.287783	3.57198	0	-0.30955	3.9984	0	-0.29871	3.78415	0	-0.01411	0.10264	0	-0.03906	0.220655	0
ZMO0586	N-(5'-phosphoribosyl)anthranilate isomerase	catalyzes the formation of 1-(2-carboxyphenylamino)-1-deoxy-D-ribulose 5-phosphate from N-(5-phospho-beta-D-ribosyl)-anthranilate in tryptophan biosynthesis	13.5939	13.3992	13.5281	13.4405	13.5209	13.798	13.4847	13.4988	13.2582	13.3963	13.543	0.194658	5.99259	1	0.539776	16.3044	1	0.088371	1.19223	0	-0.04417	0.456015	0	0.087618	2.85987	0	0.00719	0.105499	0	0.31332	11.2165	1	0.299165	10.5541	1	-0.13808	3.38353	0	-0.28479	9.87945	1	-0.08043	2.50432	0	-0.01416	0.152873	0
ZMO0587	orotidine 5'-phosphate decarboxylase	TIGRFAM: orotidine 5'-phosphate decarboxylase; KEGG: eli:ELI_07575 orotidine-5'-phosphate decarboxylase; PFAM: Orotidine 5'-phosphate decarboxylase	14.6677	14.6723	14.7101	14.618	14.682	14.7181	14.5883	14.6969	14.702	14.6477	14.667	-0.00451	0.064279	0	0.016061	0.141595	0	-0.05945	0.720409	0	0.029855	0.293637	0	0.092085	2.288	0	0.028107	0.420857	0	0.12984	2.27751	0	0.02121	0.194963	0	0.054329	0.636599	0	0.035004	0.357918	0	-0.06398	1.31656	0	-0.10863	1.73286	0
ZMO0588	hypothetical protein	KEGG: sal:Sala_1067 hypothetical protein	14.3122	14.9655	14.624	14.5939	14.6987	14.1894	14.2784	14.4689	15.0586	14.9095	14.9284	-0.65327	25.1298	1	-0.86925	19.4766	1	-0.63106	13.5591	1	-0.45952	8.95514	1	0.030072	0.292727	0	-0.07465	0.979851	0	-0.08902	0.769498	0	-0.27951	4.30001	0	0.149166	1.6328	0	0.130213	1.33173	0	-0.10472	1.61518	0	-0.19049	2.37433	0
ZMO0589	DNA repair protein RadA	Sms; stabilizes the strand-invasion intermediate during the DNA repair; involved in recombination of donor DNA and plays an important role in DNA damage repair after exposure to mutagenic agents	11.4566	11.1725	11.3539	11.2476	11.3422	11.5101	11.3851	11.4745	11.1977	11.11	11.2098	0.284084	8.97835	1	0.312426	6.72288	1	0.27517	5.56635	1	0.264657	5.24849	0	0.106349	2.9819	0	0.011735	0.151528	0	0.124978	2.23842	0	0.03562	0.378603	0	0.087721	1.30878	0	-0.01215	0.106817	0	-0.09461	2.48736	0	-0.08936	1.34521	0
ZMO0590	Colicin V production protein	PFAM: Colicin V production protein; KEGG: swi:Swit_4093 colicin V production protein	12.482	12.4013	12.5036	12.3088	12.5124	12.3867	12.4402	12.6189	12.6205	12.1774	12.4059	0.080704	0.588364	0	-0.23379	1.82938	0	0.262891	2.18984	0	0.213017	1.58842	0	0.194785	3.33455	0	-0.00886	0.062024	0	-0.05356	0.323436	0	-0.23227	2.55907	0	0.443127	6.86668	1	0.214542	2.26344	0	-0.20365	3.5728	0	-0.17871	1.71092	0
ZMO0591	NifU-like involved in Fe-S cluster formation	KEGG: swi:Swit_0002 NifU-like involved in Fe-S cluster formation	13.0064	12.4246	12.8447	12.622	12.6797	12.8969	12.9995	13.1227	12.7926	12.2445	12.2367	0.581777	14.3093	1	0.104323	0.837133	0	0.755014	14.9384	1	0.885995	17.8999	1	0.222785	7.02954	1	0.165021	4.48111	0	-0.10256	1.27106	0	-0.22581	4.26006	0	0.548131	14.6872	1	0.555856	14.932	1	-0.05776	0.913214	0	-0.12325	1.674	0
ZMO0592	hypothetical protein	PFAM: protein of unknown function DUF423; KEGG: swi:Swit_0004 hypothetical protein	11.5107	10.8745	11.2567	11.1747	11.1463	11.4626	11.5766	11.4928	11.0508	10.7729	10.7997	0.636178	11.6015	1	0.411768	4.77684	0	0.803678	12.279	1	0.693087	9.97979	1	0.08194	1.21274	0	0.110392	1.86346	0	-0.11401	1.18414	0	-0.03027	0.201822	0	0.277895	4.61807	0	0.251052	3.95136	0	0.028452	0.287879	0	0.083747	0.737075	0
ZMO0593	3-dehydroquinate synthase	catalyzes the formation of 3-dehydroquinate from 3-deoxy-arabino-heptulonate 7-phosphate; functions in aromatic amino acid biosynthesis	13.208	12.7148	12.9759	12.9848	12.9235	13.3277	13.199	13.0974	12.624	12.7707	12.7495	0.493294	23.3544	1	0.703709	19.2815	1	0.428297	10.6991	1	0.347877	8.04058	1	-0.00893	0.091353	0	0.052439	0.79048	0	0.128774	1.77466	0	0.230355	4.35637	0	-0.14664	2.16529	0	-0.12548	1.70606	0	0.061371	0.98837	0	0.10158	1.24326	0
ZMO0594	shikimate kinase	KEGG: swi:Swit_0008 shikimate kinase; PFAM: shikimate kinase	14.4321	13.5338	13.9776	13.9544	14.0168	14.5698	14.3505	14.3761	13.3853	13.5584	13.6576	0.898328	25.5893	1	1.18446	28.631	1	0.792095	20.001	1	0.718427	18.0649	1	0.02313	0.464911	0	-0.03929	0.960367	0	0.219313	7.75528	1	0.193729	6.4798	1	-0.17305	5.28874	0	-0.27231	10.1279	1	-0.06242	1.94472	0	-0.02558	0.344695	0
ZMO0595	hypothetical protein	N/A	13.4956	12.8428	13.0983	13.13	13.2793	13.3761	13.4986	13.6121	12.8204	12.7614	12.9465	0.652821	10.5704	1	0.55569	7.66991	1	0.737194	11.2996	1	0.665579	9.86555	1	-0.03174	0.60486	0	-0.18102	8.05672	1	-0.12249	2.6383	0	-0.23596	7.16691	1	0.059015	0.884129	0	-0.12607	2.75906	0	-0.14928	6.08514	1	-0.11348	2.34392	0
ZMO0597	hypothetical protein	KEGG: swi:Swit_0010 hypothetical protein	12.7329	12.6192	12.6865	12.5883	12.7534	12.6411	12.6409	12.9168	12.732	12.5357	12.5899	0.113749	1.1064	0	-0.09092	0.385276	0	0.105266	0.465359	0	0.326902	2.3744	0	0.098218	0.674525	0	-0.06688	0.40518	0	0.000125	0.000393	0	-0.27579	1.82855	0	0.196311	1.10061	0	0.142034	0.695535	0	-0.1651	1.42179	0	-0.27591	1.82982	0
ZMO0598	integrase family protein	PFAM: integrase family protein; integrase domain protein SAM domain protein; KEGG: swi:Swit_0011 phage integrase family protein	12.6206	12.6872	12.6668	12.5738	12.7211	12.4894	12.5538	12.8186	12.8441	12.5939	12.6236	-0.0666	0.549764	0	-0.35469	4.82874	0	-0.04011	0.224165	0	0.195003	1.91697	0	0.09296	1.76254	0	-0.05434	0.802053	0	-0.06433	0.627419	0	-0.32918	7.16663	1	0.25025	4.75867	0	0.220512	3.9178	0	-0.1473	3.58745	0	-0.26486	5.18762	0
ZMO0599	acetyl-CoA carboxylase carboxyltransferase subunit alpha	catalyzes the carboxylation of acetyl-CoA to malonyl-CoA; forms a tetramer composed of two alpha (AccA) and two beta (AccD) subunits; one of the two catalytic subunits that can form the acetyl CoA carboxylase enzyme together with a carrier protein	12.5028	11.9739	12.2623	12.159	12.2937	12.5839	12.4199	12.5046	11.9406	11.8981	12.0829	0.528945	15.1128	1	0.643311	9.64893	1	0.521819	7.18566	1	0.421704	5.23694	0	0.103301	1.04209	0	-0.03144	0.219727	0	0.164047	1.23456	0	0.079368	0.450726	0	0.042555	0.208655	0	-0.14224	1.00264	0	-0.13474	1.54337	0	-0.08468	0.490572	0
ZMO0601	histidine kinase	PFAM: response regulator receiver; ATP-binding region ATPase domain protein; histidine kinase A domain protein; KEGG: swi:Swit_0513 multi-sensor hybrid histidine kinase	13.5311	13.4931	13.6349	13.332	13.5694	13.5507	13.3308	13.7118	13.7192	13.3331	13.4271	0.037956	0.291203	0	-0.16852	1.51557	0	-0.0023	0.010557	0	0.284693	3.39403	0	0.302946	8.68487	1	0.065497	0.870605	0	0.219834	3.19427	0	-0.16111	1.97541	0	0.386058	7.49178	1	0.292106	4.95091	0	-0.23745	6.10749	1	-0.38095	7.34907	1
ZMO0602	OmpA/MotB domain-containing protein	PFAM: OmpA/MotB domain protein; KEGG: swi:Swit_1259 OmpA/MotB domain-containing protein	12.8764	12.6526	12.6742	12.5946	13.0247	12.8944	12.7756	12.959	12.4541	12.4135	13.0903	0.223726	3.47042	0	0.440306	8.08693	1	0.362083	6.08338	1	-0.13121	1.28833	0	0.079657	2.51629	0	-0.35043	19.496	1	0.118769	2.73118	0	-0.06468	1.08874	0	0.040546	0.566642	0	-0.63619	24.8384	1	-0.43009	23.8384	1	-0.18344	5.33774	0
ZMO0603	flagellar motor protein MotA	With MotB forms the ion channels that couple flagellar rotation to proton/sodium motive force across the membrane and forms the stator elements of the rotary flagellar machine	14.3506	14.1715	14.2906	14.0883	14.4042	14.423	14.2012	14.4275	14.1582	13.9754	14.381	0.179015	6.10283	1	0.264755	7.3055	1	0.22582	5.77887	1	0.046471	0.552648	0	0.202305	11.2568	1	-0.11361	4.93544	0	0.221772	7.94911	1	-0.00447	0.048219	0	0.182838	5.99742	1	-0.22275	7.99912	1	-0.31592	19.0372	1	-0.22624	8.17739	1
ZMO0604	flagellin domain-containing protein	PFAM: flagellin domain protein; KEGG: sal:Sala_2917 flagellin-like protein	14.4144	14.352	14.3194	14.1744	14.6557	14.2937	14.2836	14.6658	14.3451	14.0653	14.6456	0.062364	0.48442	0	-0.0514	0.336822	0	0.218312	2.60589	0	0.020178	0.112617	0	0.144997	6.87103	1	-0.33629	19.8433	1	0.010142	0.113801	0	-0.37207	15.1516	1	0.279853	10.6141	1	-0.3005	11.6497	1	-0.48128	27.7163	1	-0.38222	15.6325	1
ZMO0605	flagellar hook-associated protein FlgK	KEGG: swi:Swit_1262 flagellar hook-associated protein FlgK; TIGRFAM: flagellar hook-associated protein FlgK; PFAM: protein of unknown function DUF1078 domain protein	14.7218	14.5953	14.608	14.4976	14.87	14.6815	14.6232	14.8606	14.5345	14.372	14.8795	0.126438	1.86064	0	0.14694	1.02698	0	0.251206	2.29715	0	-0.01883	0.081888	0	0.110466	1.1226	0	-0.26202	4.19469	0	0.058333	0.299258	0	-0.17913	1.37383	0	0.162599	1.19036	0	-0.34491	3.75498	0	-0.37249	7.11871	1	-0.23747	2.10646	0
ZMO0606	hypothetical protein	KEGG: swi:Swit_1263 rod binding-like protein	13.6492	13.4963	13.3945	13.4644	13.8594	13.5004	13.5969	13.8503	13.2886	13.3318	13.8684	0.152919	3.04214	0	0.211795	2.15203	0	0.265092	3.04622	0	-0.01813	0.090334	0	-0.06984	0.702224	0	-0.46483	11.5291	1	-0.09648	0.680019	0	-0.34987	4.67683	0	-0.04319	0.242714	0	-0.57979	9.76066	1	-0.395	9.27663	1	-0.25339	2.83994	0
ZMO0607	flagellar basal body P-ring protein	part of the basal body which consists of four rings L, P, S, and M mounted on a central rod; Vibrio parahaemolyticus, Yersinia, Bradyrhizobium and other bacteria have two copies of this and other flagellar genes; the V. parahaemolyticus protein is associat	14.3492	14.3482	14.1495	14.2633	14.6333	14.2427	14.2706	14.5343	14.0563	14.2561	14.7323	0.000981	0.014224	0	0.186434	4.43809	0	0.014522	0.136632	0	-0.19801	4.8666	0	-0.11381	3.53713	0	-0.48374	23.4041	1	-0.02785	0.293534	0	-0.29152	8.59401	1	-0.19976	4.9323	0	-0.67596	23.142	1	-0.36993	17.848	1	-0.26367	7.45094	1
ZMO0608	flagellar L-ring protein	PFAM: flagellar L-ring protein; KEGG: sal:Sala_2913 flagellar L-ring protein	13.9475	13.8443	13.6361	13.8693	14.1822	13.7875	13.9586	14.0964	13.4848	13.78	14.268	0.103238	3.72551	0	0.302717	8.00639	1	0.178553	3.76058	0	-0.17156	3.53524	0	-0.23318	9.16113	1	-0.54608	24.2346	1	-0.1711	3.52066	0	-0.30894	8.5007	1	-0.29526	7.72773	1	-0.78322	24.3024	1	-0.3129	13.6061	1	-0.13784	2.51879	0
ZMO0609	flagellar basal body rod protein FlgG	makes up the distal portion of the flagellar basal body rod; Bradyrhizobium has one thick flagellum and several thin flagella; the Bradyrhizobium protein in this cluster is associated with the thick flagella	14.7693	14.5986	14.5489	14.6232	14.8797	14.6735	14.7454	14.8891	14.4244	14.5011	14.8703	0.170755	9.23397	1	0.249159	8.00085	1	0.244312	7.77982	1	0.018794	0.207856	0	-0.07432	2.2866	0	-0.33077	18.4913	1	-0.07189	1.28578	0	-0.21559	6.86382	1	-0.07674	1.41689	0	-0.44595	17.5605	1	-0.25646	13.8337	1	-0.1437	3.71347	0
ZMO0610	flagellar basal-body rod protein FlgF	KEGG: sal:Sala_2911 flagellar basal-body rod FlgF; TIGRFAM: flagellar basal-body rod protein FlgF; flagellar basal-body rod FlgF family protein; PFAM: flagellar basal body rod protein; protein of unknown function DUF1078 domain protein	14.984	14.9196	14.8149	14.93	15.1104	14.927	14.9532	15.0719	14.7029	14.9069	15.149	0.064433	3.27594	0	0.224082	9.25804	1	0.046305	0.87169	0	-0.07709	1.8499	0	-0.11509	5.84008	1	-0.29548	19.6752	1	-0.0262	0.40453	0	-0.14489	4.8991	0	-0.20398	8.11879	1	-0.44606	21.0237	1	-0.18039	11.0212	1	-0.11869	3.60427	0
ZMO0611	hypothetical protein	PFAM: flagellar basal body rod protein; protein of unknown function DUF1078 domain protein; KEGG: swi:Swit_1268 flagellar basal body FlaE domain-containing protein	14.9151	14.7932	14.705	14.8128	15.0447	14.8495	14.8692	15.0265	14.5605	14.7564	15.0628	0.121824	6.07539	1	0.289022	9.53347	1	0.112821	2.32113	0	-0.03637	0.457229	0	-0.10777	3.69999	0	-0.33966	17.8135	1	-0.01967	0.213487	0	-0.17696	4.65728	0	-0.19587	5.43394	1	-0.50236	18.6916	1	-0.23189	11.2846	1	-0.1573	3.88534	0
ZMO0612	flagellar hook capping protein	PFAM: flagellar hook capping protein; KEGG: swi:Swit_1269 flagellar hook capping protein	15.2923	15.1957	15.2001	15.2054	15.3266	15.2677	15.2446	15.3647	15.1325	15.1663	15.2884	0.096607	3.92868	0	0.135175	2.82191	0	0.078296	1.22911	0	0.076351	1.18444	0	-0.00531	0.068412	0	-0.12645	4.35218	0	0.023131	0.242676	0	-0.09703	1.69455	0	-0.03375	0.386994	0	-0.15586	3.51979	0	-0.12114	4.07406	0	-0.12016	2.35155	0
ZMO0613	flagellar basal-body rod protein FlgC	KEGG: swi:Swit_1270 flagellar basal-body rod protein FlgC; TIGRFAM: flagellar basal-body rod protein FlgC; PFAM: protein of unknown function DUF1078 domain protein	15.3935	15.384	15.3598	15.3674	15.4391	15.3673	15.3743	15.4389	15.3522	15.3604	15.4393	0.009545	0.233085	0	0.015043	0.235493	0	0.013973	0.215697	0	-0.00038	0.004864	0	-0.00761	0.170625	0	-0.07935	4.35199	0	-0.00707	0.106333	0	-0.07164	2.17259	0	-0.00814	0.124365	0	-0.08707	2.93798	0	-0.07175	3.72535	0	-0.06457	1.85251	0
ZMO0614	flagellar basal-body rod protein FlgB	KEGG: swi:Swit_1271 flagellar basal-body rod protein FlgB; TIGRFAM: flagellar basal-body rod protein FlgB; PFAM: flagellar basal body rod protein	14.8059	14.6587	14.6799	14.6706	14.8463	14.7487	14.7757	14.8932	14.6112	14.5654	14.7994	0.147205	6.38273	1	0.13749	3.21564	0	0.210317	6.15952	1	0.093807	1.78258	0	0.009361	0.155753	0	-0.16638	8.51811	1	-0.02705	0.366806	0	-0.14454	4.13105	0	0.045774	0.736265	0	-0.18822	6.16701	1	-0.17574	9.19189	1	-0.11749	2.99672	0
ZMO0616	MotA/TolQ/ExbB proton channel protein	PFAM: MotA/TolQ/ExbB proton channel; KEGG: swi:Swit_1272 MotA/TolQ/ExbB proton channel	13.1111	12.7301	12.9492	12.8714	12.9413	13.139	13.0776	13.1168	12.7594	12.6653	12.7658	0.381004	13.5619	1	0.379635	10.0833	1	0.412319	11.2492	1	0.351058	9.06189	1	0.077781	2.48717	0	0.007903	0.121002	0	0.061439	1.03478	0	0.022191	0.268312	0	0.094123	1.95622	0	-0.00639	0.065742	0	-0.06988	2.10812	0	-0.03925	0.554461	0
ZMO0617	hypothetical protein	KEGG: swi:Swit_1273 hypothetical protein	12.1029	11.8785	12.0239	11.928	12.0202	12.1515	12.0449	12.1123	11.8963	11.8111	11.9281	0.224368	4.40541	0	0.255113	3.83669	0	0.233818	3.28823	0	0.184171	2.31686	0	0.095886	2.29908	0	0.003673	0.040709	0	0.106534	1.61893	0	0.039144	0.399576	0	0.085239	1.12277	0	-0.0318	0.307699	0	-0.09221	2.16482	0	-0.06739	0.828612	0
ZMO0619	hypothetical protein	KEGG: swi:Swit_1274 hypothetical protein	14.8685	14.8903	14.922	14.8162	14.9	14.9156	14.7931	14.8966	14.9284	14.8392	14.9033	-0.02182	0.463583	0	-0.01272	0.12539	0	-0.04606	0.60286	0	-0.00668	0.062141	0	0.105819	3.44529	0	0.022009	0.361352	0	0.122487	2.52494	0	0.018987	0.198249	0	0.089151	1.55257	0	0.025031	0.275792	0	-0.08381	2.3997	0	-0.1035	1.94775	0
ZMO0621	Anti-sigma-28 factor FlgM family protein	PFAM: Anti-sigma-28 factor FlgM family protein; KEGG: hypothetical protein ; K07377 neurexin	14.0978	13.7119	13.8797	13.8668	13.9681	14.0836	14.1107	14.099	13.6758	13.6229	13.8372	0.385829	17.5243	1	0.407821	11.0702	1	0.487802	13.8763	1	0.261864	5.92586	1	0.012844	0.160605	0	-0.08843	2.10887	0	-0.02715	0.257584	0	-0.01545	0.13366	0	0.052835	0.602704	0	-0.16141	3.13024	0	-0.10127	2.60027	0	0.011694	0.098075	0
ZMO0622	hypothetical protein	N/A	12.3627	11.2939	11.6681	11.8808	11.936	12.1722	12.5579	12.3578	11.1639	11.2036	11.5142	1.06874	20.0672	1	1.0083	15.6178	1	1.35434	21.416	1	0.843571	12.5957	1	-0.21269	5.30623	0	-0.26796	7.46819	1	-0.38571	7.66044	1	-0.1856	2.51962	0	-0.03967	0.290859	0	-0.35032	6.66142	1	-0.05527	0.702468	0	0.200115	2.83176	0
ZMO0624	flagellar biosynthesis protein FlhA	membrane protein involved in the flagellar export apparatus	14.2481	14.4046	14.2473	14.258	14.4738	14.1797	14.2053	14.3593	14.3149	14.3106	14.5882	-0.15645	6.76511	1	-0.13522	2.3346	0	-0.10525	1.59159	0	-0.22887	5.25908	0	-0.01065	0.128057	0	-0.22643	8.59609	1	-0.02563	0.236899	0	-0.17961	3.62566	0	0.004337	0.033759	0	-0.27326	6.84882	1	-0.21579	8.03157	1	-0.15398	2.85512	0
ZMO0625	cobyrinic acid ac-diamide synthase	PFAM: Cobyrinic acid ac-diamide synthase; KEGG: swi:Swit_1280 cobyrinic acid a,c-diamide synthase	14.2548	13.8424	13.908	13.9917	14.2462	14.2289	14.188	14.3477	13.5871	13.7955	14.1447	0.412406	28.6697	1	0.641782	27.0424	1	0.392441	16.6637	1	0.202994	7.07043	1	-0.08375	3.21458	0	-0.33821	20.9851	1	0.040923	0.664043	0	-0.11882	3.23076	0	-0.20842	7.55822	1	-0.55761	24.3008	1	-0.25447	15.4391	1	-0.15974	5.09623	0
ZMO0626	RNA polymerase, sigma 28 subunit, FliA/WhiG	KEGG: swi:Swit_1281 RNA polymerase, sigma 28 subunit, FliA/WhiG; TIGRFAM: RNA polymerase sigma factor, FliA/WhiG family; RNA polymerase sigma factor, sigma-70 family; PFAM: sigma-70 region 2 domain protein; sigma-70 region 4 domain protein; Sigma-70 region	14.5175	14.0694	14.1357	14.1558	14.5887	14.4596	14.3592	14.7336	13.8119	13.9524	14.4437	0.448124	17.9671	1	0.64772	20.5101	1	0.406765	12.049	1	0.289888	7.60128	1	-0.02009	0.384313	0	-0.45297	26.3136	1	0.100384	2.30363	0	-0.27405	10.3207	1	-0.14057	3.88211	0	-0.63188	26.0009	1	-0.43287	25.2821	1	-0.37443	15.2622	1
ZMO0627	hypothetical protein	KEGG: mrd:Mrad2831_2994 hypothetical protein	15.4126	15.3053	15.3546	15.2673	15.4549	15.4255	15.2885	15.5236	15.2837	15.246	15.3862	0.107221	3.57646	0	0.141804	3.5079	0	0.042432	0.589525	0	0.137427	3.34138	0	0.08739	3.89466	0	-0.10028	4.81152	0	0.137076	4.56782	0	-0.09809	2.72171	0	0.037704	0.663432	0	-0.10247	2.9125	0	-0.18767	11.7485	1	-0.23517	10.018	1
ZMO0628	hypothetical protein	KEGG: mrd:Mrad2831_2994 hypothetical protein	13.9504	13.8343	13.8529	13.7053	14.1187	13.9955	13.7163	14.1393	13.7102	13.6944	14.0981	0.116124	1.97135	0	0.285328	4.36027	0	0.021876	0.13249	0	0.041167	0.277358	0	0.147555	3.1741	0	-0.26583	7.72639	1	0.279281	4.97446	0	-0.14375	1.786	0	0.015829	0.104178	0	-0.38791	8.07935	1	-0.41339	13.8868	1	-0.42303	9.12183	1
ZMO0629	flagellin domain-containing protein	PFAM: flagellin domain protein; KEGG: swi:Swit_1284 flagellin domain-containing protein	11.6155	11.8962	11.6864	11.8265	11.7547	11.3344	11.7871	11.7249	12.0384	11.8658	11.7844	-0.28073	3.19557	0	-0.70407	9.95809	1	-0.07868	0.408737	0	-0.05945	0.287696	0	-0.14007	3.01485	0	-0.06828	1.01696	0	-0.45276	10.2658	1	-0.39059	8.37961	1	0.172632	2.43586	0	0.25403	4.43005	0	0.071785	1.09354	0	0.062173	0.551404	0
ZMO0631	Fis family sigma54 specific transcriptional regulator	KEGG: swi:Swit_1285 sigma-54 dependent trancsriptional regulator; PFAM: sigma-54 factor interaction domain-containing protein; helix-turn-helix Fis-type; ATPase associated with various cellular activities AAA_5; SMART: AAA ATPase	13.8709	13.3054	13.3673	13.603	13.7942	13.8127	13.9125	13.8876	12.9218	13.2935	13.7008	0.565524	25.7295	1	0.890892	29.9544	1	0.618955	21.7031	1	0.186726	4.59655	0	-0.23571	14.2072	1	-0.42691	26.2326	1	-0.09974	2.48613	0	-0.07483	1.60066	0	-0.37168	16.1361	1	-0.77899	32.2591	1	-0.1912	10.9158	1	0.024918	0.349261	0
ZMO0632	flagellar hook-basal body complex subunit FliE	KEGG: sal:Sala_2937 flagellar hook-basal body complex protein (FliE); TIGRFAM: flagellar hook-basal body complex subunit FliE; PFAM: flagellar hook-basal body complex protein FliE	13.7791	13.2767	13.1212	13.5824	13.8801	13.5642	13.8768	13.8962	12.6781	13.288	13.8639	0.502377	18.0302	1	0.886114	18.3864	1	0.588729	11.3159	1	0.032288	0.192702	0	-0.46122	12.8935	1	-0.75889	22.338	1	-0.31253	4.55688	0	-0.33198	4.99683	0	-0.60991	11.8446	1	-1.1858	24.5251	1	-0.29767	7.1187	1	-0.01945	0.108402	0
ZMO0634	flagellar M-ring protein FliF	KEGG: swi:Swit_1287 flagellar M-ring protein FliF; TIGRFAM: flagellar M-ring protein FliF; PFAM: secretory protein YscJ/FliF family protein; Flagellar M-ring domain protein	14.2842	13.9207	13.6758	14.1258	14.5057	14.1407	14.2304	14.4816	13.211	14.0212	14.5298	0.363559	13.3507	1	0.929653	23.6124	1	0.209261	3.35181	0	-0.04824	0.402644	0	-0.44998	17.5749	1	-0.82985	31.0151	1	-0.08978	1.05861	0	-0.34091	7.96876	1	-0.81017	22.5144	1	-1.3188	33.8567	1	-0.37988	14.482	1	-0.25113	5.07536	0
ZMO0635	flagellar motor switch protein FliG	PFAM: flagellar motor switch protein FliG; KEGG: swi:Swit_1288 flagellar motor switch protein FliG	14.7086	13.9799	14.1134	14.286	14.6334	14.6829	14.6256	14.8174	13.5439	13.9464	14.4494	0.728762	31.7588	1	1.13901	31.008	1	0.679282	19.4473	1	0.367995	9.24469	1	-0.17265	5.40525	1	-0.52004	21.9332	1	0.057214	0.620043	0	-0.13453	2.15577	0	-0.40251	11.0072	1	-0.90554	26.5507	1	-0.34739	14.1444	1	-0.19174	3.7328	0
ZMO0636	hypothetical protein	KEGG: swi:Swit_1289 hypothetical protein	13.7081	12.8737	13.0461	13.2441	13.5824	13.5677	13.7326	13.8239	12.5245	12.7556	13.3409	0.8344	32.4263	1	1.0432	24.778	1	0.976988	23.3251	1	0.483006	10.4771	1	-0.19798	4.76686	0	-0.53628	18.0693	1	-0.16487	2.10244	0	-0.25618	4.15955	0	-0.23108	3.54669	0	-0.81638	19.5342	1	-0.33831	10.3451	1	-0.09131	0.874664	0
ZMO0637	ATPase, FliI/YscN family	SMART: AAA ATPase; TIGRFAM: ATPase, FliI/YscN family; KEGG: swi:Swit_1290 FliI/YscN family ATPase; PFAM: H+transporting two-sector ATPase alpha/beta subunit central region	13.9485	13.2454	13.3869	13.5188	13.8852	13.907	13.8982	14.0402	12.8667	13.1393	13.7302	0.703121	29.6864	1	1.04035	27.6754	1	0.758975	20.6968	1	0.310041	6.74524	1	-0.13188	3.31062	0	-0.49834	19.9996	1	0.0088	0.064143	0	-0.13319	1.96658	0	-0.27257	5.91739	1	-0.86349	24.3491	1	-0.36645	14.2067	1	-0.14199	2.16967	0
ZMO0638	hypothetical protein	KEGG: sal:Sala_2932 hypothetical protein	14.7685	14.3945	14.5417	14.479	14.7239	14.7776	14.6762	14.8518	14.3057	14.2819	14.596	0.373998	12.5554	1	0.471917	13.3171	1	0.394295	10.5806	1	0.255784	5.71625	1	0.062622	2.01536	0	-0.18227	10.0094	1	0.101433	2.48435	0	-0.0742	1.53991	0	0.023812	0.322942	0	-0.29033	11.7091	1	-0.24489	14.5672	1	-0.17563	5.7821	1
ZMO0639	hypothetical protein	KEGG: hypothetical protein LOC100021983	14.4136	13.8692	14.0772	13.9926	14.3545	14.3295	14.3144	14.5969	13.8248	13.6708	14.1121	0.544383	17.8636	1	0.504771	11.0548	1	0.643552	14.956	1	0.484828	10.4815	1	0.084559	1.65292	0	-0.27737	9.8686	1	0.015168	0.115142	0	-0.2674	5.69587	1	0.153949	2.43436	0	-0.28734	6.34052	1	-0.36193	13.889	1	-0.28256	6.18494	1
ZMO0641	hypothetical protein	KEGG: swi:Swit_1292 flagellar hook-length control protein	11.8673	11.7906	11.5884	11.6321	12.2664	11.5735	11.7268	12.3016	11.6032	11.5374	12.2312	0.076701	0.322229	0	-0.02974	0.100483	0	0.189382	1.00401	0	0.070464	0.27119	0	-0.04373	0.761679	0	-0.67804	29.5653	1	-0.15329	2.94836	0	-0.72814	23.2681	1	0.065833	0.831465	0	-0.62793	20.1246	1	-0.63431	27.9942	1	-0.57485	18.3483	1
ZMO0642	flagellar basal body-associated protein FliL	PFAM: flagellar basal body-associated protein FliL; KEGG: swi:Swit_1293 flagellar basal body-associated protein FliL	13.1075	12.6005	12.7619	12.6781	13.1219	13.0044	12.9839	13.3342	12.5194	12.3724	12.9096	0.507051	12.1826	1	0.485048	9.11931	1	0.61146	12.3909	1	0.424646	7.5599	1	0.08378	2.01695	0	-0.35999	16.2616	1	0.020574	0.190936	0	-0.32979	9.42653	1	0.146986	2.81403	0	-0.39019	11.7855	1	-0.44377	20.36	1	-0.35037	10.2322	1
ZMO0643	surface presentation of antigens (SPOA) protein	PFAM: surface presentation of antigens (SPOA) protein; flagellar motor switch protein FliM; KEGG: swi:Swit_1458 flagellar motor switch protein FliM	13.4314	13.2476	13.3828	13.2033	13.4324	13.4685	13.2944	13.5312	13.2971	13.1122	13.3336	0.183724	2.2101	0	0.171356	1.7816	0	0.182192	1.9565	0	0.197626	2.2169	0	0.179515	10.7402	1	-0.04963	1.56879	0	0.174097	6.3152	1	-0.06276	1.3271	0	0.184934	6.9018	1	-0.03649	0.613799	0	-0.22914	14.5937	1	-0.23686	9.78728	1
ZMO0644	flagellar motor switch protein FliN	KEGG: swi:Swit_1459 flagellar motor switch protein FliN; TIGRFAM: flagellar motor switch protein FliN; PFAM: surface presentation of antigens (SPOA) protein	14.6466	14.762	14.8003	14.5592	14.7533	14.7204	14.4638	14.7555	14.8802	14.6547	14.7511	-0.11542	2.19223	0	-0.1597	2.27237	0	-0.19096	2.99768	0	0.0044	0.028329	0	0.241057	9.49932	1	0.04699	0.82427	0	0.25669	6.33568	1	-0.03506	0.351935	0	0.225423	5.21513	0	0.129038	2.20448	0	-0.19407	6.99007	1	-0.29175	7.63616	1
ZMO0646	hypothetical protein	KEGG: swi:Swit_1460 hypothetical protein	14.1079	14.2213	14.2584	13.976	14.2595	14.1763	13.8796	14.2679	14.3404	14.0724	14.2511	-0.11338	1.2777	0	-0.16416	1.06624	0	-0.19274	1.35003	0	0.016765	0.065954	0	0.282335	4.32683	0	-0.00113	0.006075	0	0.296624	2.73067	0	-0.09159	0.495789	0	0.268046	2.33424	0	0.089335	0.47981	0	-0.28346	4.35342	0	-0.38821	4.14363	0
ZMO0647	flagellar biosynthesis protein FliP	FliP, with proteins FliQ and FliR, forms the core of the central channel in the flagella export apparatus	13.368	13.5844	13.5806	13.2543	13.5935	13.4505	13.1073	13.546	13.7107	13.4013	13.6411	-0.21639	11.9332	1	-0.26018	7.59699	1	-0.29394	9.02447	1	-0.09504	1.63682	0	0.326333	16.3142	1	-0.01291	0.186873	0	0.343216	11.3776	1	-0.09548	1.69268	0	0.309449	9.91804	1	0.069657	1.05957	0	-0.33924	17.0398	1	-0.43869	15.3925	1
ZMO0648	export protein FliQ family 3	PFAM: export protein FliQ family 3; KEGG: swi:Swit_0216 flagellar biosynthetic protein FliQ	13.7665	13.7384	13.7442	13.5784	13.9348	13.765	13.5744	13.9602	13.7234	13.5823	13.9095	0.028117	0.270755	0	0.041593	0.320432	0	-0.00796	0.049742	0	0.050719	0.411661	0	0.165852	5.62832	1	-0.19062	6.91823	1	0.19063	4.10293	0	-0.19518	4.25485	0	0.141075	2.57302	0	-0.18606	3.95205	0	-0.35647	15.7766	1	-0.38581	11.3672	1
ZMO0649	flagellar biosynthetic protein FliR	KEGG: swi:Swit_0215 flagellar biosynthetic protein FliR; TIGRFAM: flagellar biosynthetic protein FliR; PFAM: type III secretion system inner membrane R protein	12.9897	12.8248	12.872	12.8051	13.0446	12.8347	12.9383	13.1961	12.9094	12.6718	12.8931	0.164924	3.73981	0	-0.07472	0.520452	0	0.266515	3.35863	0	0.302974	4.09578	0	0.066982	0.717752	0	-0.17255	2.92886	0	-0.10363	0.813605	0	-0.36139	5.36212	0	0.237598	2.81015	0	0.0163	0.085653	0	-0.23953	4.86045	0	-0.25776	3.18889	0
ZMO0650	flagellar biosynthesis protein FlhB	membrane protein responsible for substrate specificity switching from rod/hook-type export to filament-type export	12.4174	12.6684	12.5548	12.3691	12.7048	12.3075	12.2752	12.6696	12.8022	12.4631	12.74	-0.25101	3.42553	0	-0.49476	7.60942	1	-0.18793	1.73964	0	-0.07034	0.434796	0	0.185718	6.02054	1	-0.14994	4.35245	0	0.032304	0.296038	0	-0.36215	9.54046	1	0.339132	8.71346	1	0.062267	0.695084	0	-0.33566	13.5492	1	-0.39445	10.7021	1
ZMO0651	flagellar hook-associated 2 domain-containing protein	PFAM: flagellar hook-associated protein 2 domain protein; flagellar hook-associated 2 domain protein; flagellin hook IN repeat protein; KEGG: swi:Swit_0213 flagellar hook-associated 2 domain-containing protein	13.8277	14.2141	13.9907	13.8759	14.1961	13.7708	13.6243	14.0881	14.2106	14.1275	14.3042	-0.38638	9.42092	1	-0.43976	9.2259	1	-0.50325	11.0597	1	-0.21612	3.19639	0	0.114843	4.37054	0	-0.20539	10.1922	1	0.146587	3.73124	0	-0.31721	11.4482	1	0.083099	1.55689	0	-0.09357	1.86412	0	-0.32024	17.5332	1	-0.4638	17.9939	1
ZMO0652	flagellar protein FliS	PFAM: flagellar protein FliS; KEGG: swi:Swit_0212 flagellin-specific chaperone FliS-like protein	14.133	14.7258	14.3913	14.3844	14.5125	14.1531	14.0616	14.1844	14.6296	14.7073	14.8407	-0.59282	14.3296	1	-0.47644	9.24156	1	-0.64571	13.7187	1	-0.65632	13.9925	1	0.006916	0.101128	0	-0.12121	4.72572	0	0.091555	1.79515	0	-0.03126	0.396756	0	-0.07772	1.40209	0	-0.21115	6.4667	1	-0.12812	5.14235	0	-0.12282	2.82273	0
ZMO0653	hypothetical protein	PFAM: protein of unknown function UPF0118; KEGG: met:M446_4853 hypothetical protein	14.1131	14.6663	14.4962	14.3405	14.3324	14.228	14.0396	14.0718	14.7645	14.6414	14.593	-0.55314	16.5239	1	-0.53646	11.3968	1	-0.60176	13.1824	1	-0.52119	10.9749	1	0.155758	4.38753	0	0.163876	4.74266	0	0.188407	3.44655	0	0.156239	2.57756	0	0.123108	1.78655	0	0.171513	2.97888	0	0.008118	0.086873	0	-0.03217	0.28289	0
ZMO0654	polysaccharide deacetylase	KEGG: swi:Swit_2751 polysaccharide deacetylase; PFAM: glycosyl transferase family 2; polysaccharide deacetylase; SMART: chitinase II	13.8893	14.145	14.197	13.8756	13.9789	14.1393	13.6951	13.8335	14.2547	14.0561	14.1243	-0.25573	8.67525	1	-0.11546	1.56403	0	-0.36097	8.78541	1	-0.29076	6.43796	1	0.321415	14.4822	1	0.218112	8.75866	1	0.44417	14.0868	1	0.305761	8.65196	1	0.198661	4.58063	0	0.130463	2.38952	0	-0.1033	2.84749	0	-0.13841	2.61857	0
ZMO0655	adenosine/AMP deaminase	PFAM: adenosine/AMP deaminase; KEGG: cak:Caul_4066 adenosine/AMP deaminase	13.8485	12.4027	13.224	12.9289	13.224	13.9234	13.736	13.8861	12.5245	12.1219	12.5618	1.44574	32.4804	1	1.39883	27.9644	1	1.61406	31.3663	1	1.32434	26.6957	1	0.295016	12.7957	1	-1e-05	0.000117	0	0.187404	4.08767	0	0.037237	0.392334	0	0.402629	12.2352	1	-0.03726	0.392619	0	-0.29503	12.7963	1	-0.15017	2.89995	0
ZMO0656	phosphoribosyltransferase	PFAM: phosphoribosyltransferase; KEGG: swi:Swit_2486 phosphoribosyltransferase	14.1416	13.1833	13.6525	13.5678	13.7672	14.1678	14.0664	14.1907	13.1373	13.0691	13.3437	0.9583	12.622	1	1.03054	12.6495	1	0.997344	12.0668	1	0.847019	9.80505	1	0.084786	1.71327	0	-0.11464	2.77402	0	0.101383	1.35537	0	-0.02288	0.190843	0	0.068189	0.740207	0	-0.2064	4.03096	0	-0.19942	6.3486	1	-0.12426	1.84184	0
ZMO0657	arginine/ornithine succinyltransferase subunit	TIGRFAM: arginine/ornithine succinyltransferase subunit; KEGG: eli:ELI_08920 arginine/ornithine N-succinyltransferase beta subunit; PFAM: arginine N-succinyltransferase beta subunit	14.4178	13.8563	14.3414	13.9815	14.0884	14.6114	14.285	14.357	14.0714	13.6779	13.8197	0.561451	25.0669	1	0.540008	15.75	1	0.607121	17.9512	1	0.537225	15.6565	1	0.359913	16.1841	1	0.253022	10.4685	1	0.326356	9.24126	1	0.254414	6.47417	1	0.393469	11.8519	1	0.251631	6.36983	1	-0.10689	2.92109	0	-0.07194	0.954047	0
ZMO0658	hypothetical protein	PFAM: peptidase M20; peptidase dimerisation domain protein; KEGG: swi:Swit_0530 hypothetical protein	12.5654	12.1319	12.5398	12.2525	12.2537	12.6105	12.4776	12.608	12.469	12.0274	11.8993	0.433434	17.3967	1	0.141427	1.60268	0	0.450142	9.21053	1	0.708732	16.3141	1	0.287237	7.97674	1	0.2861	7.93181	1	0.13288	1.45918	0	0.002447	0.01394	0	0.441595	8.96969	1	0.569752	12.5678	1	-0.00114	0.009113	0	-0.13043	1.41914	0
ZMO0659	HAD superfamily subfamily IB hydrolase	TIGRFAM: HAD-superfamily hydrolase, subfamily IB (PSPase-like); HAD-superfamily subfamily IB hydrolase, TIGR01490; KEGG: swi:Swit_2741 HAD family hydrolase	14.0818	13.3839	13.7374	13.6233	13.8378	14.0782	13.9848	14.1823	13.3966	13.2618	13.4932	0.697856	23.6233	1	0.681562	17.5792	1	0.722951	18.7317	1	0.689055	17.7902	1	0.114121	3.32818	0	-0.10035	2.72584	0	0.093426	1.43814	0	-0.10409	1.69267	0	0.134815	2.51745	0	-0.0966	1.51207	0	-0.21447	8.56551	1	-0.19752	4.54662	0
ZMO0660	molecular chaperone DnaK	heat shock protein 70; assists in folding of nascent polypeptide chains; refolding of misfolded proteins; utilizes ATPase activity to help fold; co-chaperones are DnaJ and GrpE; multiple copies in some bacteria	15.0769	15.1456	15.0541	15.0975	15.1822	14.935	15.0663	15.2295	15.1732	15.1287	15.1348	-0.06862	1.55818	0	-0.2382	6.18511	1	-0.06236	0.818387	0	0.0947	1.50422	0	-0.04346	0.985201	0	-0.12811	5.09674	0	-0.13138	3.10616	0	-0.29456	10.2647	1	0.044463	0.626333	0	0.038343	0.513508	0	-0.08465	2.68865	0	-0.16318	4.34382	0
ZMO0661	chaperone protein DnaJ	chaperone Hsp40; co-chaperone with DnaK; Participates actively in the response to hyperosmotic and heat shock by preventing the aggregation of stress-denatured proteins and by disaggregating proteins, also in an autonomous, dnaK-independent fashion	12.9946	13.1293	13.0574	13.1925	12.936	12.8334	13.215	12.9355	13.2814	13.17	12.9366	-0.13469	1.31137	0	-0.44798	5.75283	1	0.044975	0.223272	0	-0.00107	0.004362	0	-0.13507	2.40544	0	0.121412	2.04103	0	-0.38155	6.92631	1	-0.10205	0.940853	0	0.11141	1.06783	0	0.344869	5.96607	1	0.25648	6.43021	1	0.279502	4.33738	0
ZMO0662	adenylosuccinate lyase	Catalyzes two discrete reactions in the de novo synthesis of purines: the cleavage of adenylosuccinate and succinylaminoimidazole carboxamide ribotide	14.3933	13.8676	14.2934	14.0708	14.0271	14.6743	14.3192	14.1864	13.9125	13.8225	13.8677	0.525725	14.7642	1	0.761762	15.6835	1	0.496731	9.10732	1	0.318681	4.75371	0	0.222594	6.05821	1	0.266344	7.87195	1	0.35511	7.23228	1	0.487885	11.2153	1	0.090078	0.910163	0	0.044803	0.35687	0	0.04375	0.542179	0	0.132775	1.61022	0
ZMO0663	DNA repair protein RadC	PFAM: DNA repair protein RadC; KEGG: swi:Swit_4476 DNA repair protein RadC	11.8835	11.7687	11.8618	11.7195	11.897	11.8248	11.7221	12.1034	11.8988	11.7169	11.6905	0.114747	1.32933	0	-0.07393	0.500974	0	0.0052	0.025261	0	0.412974	6.36949	1	0.142258	3.13403	0	-0.03516	0.416553	0	0.102691	1.12742	0	-0.27861	5.17477	0	0.181824	2.67856	0	0.208292	3.30762	0	-0.17742	4.41021	0	-0.38131	8.20854	1
ZMO0664	hypothetical protein	KEGG: swi:Swit_4479 hypothetical protein	12.7067	13.3755	13.0875	12.977	13.0587	12.6924	12.637	12.7907	13.4826	13.317	13.3268	-0.66878	12.3313	1	-0.79017	7.32664	1	-0.68004	5.87451	1	-0.53613	4.09112	0	0.110541	0.651435	0	0.028792	0.125139	0	0.055477	0.177931	0	-0.09823	0.354238	0	0.165605	0.705106	0	0.155809	0.648478	0	-0.08175	0.436138	0	-0.1537	0.636549	0
ZMO0665	hypothetical protein	KEGG: swi:Swit_4480 hypothetical protein	13.0302	13.537	13.2077	13.3124	13.3307	12.731	13.1281	13.2315	13.6845	13.4967	13.4299	-0.50683	9.72354	1	-0.95351	13.1921	1	-0.36859	3.36569	0	-0.1984	1.30438	0	-0.10467	0.98111	0	-0.12295	1.24051	0	-0.39713	4.39446	0	-0.50051	6.23565	1	0.187797	1.39074	0	0.25461	2.20835	0	-0.01828	0.110998	0	-0.10337	0.594764	0
ZMO0666	hypothetical protein	PFAM: conserved hypothetical protein; KEGG: swi:Swit_4481 hypothetical protein	13.8675	14.1112	13.9353	13.9693	14.0635	13.6529	13.8577	14.092	14.2177	14.0809	14.035	-0.24368	5.48729	1	-0.56486	13.0273	1	-0.22314	3.42666	0	0.056955	0.467887	0	-0.034	0.568073	0	-0.12817	4.04976	0	-0.20486	4.88592	0	-0.43908	14.0866	1	0.136854	2.61943	0	0.182731	4.10035	0	-0.09417	2.5113	0	-0.23422	5.98026	1
ZMO0667	F0F1 ATP synthase subunit A	Produces ATP from ADP in the presence of a proton gradient across the membrane. Subunit A is part of the membrane proton channel F0	15.4303	15.3715	15.43	15.3877	15.385	15.4491	15.3722	15.4694	15.4109	15.4032	15.3005	0.058711	1.4168	0	0.038233	0.367384	0	-0.03103	0.28335	0	0.168927	3.0838	0	0.042312	0.662323	0	0.045074	0.722593	0	0.076941	0.941839	0	-0.02027	0.171023	0	0.007682	0.058753	0	0.110421	1.60348	0	0.002762	0.028979	0	-0.09721	1.32487	0
ZMO0668	H+transporting two-sector ATPase subunit C	PFAM: H+transporting two-sector ATPase C subunit; KEGG: eli:ELI_07530 hypothetical protein	15.4947	15.4297	15.5097	15.4283	15.4486	15.4971	15.4659	15.5211	15.5223	15.3907	15.3761	0.06497	1.88682	0	-0.02526	0.245692	0	0.075175	1.03408	0	0.144991	2.78931	0	0.081434	1.95479	0	0.061107	1.26806	0	0.031219	0.318273	0	-0.02402	0.231327	0	0.131649	2.40182	0	0.14623	2.8264	0	-0.02033	0.28748	0	-0.05523	0.669707	0
ZMO0669	H+transporting two-sector ATPase B/B' subunit	PFAM: H+transporting two-sector ATPase B/B' subunit; KEGG: nar:Saro_1318 H+-transporting two-sector ATPase, B/B' subunit	15.41	15.3747	15.4665	15.3809	15.3296	15.4483	15.3668	15.4147	15.4846	15.3949	15.2445	0.035281	0.973064	0	-0.03629	0.47576	0	-0.02809	0.342715	0	0.170219	4.61402	0	0.085565	2.7216	0	0.136816	5.6046	1	0.081466	1.48497	0	0.033563	0.429841	0	0.089664	1.7163	0	0.240069	7.69689	1	0.051251	1.24777	0	-0.0479	0.690803	0
ZMO0671	H+transporting two-sector ATPase B/B' subunit	PFAM: H+transporting two-sector ATPase B/B' subunit; KEGG: swi:Swit_4486 H+-transporting two-sector ATPase, B/B' subunit	14.2882	14.3122	14.4553	14.327	14.1182	14.3689	14.2929	14.2028	14.5418	14.3611	14.0335	-0.02397	0.173757	0	-0.1729	1.54015	0	-0.06826	0.419799	0	0.169256	1.49164	0	0.128327	2.14952	0	0.337157	9.21776	1	0.076009	0.60575	0	0.166081	1.87617	0	0.180646	2.13429	0	0.508234	10.055	1	0.20883	4.56534	0	0.090072	0.764883	0
ZMO0672	excinuclease ABC subunit C	The UvrABC repair system catalyzes the recognition and processing of DNA lesions. UvrC both incises the 5' and 3' sides of the lesion. The N-terminal half is responsible for the 3' incision and the C-terminal half is responsible for the 5' incision	13.115	12.7207	12.9081	12.8516	12.9939	13.0096	13.0605	13.275	12.8066	12.6427	12.7128	0.394328	11.12	1	0.202992	2.0351	0	0.417775	6.16911	1	0.562215	9.43763	1	0.056523	0.561126	0	-0.08576	1.00199	0	-0.05087	0.31359	0	-0.26537	3.27959	0	0.163915	1.56292	0	0.093848	0.697835	0	-0.14229	2.13645	0	-0.21451	2.35779	0
ZMO0673	DNA repair protein RecO	involved in DNA repair and RecFOR pathway recombination; RecFOR proteins displace ssDNA-binding protein and facilitate the production of RecA-coated ssDNA	12.6196	12.4072	12.466	12.422	12.6522	12.4557	12.5487	12.8544	12.4763	12.2953	12.4499	0.212424	2.50442	0	-0.02055	0.101159	0	0.253364	2.74384	0	0.404463	5.63516	1	0.043975	0.801436	0	-0.18619	7.04006	1	-0.09298	1.43698	0	-0.3987	12.4071	1	0.180934	3.99852	0	0.026319	0.261623	0	-0.23016	9.5005	1	-0.30571	8.71191	1
ZMO0674	hypothetical protein	KEGG: npu:Npun_F1796 hypothetical protein	12.845	13.8443	13.4522	13.6354	12.9463	12.8749	13.2819	12.378	14.0295	13.9889	13.5146	-0.99938	19.4545	1	-1.15451	18.3628	1	-0.707	10.1432	1	-1.13663	18.0572	1	-0.18322	3.91196	0	0.505887	15.9998	1	-0.40698	7.70106	1	0.496947	10.164	1	0.04054	0.280982	0	0.514827	10.6548	1	0.689105	22.1625	1	0.903924	20.5748	1
ZMO0675	LysR family transcriptional regulator	PFAM: regulatory protein LysR; LysR substrate-binding; KEGG: swi:Swit_1196 LysR family transcriptional regulator	13.8607	13.664	13.8651	13.7691	13.653	13.9291	13.8838	13.7694	13.8011	13.6544	13.5366	0.196727	3.46361	0	0.12797	1.38094	0	0.229378	3.37889	0	0.232833	3.45818	0	0.09601	2.87564	0	0.212134	9.40839	1	0.045306	0.574586	0	0.159702	3.699	0	0.146714	3.24311	0	0.264565	7.89139	1	0.116124	3.86226	0	0.114396	2.20565	0
ZMO0676	cystathionine gamma-synthase	KEGG: swi:Swit_1198 cystathionine gamma-synthase; PFAM: aminotransferase class V; Cys/Met metabolism pyridoxal-phosphate-dependent protein	14.7558	14.6249	14.7784	14.6701	14.6225	14.8105	14.7243	14.7325	14.7464	14.6159	14.5124	0.130896	2.6461	0	0.064091	0.652336	0	0.108471	1.38495	0	0.220127	4.10688	0	0.108369	3.64948	0	0.156001	6.35302	1	0.086179	1.50525	0	0.077983	1.29665	0	0.130558	2.84584	0	0.234019	6.92822	1	0.047632	1.0462	0	-0.0082	0.078491	0
ZMO0677	3-isopropylmalate dehydrogenase	catalyzes the oxidation of 3-isopropylmalate to 3-carboxy-4-methyl-2-oxopentanoate in leucine biosynthesis	14.5773	14.2105	14.5156	14.4462	14.2198	14.6523	14.6479	14.4318	14.3789	14.2446	14.0079	0.366828	10.8202	1	0.273325	4.30596	0	0.403333	7.69939	1	0.423825	8.26179	1	0.069374	1.1306	0	0.295762	9.96341	1	0.00437	0.028841	0	0.220512	3.88933	0	0.134379	1.8093	0	0.371012	8.44563	1	0.226387	6.83491	1	0.216141	3.77079	0
ZMO0678	nitroreductase	PFAM: nitroreductase; KEGG: bxe:Bxe_C0111 putative nitroreductase	12.7564	13.4669	13.1563	13.2605	12.9182	12.7255	13.1881	12.3556	13.5871	13.3329	13.4807	-0.71049	4.61937	0	-0.86159	5.72273	1	-0.14483	0.420231	0	-1.12505	8.44067	1	-0.10418	1.65408	0	0.238155	5.89166	1	-0.46256	9.30204	1	0.369888	6.76841	1	0.254199	3.83625	0	0.106421	1.0216	0	0.342333	9.89861	1	0.832444	19.0274	1
ZMO0680	CRISPR-associated protein Cas1	KEGG: dac:Daci_1209 CRISPR-associated Cas1 family protein; TIGRFAM: CRISPR-associated protein Cas1; PFAM: protein of unknown function DUF48	10.6449	10.8919	10.7759	10.7598	10.7694	10.6378	10.6352	10.6617	10.9141	10.8844	10.8771	-0.247	9.81405	1	-0.27637	5.34098	0	-0.24926	4.56425	0	-0.21537	3.64381	0	0.01613	0.169137	0	0.00654	0.06249	0	0.002575	0.016591	0	-0.02396	0.17898	0	0.029685	0.230274	0	0.037036	0.301087	0	-0.00959	0.094431	0	-0.02653	0.20162	0
ZMO0681	CRISPR-associated helicase Cas3 family	TIGRFAM: CRISPR-associated helicase Cas3 family; KEGG: ajs:Ajs_0488 CRISPR-associated helicase Cas3 family protein	11.6605	12.015	11.9161	11.6202	11.977	11.6135	11.4572	11.9107	12.2187	11.7832	12.0432	-0.35457	4.58498	0	-0.60526	7.24819	1	-0.32601	2.82768	0	-0.13243	0.740765	0	0.295897	6.54013	1	-0.06086	0.61784	0	0.156268	1.4491	0	-0.29728	3.89488	0	0.435526	6.93494	1	0.175551	1.72719	0	-0.35676	8.56034	1	-0.45355	7.35554	1
ZMO0682	Csy1 family CRISPR-associated protein	KEGG: vei:Veis_1458 CRISPR-associated protein, Csy1 family; TIGRFAM: CRISPR-associated protein, Csy1 family; PFAM: CRISPR-associated protein Csy1	14.3175	14.3328	14.418	14.087	14.4705	14.357	14.0578	14.5378	14.4789	14.1162	14.4031	-0.01522	0.109031	0	-0.12187	0.867774	0	-0.05844	0.326901	0	0.134652	1.0008	0	0.330991	7.57213	1	-0.05248	0.499096	0	0.29928	3.86658	0	-0.18074	1.77432	0	0.362703	5.19122	0	0.075779	0.512985	0	-0.38347	9.31366	1	-0.48002	7.85001	1
ZMO0683	Csy2 family CRISPR-associated protein	KEGG: ajs:Ajs_0486 CRISPR-associated Csy2 family protein; TIGRFAM: CRISPR-associated protein, Csy2 family; PFAM: CRISPR-associated protein Csy2	13.5645	13.6903	13.7665	13.3582	13.7574	13.6911	13.2269	13.7754	13.8419	13.4895	13.7395	-0.12583	1.32933	0	-0.15078	1.16474	0	-0.2626	2.70263	0	0.035874	0.180069	0	0.40824	12.0789	1	0.009038	0.074059	0	0.464152	9.035	1	-0.08429	0.709668	0	0.352328	6.07466	1	0.102364	0.932577	0	-0.3992	11.7377	1	-0.54844	11.306	1
ZMO0684	Csy3 family CRISPR-associated protein	KEGG: dac:Daci_1215 CRISPR-associated Csy3 family protein; TIGRFAM: CRISPR-associated protein, Csy3 family; PFAM: CRISPR-associated protein Csy3	14.406	14.4636	14.5788	14.1993	14.5263	14.4694	14.1441	14.6045	14.6881	14.2546	14.4481	-0.0576	0.431111	0	-0.21873	2.33222	0	-0.11047	0.844272	0	0.156408	1.39982	0	0.379429	16.1718	1	0.052427	0.922727	0	0.325297	8.54087	1	-0.13514	2.26059	0	0.43356	12.526	1	0.239998	5.47948	1	-0.327	13.5694	1	-0.46044	13.4973	1
ZMO0685	Csy4 family CRISPR-associated protein	KEGG: pau:PA14_33300 hypothetical protein; TIGRFAM: CRISPR-associated protein, Csy4 family; PFAM: CRISPR-associated protein Csy4	14.4816	14.4523	14.5183	14.323	14.5597	14.471	14.3157	14.6581	14.5656	14.3302	14.4612	0.029251	0.225345	0	-0.09462	0.667206	0	-0.01451	0.071432	0	0.196882	1.94061	0	0.195306	4.25995	0	-0.0414	0.441367	0	0.155252	1.75029	0	-0.18715	2.33125	0	0.235361	3.32599	0	0.104347	0.971647	0	-0.23671	5.70758	1	-0.34241	5.90391	1
ZMO0686	signal transduction protein	KEGG: swi:Swit_1228 signal transduction protein	11.6814	11.3539	11.3148	11.4026	11.8354	11.3592	11.6338	12.0512	11.2705	11.1715	11.6196	0.327499	3.58691	0	0.088629	0.458218	0	0.462312	5.19135	0	0.431556	4.67473	0	-0.08779	1.81583	0	-0.52058	21.2825	1	-0.27463	6.14736	1	-0.69204	19.9966	1	0.099052	1.29277	0	-0.34912	8.69396	1	-0.43279	17.5565	1	-0.41741	11.0742	1
ZMO0687	acetolactate synthase	catalyzes the condensation of two pyruvates to form acetolactate, implicated in pH homeostasis via the acetoin-2,3-butanediol pathway or in valine biosynthesis	14.919	14.7472	14.8083	14.8588	14.8322	14.9536	14.956	14.8474	14.663	14.7616	14.817	0.171852	5.72923	1	0.290678	8.16872	1	0.194434	4.49876	0	0.030443	0.314466	0	-0.05053	1.35047	0	-0.02393	0.47426	0	-0.00241	0.024504	0	0.106192	2.46812	0	-0.09865	2.20277	0	-0.15404	4.39079	0	0.026605	0.545669	0	0.1086	2.55534	0
ZMO0688	auxin efflux carrier	PFAM: Auxin Efflux Carrier; KEGG: lip:LI0107 permease	13.4564	13.4099	13.5052	13.4036	13.3905	13.202	13.5061	13.661	13.8084	13.3012	13.12	0.046477	0.39377	0	-0.60642	10.445	1	0.204873	2.06214	0	0.540977	8.94199	1	0.101583	1.58112	0	0.114722	1.90206	0	-0.30406	5.01462	0	-0.45898	9.14472	1	0.507228	10.4725	1	0.688419	15.3383	1	0.013139	0.113887	0	-0.15491	1.77256	0
ZMO0689	oxidoreductase domain-containing protein	PFAM: oxidoreductase domain protein; Oxidoreductase domain; KEGG: npu:Npun_F5032 oxidoreductase domain-containing protein	14.5707	14.1561	14.7294	14.4784	13.8825	14.8802	14.7096	14.1225	14.5786	14.2473	13.6424	0.414632	5.78013	1	0.301584	2.24231	0	0.46227	4.34389	0	0.480044	4.60271	0	0.25094	3.92873	0	0.846907	19.9492	1	0.170597	1.27911	0	0.757677	11.7456	1	0.331283	3.53182	0	0.936137	15.2265	1	0.595966	13.4276	1	0.587079	8.32301	1
ZMO0691	tRNA (uracil-5-)-methyltransferase Gid	TrmFO; Gid; glucose-inhibited division protein; similar to GidA; the gene from Bacillus subtilis encodes a tRNA-methyltransferase that utilizes folate as the carbon donor and bound flavin as reductant; modifies tRNA at position 54 (uridine) of the T-psi lo	13.8379	13.3637	13.7002	13.4535	13.6487	14.011	13.6669	13.8358	13.3893	13.2402	13.4617	0.474122	10.3929	1	0.62166	10.7056	1	0.426677	6.30038	1	0.37403	5.17128	0	0.246637	6.92475	1	0.051422	0.66367	0	0.344129	6.78963	1	0.175237	2.41801	0	0.149145	1.88692	0	-0.07239	0.659565	0	-0.19522	4.8819	0	-0.16889	2.28408	0
ZMO0692	DNA gyrase subunit A	negatively supercoils closed circular double-stranded DNA	13.2178	12.8912	13.0473	12.974	13.1423	13.1953	13.1607	13.2975	12.8992	12.7872	12.9872	0.326632	8.2976	1	0.296185	4.70945	0	0.373465	6.67053	1	0.310247	5.0544	0	0.073277	1.30537	0	-0.09509	1.934	0	0.034638	0.296218	0	-0.10212	1.27734	0	0.111917	1.46407	0	-0.08806	1.02838	0	-0.16837	4.67529	0	-0.13676	1.98444	0
ZMO0693	OsmC family protein	PFAM: OsmC family protein; KEGG: mrd:Mrad2831_2850 OsmC family protein	15.3217	15.4473	15.3419	15.4234	15.3882	15.2382	15.3903	15.3368	15.4457	15.4566	15.4397	-0.12559	4.94704	0	-0.20754	4.60434	0	-0.06633	0.823075	0	-0.10291	1.56303	0	-0.08149	1.8558	0	-0.04626	0.807366	0	-0.15209	2.84701	0	-0.09858	1.46516	0	-0.01088	0.090465	0	0.006053	0.04833	0	0.035224	0.555607	0	0.053516	0.611881	0
ZMO0694	hypothetical protein	KEGG: gox:GOX0433 hypothetical protein	14.7189	14.9828	14.6405	14.9506	14.9613	14.2349	14.8528	15.0688	15.046	15.0485	14.8538	-0.26391	7.26704	1	-0.81109	19.3035	1	-0.19566	2.71876	0	0.215028	3.14767	0	-0.31011	11.0795	1	-0.32081	11.5792	1	-0.61783	16.8024	1	-0.83387	22.8987	1	-0.0024	0.016148	0	0.192246	3.30678	0	-0.0107	0.111723	0	-0.21605	3.96197	0
ZMO0695	hypothetical protein	KEGG: xcb:XC_2423 hypothetical protein	10.5812	10.0281	10.43	10.2459	10.2379	10.7556	10.4911	10.4968	10.1044	10.0008	9.97896	0.553131	24.7681	1	0.651258	18.4637	1	0.490285	13.7249	1	0.517848	14.2979	1	0.184074	6.16708	1	0.192128	6.45964	1	0.264561	6.42246	1	0.258833	6.21896	1	0.103588	1.48345	0	0.125423	1.91699	0	0.008054	0.092088	0	-0.00573	0.044749	0
ZMO0697	small multidrug resistance protein	PFAM: small multidrug resistance protein; KEGG: eta:ETA_33380 putative multidrug resistance protein	12.6583	11.4491	11.9305	12.0144	12.2161	12.574	12.5927	12.8081	11.287	11.4361	11.6241	1.20922	12.1892	1	1.28695	12.3164	1	1.15661	10.7265	1	1.1841	11.0635	1	-0.08391	1.44161	0	-0.28561	9.16791	1	-0.01874	0.132892	0	-0.23418	4.09968	0	-0.14909	2.03808	0	-0.33703	7.09211	1	-0.2017	5.53907	1	-0.21545	3.60377	0
ZMO0698	hypothetical protein	KEGG: swi:Swit_4390 hypothetical protein	10.927	9.87388	10.5984	10.3795	10.2234	11.2935	10.8642	10.6235	9.90335	9.89486	9.82342	1.05316	26.5674	1	1.39011	23.5528	1	0.969309	16.2301	1	0.800065	12.9158	1	0.218897	3.75231	0	0.374956	8.38327	1	0.429298	6.17294	1	0.669979	11.504	1	0.008495	0.039458	0	0.079932	0.513103	0	0.156059	2.22109	0	0.240681	2.53942	0
ZMO0699	hypothetical protein	N/A	13.0195	11.9545	12.6405	12.3986	12.4219	13.0537	12.947	13.0578	12.2273	11.8503	11.786	1.06498	26.8913	1	0.826378	18.2322	1	1.09671	24.1652	1	1.27185	27.5342	1	0.241848	11.1978	1	0.218591	9.78762	1	0.106684	1.97824	0	-0.00415	0.036853	0	0.377012	12.6837	1	0.441329	15.343	1	-0.02326	0.377722	0	-0.11083	2.0975	0
ZMO0703	peptidase S9 prolyl oligopeptidase active site domain-containing protein	PFAM: peptidase S9 prolyl oligopeptidase active site domain protein; peptidase S9B dipeptidylpeptidase IV domain protein; dienelactone hydrolase; WD40 domain protein beta Propeller; KEGG: sus:Acid_1826 peptidase S9 prolyl oligopeptidase	11.197	10.9717	11.2817	11.0036	10.9678	11.3456	11.0664	11.179	11.2178	10.9407	10.7565	0.225338	2.74709	0	0.127814	0.950782	0	0.125724	0.928616	0	0.422476	5.74698	1	0.278092	10.6926	1	0.313912	12.3091	1	0.279137	6.62535	1	0.166581	2.91135	0	0.277046	6.55271	1	0.461243	13.1005	1	0.035821	0.521487	0	-0.11256	1.5949	0
ZMO0704	AMP-dependent synthetase and ligase	PFAM: AMP-dependent synthetase and ligase; KEGG: swi:Swit_2559 acyl-CoA synthetase	13.0327	12.4137	12.9176	12.6941	12.558	13.4002	12.9741	12.7238	12.435	12.414	12.3922	0.61895	23.091	1	0.965206	26.4173	1	0.560011	15.2109	1	0.331632	7.66176	1	0.223529	9.48855	1	0.359566	17.1212	1	0.426127	13.9507	1	0.676353	22.948	1	0.020931	0.205893	0	0.042779	0.50062	0	0.136037	4.58994	0	0.250226	6.81115	1
ZMO0705	regulatory protein RecX	PFAM: regulatory protein RecX; KEGG: eli:ELI_11140 hypothetical protein	11.5331	11.1312	11.4105	11.2646	11.3213	11.6118	11.4486	11.5389	11.2093	11.0807	11.1037	0.401879	5.03265	0	0.402497	3.1885	0	0.367942	2.77375	0	0.435197	3.59923	0	0.145872	1.54713	0	0.089243	0.757898	0	0.163149	1.09271	0	0.072893	0.365797	0	0.128594	0.777966	0	0.105593	0.593463	0	-0.05663	0.412391	0	-0.09026	0.481628	0
ZMO0706	endonuclease III	TIGRFAM: endonuclease III; KEGG: pla:Plav_3568 endonuclease III; PFAM: helix-hairpin-helix motif; HhH-GPD family protein; Endonuclease III/Nth	11.7579	11.5978	11.7382	11.7017	11.5936	11.8467	11.7685	11.6585	11.6298	11.6349	11.5287	0.160092	2.41388	0	0.216897	2.18755	0	0.133606	1.0572	0	0.129772	1.01357	0	0.036549	0.346538	0	0.144651	2.41946	0	0.078194	0.593808	0	0.188214	2.1276	0	-0.0051	0.026631	0	0.101089	0.846626	0	0.108102	1.54989	0	0.110019	0.955054	0
ZMO0707	dihydrodipicolinate reductase	catalyzes the reduction of 2,3-dihydrodipicolinate to 2,3,4,5-tetrahydrodipicolinate in lysine and diaminopimelate biosynthesis	12.3764	12.6665	12.6026	12.5578	12.4039	12.5816	12.3125	12.235	12.6236	12.8031	12.5727	-0.29009	3.56206	0	-0.04203	0.188347	0	-0.49062	5.87591	1	-0.33761	3.31528	0	0.044838	0.48546	0	0.198773	4.33193	0	0.269134	4.05108	0	0.346565	5.95148	1	-0.17946	2.16262	0	0.050981	0.366503	0	0.153935	2.91612	0	0.07743	0.634087	0
ZMO0708	phosphoribosylglycinamide formyltransferase	KEGG: rce:RC1_1552 phosphoribosylglycinamide formyltransferase; TIGRFAM: phosphoribosylglycinamide formyltransferase; PFAM: formyl transferase domain protein	12.6998	12.8993	12.8495	12.8321	12.7171	12.8878	12.6184	12.5933	12.8112	13.0459	12.8409	-0.1995	1.68583	0	0.076571	0.372265	0	-0.4275	4.49991	0	-0.24756	1.93409	0	0.017345	0.182411	0	0.13237	2.93353	0	0.269382	5.14156	0	0.294435	5.87859	1	-0.23469	4.16397	0	-0.02969	0.228375	0	0.115026	2.35973	0	0.025053	0.186952	0
ZMO0709	phosphoribosylaminoimidazole synthetase	catalyzes the formation of 1-(5-phosphoribosyl)-5-aminoimidazole from 2-(formamido)-N1-(5-phosphoribosyl)acetamidine and ATP in purine biosynthesis	13.9522	13.8696	13.9645	13.9137	13.8545	14.0879	13.887	13.8817	13.8411	13.9404	13.8273	0.082626	1.22966	0	0.246814	2.93923	0	-0.05336	0.333643	0	0.054428	0.341979	0	0.050795	0.497341	0	0.10999	1.47969	0	0.200884	2.18407	0	0.206183	2.27352	0	-0.09929	0.771593	0	0.013797	0.071925	0	0.059195	0.610142	0	0.005299	0.026379	0
ZMO0710	hypothetical protein	KEGG: swi:Swit_0035 hypothetical protein	12.4006	12.9746	12.7772	12.6487	12.6368	12.3832	12.3343	12.4843	13.1713	12.9631	12.7893	-0.57394	32.5857	1	-0.78808	27.493	1	-0.62876	22.427	1	-0.30499	9.65901	1	0.128531	4.60214	0	0.140409	5.26516	0	0.048874	0.647462	0	-0.10114	1.86071	0	0.208187	5.65441	1	0.381953	13.1075	1	0.011878	0.170587	0	-0.15001	3.4219	0
ZMO0711	DNA replication initiation ATPase	KEGG: swi:Swit_0036 ATPase involved in DNA replication initiation	12.1333	12.7282	12.5036	12.4487	12.34	12.1723	12.1447	12.0829	12.8348	12.7528	12.5971	-0.59496	14.4189	1	-0.66253	11.7979	1	-0.60815	10.5489	1	-0.5142	8.38305	1	0.054822	0.705231	0	0.163565	3.60665	0	0.027633	0.191257	0	0.089401	0.860679	0	0.082012	0.762415	0	0.23773	3.76266	0	0.108743	1.91827	0	0.061767	0.518575	0
ZMO0712	polyphosphate kinase	catalyzes the reversible transfer of the terminal phosphate of ATP to form a long chain polyphosphate	14.2066	14.664	14.407	14.5749	14.3241	14.1151	14.4025	14.1021	14.6989	14.7472	14.546	-0.45746	10.8476	1	-0.58381	12.6623	1	-0.34462	6.11162	1	-0.44394	8.80796	1	-0.16791	7.99126	1	0.082881	2.74429	0	-0.2875	10.4037	1	0.012949	0.142784	0	-0.04832	0.736026	0	0.152813	4.13946	0	0.250791	13.6075	1	0.30045	11.028	1
ZMO0713	Ppx/GppA phosphatase	PFAM: Ppx/GppA phosphatase; KEGG: swi:Swit_0039 Ppx/GppA phosphatase	12.3318	12.0072	12.2167	12.3375	11.9542	12.3932	12.5358	12.0663	12.0402	12.1393	11.842	0.324627	4.67127	0	0.353007	4.41561	0	0.396526	5.27213	0	0.224349	2.18929	0	-0.12085	3.46099	0	0.26251	10.7973	1	-0.14261	2.61335	0	0.326839	9.08946	1	-0.09909	1.4971	0	0.198181	4.35049	0	0.383361	17.1112	1	0.469449	14.5007	1
ZMO0714	ribonuclease D	KEGG: swi:Swit_0042 ribonuclease D; TIGRFAM: ribonuclease D; PFAM: HRDC domain protein; 3'-5' exonuclease	12.4454	12.4531	12.5135	12.3786	12.4556	12.4354	12.3649	12.536	12.5917	12.3923	12.3752	-0.00761	0.053492	0	-0.15632	1.05727	0	-0.02735	0.117792	0	0.160832	1.10195	0	0.134907	1.41805	0	0.057904	0.435538	0	0.070422	0.359204	0	-0.10067	0.571779	0	0.199392	1.515	0	0.216479	1.71543	0	-0.077	0.635862	0	-0.17109	1.20642	0
ZMO0715	aspartyl-tRNA synthetase	catalyzes a two-step reaction, first charging an aspartate molecule by linking its carboxyl group to the alpha-phosphate of ATP, followed by transfer of the aminoacyl-adenylate to its tRNA; contains discriminating and non-discriminating subtypes	13.9799	13.6985	13.9848	13.822	13.7108	14.2507	13.9206	13.7684	13.7188	13.7234	13.6531	0.281441	17.1109	1	0.531853	18.8045	1	0.197182	5.07854	0	0.115288	2.21703	0	0.16279	6.40652	1	0.274017	13.0697	1	0.330126	10.6401	1	0.4823	16.9093	1	-0.00455	0.040414	0	0.065734	0.957585	0	0.111227	3.58843	0	0.152174	3.40879	0
ZMO0716	hypothetical protein	PFAM: protein of unknown function DUF344; KEGG: swi:Swit_0044 hypothetical protein	13.4146	13.4987	13.5222	13.7496	13.098	13.5139	13.8098	12.92	13.5305	13.6895	13.276	-0.08412	1.44613	0	-0.01655	0.112658	0	0.120247	1.41934	0	-0.35605	7.42097	1	-0.22742	7.63671	1	0.424232	16.9943	1	-0.29582	6.7643	1	0.593983	16.8058	1	-0.15902	2.61923	0	0.254482	5.4064	1	0.651652	26.0084	1	0.889801	25.2127	1
ZMO0718	transcription elongation factor GreB	KEGG: nar:Saro_1441 GreA/GreB family elongation factor; TIGRFAM: transcription elongation factor GreB; PFAM: transcription elongation factor GreA/GreB domain protein	11.691	12.4853	12.1377	12.2142	11.9126	11.8158	11.9072	11.3499	12.4596	12.5211	12.4753	-0.79436	24.2718	1	-0.6437	14.0945	1	-0.61396	13.3055	1	-1.12543	25.2808	1	-0.07645	1.36643	0	0.225072	7.09306	1	-0.09132	1.06583	0	0.465938	11.9637	1	-0.06158	0.61301	0	-0.01579	0.11701	0	0.301523	10.6601	1	0.557257	14.9053	1
ZMO0719	lytic transglycosylase catalytic	PFAM: Lytic transglycosylase catalytic; KEGG: swi:Swit_0518 lytic transglycosylase, catalytic	12.1127	13.5329	12.7534	12.903	12.812	12.0373	12.1752	12.1256	13.4696	13.6307	13.4984	-1.42022	32.2876	1	-1.43233	25.7284	1	-1.45548	26.0935	1	-1.37284	24.7712	1	-0.14954	2.80334	0	-0.05856	0.698714	0	-0.13797	1.4576	0	-0.08831	0.76375	0	-0.16112	1.84312	0	-0.02882	0.184514	0	0.090981	1.31348	0	0.049658	0.356127	0
ZMO0720	dihydrodipicolinate synthase	catalyzes the formation of dihydrodipicolinate from L-aspartate 4-semialdehyde and pyruvate in lysine and diaminopimelate biosynthesis	14.0181	13.5741	13.9153	13.8932	13.5798	14.2252	14.1361	13.6929	13.6053	13.6503	13.4667	0.443961	14.3985	1	0.619879	16.4147	1	0.485823	12.255	1	0.226183	4.09729	0	0.022108	0.368445	0	0.335482	17.2514	1	0.089136	1.57787	0	0.532329	19.5148	1	-0.04492	0.591445	0	0.138634	3.11192	0	0.313374	15.9794	1	0.443194	15.9801	1
ZMO0721	SsrA-binding protein	binds to ssrA RNA (tmRNA) and is required for its successful binding to ribosomes; also appears to function in the trans-translation step by promoting accommodation of tmRNA into the ribosomal A site; SmpB protects the tmRNA from RNase R degradation in Cau	13.6458	14.362	14.067	14.2159	13.7288	13.7686	13.9357	13.2332	14.3653	14.4961	14.2245	-0.71618	32.1784	1	-0.59674	18.3206	1	-0.56044	17.1091	1	-0.99135	29.4349	1	-0.14894	5.01738	0	0.338107	15.3925	1	-0.16709	3.51367	0	0.535414	17.4896	1	-0.13079	2.4031	0	0.140801	2.69394	0	0.487045	22.6435	1	0.702501	23.0717	1
ZMO0722	endothelin-converting enzyme 1	KEGG: swi:Swit_0514 endothelin-converting protein 1; PFAM: peptidase M13 neprilysin; peptidase M13	14.2687	14.9157	14.6251	14.6537	14.4977	14.4259	14.3078	14.0724	14.8244	14.9997	14.923	-0.64701	18.7617	1	-0.39841	6.86591	1	-0.69193	14.3784	1	-0.85069	18.18	1	-0.0286	0.330252	0	0.127445	2.73987	0	0.118166	1.43638	0	0.353588	7.62116	1	-0.17536	2.62576	0	-0.0987	1.10092	0	0.156041	3.75079	0	0.235422	4.14486	0
ZMO0724	NusG antitermination factor	KEGG: swi:Swit_2562 transcription antitermination protein NusG; TIGRFAM: transcription termination/antitermination factor NusG; PFAM: KOW domain protein; NGN domain protein	14.6868	13.7979	14.2936	14.2952	14.1383	14.8367	14.6878	14.5358	13.7504	13.9026	13.7408	0.88884	37.7231	1	1.08628	34.1454	1	0.785221	26.3994	1	0.795017	26.6841	1	-0.00159	0.021881	0	0.155258	7.02147	1	0.14894	3.90859	0	0.300889	10.8833	1	-0.15212	4.03821	0	0.009626	0.101253	0	0.156848	7.12634	1	0.15195	4.03123	0
ZMO0725	50S ribosomal protein L11	binds directly to 23S ribosomal RNA	14.9721	14.4027	14.6348	14.7019	14.7256	15.0752	15.0176	14.8236	14.1943	14.3862	14.6276	0.569439	20.4588	1	0.880915	25.7052	1	0.631412	18.5982	1	0.195991	3.80548	0	-0.06708	2.16665	0	-0.09082	3.46508	0	0.057673	1.02798	0	0.251638	9.40646	1	-0.19183	6.38436	1	-0.43329	18.3125	1	-0.02375	0.487439	0	0.193965	6.48957	1
ZMO0726	50S ribosomal protein L1	in Escherichia coli and Methanococcus, this protein autoregulates expression; the binding site in the mRNA mimics the binding site in the 23S rRNA	15.0568	14.636	14.7737	14.8449	14.9206	15.1225	15.1108	14.937	14.4249	14.579	14.9041	0.420751	18.6118	1	0.697586	17.7564	1	0.531847	12.939	1	0.032821	0.251135	0	-0.07116	1.10848	0	-0.14684	3.3366	0	0.011712	0.078097	0	0.185543	2.80137	0	-0.15403	2.10076	0	-0.47922	11.3324	1	-0.07568	1.21326	0	0.173831	2.53202	0
ZMO0727	50S ribosomal protein L10	binds the two ribosomal protein L7/L12 dimers and anchors them to the large ribosomal subunit	15.3911	15.2298	15.3372	15.308	15.286	15.4337	15.4298	15.3098	15.2408	15.1863	15.2622	0.161326	11.5474	1	0.192813	6.91441	1	0.243524	9.61941	1	0.047641	0.839265	0	0.029203	0.687744	0	0.051248	1.54922	0	0.003848	0.043139	0	0.123834	3.53341	0	0.054558	1.01857	0	-0.02134	0.291769	0	0.022045	0.471606	0	0.119986	3.36461	0
ZMO0728	50S ribosomal protein L7/L12	present in two forms; L12 is normal, while L7 is aminoacylated at the N-terminal serine; the only multicopy ribosomal protein; 4:1 ratio of L7/L12 per ribosome; two L12 dimers bind L10; critically important for translation efficiency and fidelity; stimulat	14.7027	14.5292	14.7203	14.6177	14.5098	14.8139	14.7755	14.5186	14.6266	14.4599	14.501	0.173493	10.9336	1	0.187234	5.58489	1	0.315662	11.6574	1	0.017582	0.201566	0	0.102554	3.77921	0	0.210439	10.7952	1	0.038339	0.532608	0	0.295265	10.6831	1	0.166768	4.68534	0	0.125613	3.02393	0	0.107885	4.08693	0	0.256925	8.84408	1
ZMO0731	DNA-directed RNA polymerase subunit beta	DNA-dependent RNA polymerase catalyzes the transcription of DNA into RNA using the four ribonucleoside triphosphates as substrates; beta subunit is part of the catalytic core which binds with a sigma factor to produce the holoenzyme	14.7836	14.8477	14.6697	14.8572	14.9201	14.7688	14.8011	14.7809	14.5706	14.9133	15.0593	-0.06415	1.2116	0	0.198179	4.42141	0	-0.11216	1.83514	0	-0.27845	7.3551	1	-0.18753	9.33681	1	-0.25039	13.5936	1	-0.03236	0.430698	0	-0.01207	0.131996	0	-0.3427	13.0572	1	-0.4887	19.5582	1	-0.06285	1.79454	0	0.020292	0.241071	0
ZMO0732	DNA-directed RNA polymerase subunit beta'	DNA-dependent RNA polymerase catalyzes the transcription of DNA into RNA using the four ribonucleoside triphosphates as substrates. Subunit beta' binds to sigma factor allowing it to bind to the -10 region of the promoter	14.4173	14.6216	14.3906	14.5017	14.666	14.3978	14.4425	14.4116	14.3833	14.561	14.9204	-0.20428	3.06231	0	0.014486	0.086166	0	-0.11857	1.1791	0	-0.50877	10.4442	1	-0.11119	5.58971	1	-0.27542	18.3752	1	-0.04466	0.834428	0	-0.01379	0.186289	0	-0.17771	6.70514	1	-0.53705	25.1827	1	-0.16424	9.7938	1	0.030864	0.503958	0
ZMO0733	GCN5-related N-acetyltransferase	PFAM: GCN5-related N-acetyltransferase; KEGG: bur:Bcep18194_A5293 hypothetical protein	9.97129	10.1627	10.0259	10.0575	10.1176	9.96612	9.96038	9.98738	10.0857	10.1546	10.2477	-0.19139	2.17987	0	-0.11958	0.796002	0	-0.19424	1.61584	0	-0.26036	2.53181	0	-0.03159	0.335116	0	-0.09165	1.44606	0	0.005734	0.034009	0	-0.02127	0.139076	0	-0.06892	0.587988	0	-0.16204	2.02916	0	-0.06006	0.783388	0	-0.027	0.182809	0
ZMO0734	3'(2'),5'-bisphosphate nucleotidase	KEGG: hne:HNE_0169 3'(2'),5'-bisphosphate nucleotidase; TIGRFAM: 3'(2'),5'-bisphosphate nucleotidase; PFAM: inositol monophosphatase	12.3327	12.3502	12.4851	12.3026	12.2367	12.2666	12.3248	12.4066	12.7036	12.2803	12.0668	-0.01755	0.105483	0	-0.43698	5.44685	1	0.044547	0.217765	0	0.339786	3.70514	0	0.182539	3.30034	0	0.248401	5.29984	0	-0.05822	0.386627	0	-0.13998	1.29423	0	0.423302	6.99327	1	0.636784	12.2341	1	0.065862	0.721483	0	-0.08176	0.603586	0
ZMO0735	acetyl-CoA carboxylase biotin carboxylase	KEGG: swi:Swit_4698 acetyl-CoA carboxylase, biotin carboxylase; TIGRFAM: acetyl-CoA carboxylase, biotin carboxylase; PFAM: ATP-dependent carboxylate-amine ligase domain protein ATP-grasp; Carbamoyl-phosphate synthase L chain ATP-binding; Carbamoyl-phosphat	12.1985	12.2429	12.1542	12.2788	12.2291	12.2683	12.1562	12.1712	12.0401	12.4015	12.287	-0.04433	0.23793	0	0.22818	1.79741	0	-0.24538	2.00864	0	-0.1158	0.671144	0	-0.12467	2.50816	0	-0.07491	1.16012	0	0.112109	1.26086	0	0.097077	1.02155	0	-0.36145	7.47996	1	-0.2469	4.22617	0	0.049758	0.649878	0	-0.01503	0.100249	0
ZMO0736	acetyl-CoA carboxylase biotin carboxyl carrier protein	KEGG: swi:Swit_4699 biotin carboxyl carrier protein; TIGRFAM: acetyl-CoA carboxylase, biotin carboxyl carrier protein; PFAM: biotin/lipoyl attachment domain-containing protein	13.1048	12.9242	13.0267	13.0646	12.9521	13.1903	13.1021	13.0219	12.8632	13.0271	12.8822	0.180605	1.83358	0	0.327169	3.20713	0	0.074962	0.3853	0	0.139684	0.890337	0	-0.03783	0.364017	0	0.074679	0.906961	0	0.088278	0.705274	0	0.168421	1.80775	0	-0.16393	1.73489	0	-0.01906	0.108341	0	0.112505	1.65804	0	0.080144	0.617876	0
ZMO0737	3-dehydroquinate dehydratase	catalyzes the formation of 3-dehydroshikimate from 3-dehydroquinate in chorismate biosynthesis	12.9453	12.6335	12.8153	12.8511	12.7018	12.9436	13.0217	12.8706	12.687	12.6804	12.533	0.311866	6.39336	1	0.256587	3.6758	0	0.341379	5.68823	1	0.337631	5.59467	1	-0.03575	0.617648	0	0.113482	3.41673	0	-0.07815	1.14148	0	0.07296	1.03297	0	0.006646	0.057061	0	0.154004	3.20491	0	0.149231	5.2053	0	0.151105	3.11174	0
ZMO0738	bifunctional sulfur carrier protein/thiazole synthase protein	fusion of thiS and thiG; functions in thiamine (vitamin B1) biosynthesis	14.1666	13.9787	14.3357	14.0281	13.8541	14.3437	14.1518	14.0043	14.3278	13.9044	13.704	0.187873	5.35807	0	0.015887	0.11513	0	0.247464	4.72144	0	0.300268	6.31849	1	0.307624	12.6318	1	0.481595	20.9339	1	0.191836	3.91007	0	0.339404	9.10214	1	0.423413	12.207	1	0.623786	19.1326	1	0.173971	5.71594	1	0.147569	2.60312	0
ZMO0739	antibiotic biosynthesis monooxygenase	PFAM: Antibiotic biosynthesis monooxygenase; KEGG: rme:Rmet_4862 antibiotic biosynthesis monooxygenase	14.0273	13.6837	13.8603	13.8894	13.8168	13.8149	14.1678	14.0991	13.9056	13.611	13.5344	0.343588	3.48032	0	-0.0907	0.43368	0	0.556756	6.21936	1	0.564706	6.35141	1	-0.02914	0.359511	0	0.043492	0.606426	0	-0.35287	8.14553	1	-0.28421	5.94265	1	0.294583	6.26815	1	0.371195	8.7463	1	0.072637	1.25391	0	0.068661	0.704844	0
ZMO0740	CsbD family protein	PFAM: CsbD family protein; KEGG: rpc:RPC_1353 CsbD-like	15.2062	15.3995	15.2514	15.3487	15.3085	15.1219	15.287	15.2098	15.3809	15.4105	15.4072	-0.19331	5.60689	1	-0.25895	3.78551	0	-0.12354	1.2208	0	-0.19742	2.48531	0	-0.09735	1.43384	0	-0.05713	0.667209	0	-0.16506	1.88665	0	-0.0879	0.749509	0	-0.02965	0.188764	0	-0.02637	0.164823	0	0.040218	0.418551	0	0.077157	0.62648	0
ZMO0743	peptide chain release factor 3	KEGG: swi:Swit_3801 peptide chain release factor 3; TIGRFAM: peptide chain release factor 3; small GTP-binding protein; PFAM: protein synthesis factor GTP-binding; elongation factor Tu domain 2 protein	13.5985	13.2413	13.3461	13.5734	13.3403	13.5913	13.9191	13.2852	13.1008	13.2278	13.3954	0.357183	15.273	1	0.490497	15.0003	1	0.691261	21.2847	1	-0.11021	1.73023	0	-0.22734	10.5887	1	0.005765	0.078111	0	-0.32772	11.0247	1	0.306118	10.0742	1	-0.12696	2.63046	0	-0.29459	9.56581	1	0.233104	10.9428	1	0.633839	23.0778	1
ZMO0744	hypothetical protein	KEGG: xop:PXO_02098 hypothetical protein	11.8023	11.5706	11.6931	11.647	11.7193	11.9278	11.7462	11.7329	11.4584	11.5478	11.7056	0.231663	3.19921	0	0.469364	7.41176	1	0.198347	1.99086	0	0.027278	0.144597	0	0.046124	0.772231	0	-0.02614	0.363191	0	0.181632	3.58617	0	0.194907	3.99961	0	-0.08938	1.21378	0	-0.24718	5.74538	1	-0.07226	1.48113	0	0.013275	0.109061	0
ZMO0745	hypothetical protein	PFAM: protein of unknown function DUF1348; KEGG: kpe:KPK_0063 hypothetical protein	12.6061	12.8649	12.6488	12.6867	12.871	12.4847	12.595	12.7385	12.8129	12.7783	13.0035	-0.25879	1.37665	0	-0.32817	1.85317	0	-0.18326	0.78783	0	-0.26494	1.34198	0	-0.03785	0.633405	0	-0.22219	8.80021	1	-0.11031	1.80411	0	-0.25381	6.47584	1	0.034607	0.357806	0	-0.19057	4.19867	0	-0.18434	6.73607	1	-0.1435	2.70523	0
ZMO0746	hypothetical protein	PFAM: protein of unknown function DUF1058; KEGG: swi:Swit_4584 hypothetical protein	12.217	12.2063	12.3682	12.2265	12.0402	12.4402	12.255	11.9558	12.2961	12.198	12.1247	0.010761	0.084422	0	0.144109	1.66678	0	0.05702	0.450471	0	-0.16885	2.12309	0	0.141658	4.24686	0	0.327931	13.8421	1	0.185203	3.76204	0	0.484409	14.5852	1	0.098113	1.41762	0	0.171454	3.33814	0	0.186273	6.42516	1	0.299206	7.73318	1
ZMO0747	hypothetical protein	KEGG: swi:Swit_1406 hypothetical protein	12.794	12.6574	12.7715	12.8084	12.5972	12.9248	12.9973	12.4599	12.6183	12.6194	12.7346	0.136608	1.97339	0	0.306563	2.94447	0	0.377975	4.0732	0	-0.27471	2.48388	0	-0.03679	0.248346	0	0.17433	2.1019	0	-0.0725	0.374009	0	0.464969	5.58692	1	-0.00109	0.004192	0	-0.11631	0.698658	0	0.211122	2.82617	0	0.537466	6.9263	1
ZMO0748	cysteine synthase	KEGG: sal:Sala_1045 cysteine synthases; TIGRFAM: cysteine synthase; cysteine synthase A; PFAM: Pyridoxal-5'-phosphate-dependent protein beta subunit	13.4781	14.0924	13.4296	13.9147	14.0115	12.9742	13.8148	13.6455	13.885	14.0147	14.3774	-0.61424	19.832	1	-0.91086	17.118	1	-0.2	1.9789	0	-0.73187	13.2496	1	-0.48516	12.362	1	-0.58188	15.4119	1	-0.84059	15.7953	1	-0.67137	12.0255	1	-0.12973	1.05027	0	-0.49238	7.90237	1	-0.09672	1.13438	0	0.16922	1.55612	0
ZMO0749	RNA polymerase factor sigma-32	binds with the catalytic core of RNA polymerase to produce the holoenzyme; this sigma factor is responsible for the expression of heat shock promoters	13.586	14.2967	13.9107	14.1732	13.7401	13.425	13.9914	13.3417	14.3964	14.3551	14.1386	-0.71066	19.1421	1	-0.97146	18.2846	1	-0.36369	4.95231	0	-0.79683	14.6157	1	-0.26254	6.25634	1	0.170538	3.23631	0	-0.56642	11.3014	1	0.083224	0.666798	0	0.041343	0.270557	0	0.257852	3.58994	0	0.433077	12.4911	1	0.649646	13.4406	1
ZMO0750	RluA family pseudouridine synthase	SMART: RNA-binding S4 domain protein; TIGRFAM: pseudouridine synthase, RluA family; KEGG: swi:Swit_0061 ribosomal large subunit pseudouridine synthase D; PFAM: pseudouridine synthase	11.3369	11.3714	11.4253	11.4299	11.2073	11.4555	11.4029	11.1522	11.3951	11.4569	11.2624	-0.03458	0.19738	0	0.060403	0.199355	0	-0.05398	0.174905	0	-0.11016	0.416429	0	-0.00464	0.01841	0	0.217965	1.77403	0	0.052557	0.169585	0	0.303245	1.73042	0	-0.06183	0.204892	0	0.132685	0.531133	0	0.222601	1.83183	0	0.250688	1.30021	0
ZMO0751	Mov34/MPN/PAD-1 family protein	PFAM: Mov34/MPN/PAD-1 family protein; KEGG: swi:Swit_0062 Mov34/MPN/PAD-1 family protein	12.487	11.9786	12.0701	12.1378	12.4905	12.1668	12.4549	12.8393	11.9733	11.8208	12.1417	0.508423	18.3756	1	0.1935	2.18957	0	0.63414	12.5354	1	0.69763	14.0982	1	-0.06778	0.775693	0	-0.42042	11.5461	1	-0.2881	4.05606	0	-0.67248	13.4832	1	0.152543	1.52385	0	-0.16835	1.76907	0	-0.35264	9.12626	1	-0.38438	6.28148	1
ZMO0752	hypothetical protein	KEGG: swi:Swit_0063 hypothetical protein	13.5473	13.3555	13.43	13.3476	13.5766	13.5524	13.4214	13.6681	13.3076	13.2737	13.4851	0.191837	3.40269	0	0.244794	3.46503	0	0.147676	1.59111	0	0.18304	2.20827	0	0.082463	1.7333	0	-0.14655	4.21098	0	0.131021	2.07092	0	-0.11567	1.71189	0	0.033904	0.314788	0	-0.17742	3.31123	0	-0.22901	8.18349	1	-0.24669	5.49242	1
ZMO0753	glutaredoxin 3	KEGG: swi:Swit_0558 glutaredoxin 3; TIGRFAM: glutaredoxin 3; PFAM: glutaredoxin	14.9638	15.381	15.0798	15.1408	15.2967	14.7408	14.9476	15.2031	15.4189	15.3339	15.3903	-0.41717	18.5182	1	-0.67807	17.2847	1	-0.38625	8.50681	1	-0.1872	2.85716	0	-0.06095	0.891658	0	-0.21687	6.09115	1	-0.20685	3.33618	0	-0.4623	10.8656	1	0.084964	0.873709	0	0.028564	0.213742	0	-0.15592	3.6837	0	-0.25545	4.62052	0
ZMO0754	sterol-binding domain-containing protein	PFAM: Sterol-binding domain protein; KEGG: hne:HNE_0097 SCP-2 sterol transfer family protein	14.2007	15.0109	14.4431	14.5715	14.8028	13.797	14.228	14.577	15.0892	14.9149	15.0286	-0.81021	15.6456	1	-1.29211	20.9804	1	-0.68684	9.97136	1	-0.45168	5.45868	1	-0.12837	2.34945	0	-0.3597	10.8657	1	-0.43101	8.67559	1	-0.77992	18.1402	1	0.174261	2.20552	0	0.060514	0.482534	0	-0.23133	5.81499	1	-0.34891	6.39964	1
ZMO0756	TPR repeat-containing protein	KEGG: mmw:Mmwyl1_0657 TPR repeat-containing protein; PFAM: TPR repeat-containing protein; SMART: Tetratricopeptide domain protein	11.9603	11.4146	11.8858	11.6377	11.5389	12.2271	11.8943	11.7596	11.5445	11.3811	11.3182	0.545693	9.05972	1	0.682538	8.78926	1	0.513161	5.81348	1	0.441379	4.62694	0	0.248124	4.92663	0	0.346951	8.08326	1	0.332812	4.54397	0	0.46753	7.54438	1	0.163436	1.52054	0	0.226372	2.50252	0	0.098827	1.20468	0	0.134718	1.14142	0
ZMO0757	TPR repeat-containing protein	KEGG: mmw:Mmwyl1_0657 TPR repeat-containing protein; PFAM: TPR repeat-containing protein; SMART: Tetratricopeptide domain protein	12.5932	12.2634	12.7687	12.2534	12.2627	12.8089	12.3699	12.6008	12.7285	12.1369	11.9247	0.32982	7.47961	1	0.080348	0.60014	0	0.232984	2.87259	0	0.676129	13.4032	1	0.515286	18.7194	1	0.505956	18.3584	1	0.438968	10.1648	1	0.208066	3.37524	0	0.591604	14.8201	1	0.803847	20.7157	1	-0.00933	0.089402	0	-0.2309	3.96583	0
ZMO0758	isochorismatase hydrolase	PFAM: isochorismatase hydrolase; KEGG: bid:Bind_1386 isochorismatase hydrolase	13.4796	13.5752	13.8314	13.4191	13.3317	13.6892	13.2919	13.4577	13.9735	13.5463	13.2057	-0.09553	0.934595	0	-0.28429	3.13313	0	-0.25434	2.63593	0	0.252035	2.59903	0	0.412265	12.1012	1	0.499704	15.3004	1	0.397288	7.15973	1	0.231541	3.15414	0	0.427242	7.94862	1	0.767866	16.8207	1	0.087438	1.21206	0	-0.16575	1.882	0
ZMO0759	hydroxyacylglutathione hydrolase	TIGRFAM: hydroxyacylglutathione hydrolase; KEGG: swi:Swit_2798 hydroxyacylglutathione hydrolase; PFAM: beta-lactamase domain protein	13.9462	13.9999	14.2185	13.9045	13.796	14.0507	13.8628	13.925	14.3863	13.9462	13.667	-0.05372	0.379876	0	-0.33567	4.29924	0	-0.08344	0.548457	0	0.257963	2.85956	0	0.31396	12.1882	1	0.422456	17.3337	1	0.187842	3.50995	0	0.125638	1.88481	0	0.440077	12.0512	1	0.719274	21.0568	1	0.108496	2.56427	0	-0.0622	0.677062	0
ZMO0760	glyoxalase/bleomycin resistance protein/dioxygenase	PFAM: Glyoxalase/bleomycin resistance protein/dioxygenase; KEGG: rce:RC1_0598 lactoylglutathione lyase	13.7783	13.7178	13.8986	13.6689	13.6767	13.7619	13.7147	13.8583	14.0352	13.623	13.4951	0.060508	0.461702	0	-0.27333	3.57865	0	0.091718	0.701463	0	0.363136	5.53042	1	0.22968	11.5444	1	0.221861	11.0353	1	0.047157	0.67085	0	-0.09637	1.89939	0	0.412204	15.4649	1	0.540094	20.7168	1	-0.00782	0.114005	0	-0.14353	3.51628	0
ZMO0763	tetratricopeptide domain-containing protein	SMART: Tetratricopeptide domain protein; KEGG: swi:Swit_2758 tetratricopeptide domain-containing protein	12.382	12.7657	12.5787	12.5807	12.5622	12.3217	12.3582	12.4662	12.8357	12.8031	12.6582	-0.38368	7.9814	1	-0.51403	8.02899	1	-0.44495	6.51423	1	-0.19205	1.79621	0	-0.00196	0.015526	0	0.016498	0.147657	0	-0.03651	0.249128	0	-0.14449	1.60376	0	0.032579	0.217459	0	0.17749	2.19548	0	0.018462	0.167938	0	-0.10799	1.04193	0
ZMO0764	alpha/beta hydrolase fold protein	KEGG: sal:Sala_0687 alpha/beta hydrolase fold	13.0071	13.0167	13.0962	13.0083	12.9312	13.0434	12.9748	13.0032	13.149	13.0418	12.8593	-0.00958	0.072715	0	-0.10553	0.936572	0	-0.06706	0.502144	0	0.143855	1.47518	0	0.087907	1.59171	0	0.16498	4.19987	0	0.068669	0.675366	0	0.040286	0.335951	0	0.107145	1.27446	0	0.289675	5.83612	1	0.077073	1.30724	0	-0.02838	0.219407	0
ZMO0765	threonyl-tRNA synthetase	catalyzes a two-step reaction, first charging a threonine molecule by linking its carboxyl group to the alpha-phosphate of ATP, followed by transfer of the aminoacyl-adenylate to its tRNA; catalyzes the formation of threonyl-tRNA(Thr) from threonine and tR	13.3582	13.2357	13.3484	13.2992	13.2432	13.5332	13.2733	13.2681	13.1635	13.3252	13.2184	0.122472	1.92317	0	0.369693	6.61689	1	-0.05191	0.378293	0	0.049635	0.357438	0	0.049177	0.723771	0	0.105133	2.2151	0	0.259979	5.24721	0	0.265162	5.40616	1	-0.16162	2.52009	0	-0.0549	0.525158	0	0.055956	0.86735	0	0.005183	0.035528	0
ZMO0766	PII uridylyl-transferase	catalyzes the uridylylation or deuridylylation of the PII nitrogen regulatory protein	10.8649	11.0986	11.1012	10.9018	10.9423	10.8632	10.8052	10.9262	11.3392	10.9983	10.9584	-0.23377	5.81148	1	-0.47606	10.8136	1	-0.19306	2.84759	0	-0.0322	0.236979	0	0.199458	7.19691	1	0.158954	5.13561	0	0.057955	0.674528	0	-0.06298	0.756691	0	0.34096	9.40634	1	0.380886	10.9151	1	-0.0405	0.663788	0	-0.12093	1.97291	0
ZMO0767	hypothetical protein	KEGG: gox:GOX0553 hypothetical protein	12.8771	11.8348	12.2184	12.3442	12.5053	12.4104	12.972	13.2489	12.0264	11.7164	11.7616	1.04232	46.3261	1	0.384038	11.8958	1	1.2556	37.0269	1	1.48733	41.323	1	-0.12578	3.92104	0	-0.28685	12.7498	1	-0.56156	18.58	1	-0.83849	27.2413	1	0.310001	8.9365	1	0.264796	7.14302	1	-0.16107	5.7185	1	-0.27693	7.62056	1
ZMO0768	hypothetical protein	N/A	11.8695	10.9896	11.2124	11.4598	11.6165	11.3911	12.0049	12.2125	11.0336	10.9147	11.0205	0.879903	19.9626	1	0.357531	3.71947	0	1.09019	17.2432	1	1.19199	18.9859	1	-0.24748	4.45688	0	-0.40416	9.16426	1	-0.61381	10.0991	1	-0.82139	14.6124	1	0.118851	0.870278	0	0.013069	0.06137	0	-0.15668	2.19687	0	-0.20758	1.98718	0
ZMO0769	tRNA-specific 2-thiouridylase MnmA	catalyzes a sulfuration reaction to synthesize 2-thiouridine at the U34 position of tRNAs	12.2194	11.892	12.0115	12.0858	12.0696	12.2637	12.1916	12.2027	11.7593	11.9801	11.9365	0.327377	6.33736	1	0.504359	8.39531	1	0.211557	2.25144	0	0.266215	3.21462	0	-0.0743	1.19995	0	-0.05809	0.841504	0	0.072099	0.701303	0	0.06098	0.55854	0	-0.2207	3.72942	0	-0.17716	2.65208	0	0.016209	0.166763	0	-0.01112	0.074722	0
ZMO0770	magnesium transporter	KEGG: swi:Swit_3533 magnesium transporter; TIGRFAM: magnesium transporter; PFAM: CBS domain containing protein; MgtE integral membrane region; MgtE intracellular region	11.473	10.8332	11.2166	11.0933	11.1494	11.6708	11.3406	11.4076	10.7625	10.846	10.8912	0.639771	20.4664	1	0.90827	19.4075	1	0.494654	9.28694	1	0.51639	9.84825	1	0.123358	2.22703	0	0.06728	0.902455	0	0.330165	5.94135	1	0.26322	4.21096	0	-0.08345	0.750246	0	-0.12866	1.40189	0	-0.05608	0.699121	0	-0.06695	0.555418	0
ZMO0773	peptidyl-prolyl cis-trans isomerase cyclophilin type	PFAM: peptidyl-prolyl cis-trans isomerase cyclophilin type; KEGG: swi:Swit_3531 peptidyl-prolyl cis-trans isomerase, cyclophilin type	14.2561	13.8262	14.2151	14.0509	13.8574	14.3402	14.2815	14.1466	14.09	13.8203	13.5683	0.429949	9.24737	1	0.250261	2.76034	0	0.461212	7.01071	1	0.578374	9.6503	1	0.164207	3.57143	0	0.357676	11.1289	1	0.058732	0.478748	0	0.193619	2.69344	0	0.269683	4.4982	0	0.521733	11.5857	1	0.193469	4.59885	0	0.134887	1.54766	0
ZMO0774	LysR family transcriptional regulator	PFAM: regulatory protein LysR; LysR substrate-binding; KEGG: swi:Swit_3530 LysR family transcriptional regulator	11.4929	11.4653	11.6465	11.4821	11.3087	11.6465	11.44	11.3922	11.6465	11.5242	11.2252	0.027603	0.238983	0	7.357e-05	0.000342	0	-0.08423	0.582526	0	0.16697	1.54878	0	0.164376	2.93522	0	0.337796	8.66741	1	0.20653	2.4434	0	0.254348	3.37522	0	0.122222	1.10685	0	0.421245	7.2459	1	0.17342	3.18976	0	0.047818	0.313253	0
ZMO0776	methyltransferase type 12	KEGG: sal:Sala_1604 methyltransferase type 12	13.8645	12.8799	13.4929	13.371	13.2526	13.9982	13.8849	13.7104	12.9876	12.8572	12.7949	0.984604	33.5231	1	1.01065	28.0315	1	1.02767	28.4227	1	0.915501	25.7518	1	0.121858	4.37954	0	0.240237	11.6073	1	0.113349	2.28936	0	0.28781	9.30382	1	0.130367	2.84313	0	0.192665	5.19233	0	0.118379	4.18871	0	0.174461	4.46282	0
ZMO0777	beta-lactamase domain-containing protein	PFAM: beta-lactamase domain protein; KEGG: eli:ELI_08640 glyoxalase II family protein	11.2763	11.0053	11.3361	11.1026	10.9836	11.5651	11.2363	11.0274	11.1071	10.9689	10.9398	0.271021	4.89067	0	0.458	6.81228	1	0.267402	2.99972	0	0.087662	0.581997	0	0.233438	5.56562	1	0.35246	10.0493	1	0.328737	5.53028	1	0.537629	11.1114	1	0.138139	1.46101	0	0.167291	1.95309	0	0.119022	1.97156	0	0.208891	2.7515	0
ZMO0778	acriflavin resistance protein	PFAM: acriflavin resistance protein; KEGG: swi:Swit_4650 acriflavin resistance protein	11.9533	12.2797	12.0825	12.0577	12.2091	11.9718	11.8108	12.0771	12.1933	12.3046	12.3411	-0.32639	15.6301	1	-0.22142	4.74136	0	-0.49379	14.4287	1	-0.26397	6.18057	1	0.024835	0.349479	0	-0.12657	3.61908	0	0.161021	3.07103	0	-0.1053	1.59799	0	-0.11135	1.73928	0	-0.14785	2.68991	0	-0.15141	4.76875	0	-0.26632	6.6169	1
ZMO0779	RND family efflux transporter subunit MFP	KEGG: bxe:Bxe_C1141 RND efflux system membrane fusion protein; TIGRFAM: efflux transporter, RND family, MFP subunit; PFAM: secretion protein HlyD family protein	12.1601	12.5596	12.441	12.2805	12.3581	12.3034	11.9823	12.1945	12.5785	12.5786	12.5217	-0.39948	10.1186	1	-0.27506	2.55548	0	-0.59623	8.24008	1	-0.32716	3.34471	0	0.160526	1.90131	0	0.082877	0.722978	0	0.32111	3.24926	0	0.108923	0.653633	0	-5.74e-05	0.000224	0	0.05683	0.282169	0	-0.07765	0.660952	0	-0.21219	1.7153	0
ZMO0780	NodT family RND efflux system outer membrane lipoprotein	KEGG: bxe:Bxe_C1142 RND efflux system outer membrane lipoprotein; TIGRFAM: RND efflux system, outer membrane lipoprotein, NodT family; PFAM: outer membrane efflux protein	11.6171	11.7965	11.8971	11.552	11.6713	11.8812	11.3488	11.6213	11.913	11.7552	11.7213	-0.17938	3.37264	0	-0.03176	0.152026	0	-0.40634	5.09713	0	-0.10004	0.629056	0	0.345083	6.70249	1	0.225806	3.51925	0	0.532373	7.60498	1	0.259944	2.55727	0	0.157794	1.19943	0	0.191668	1.60298	0	-0.11928	1.32378	0	-0.27243	2.7502	0
ZMO0781	LysR family transcriptional regulator	KEGG: pmy:Pmen_2204 LysR family transcriptional regulator; PFAM: regulatory protein LysR; LysR substrate-binding	14.1581	13.7822	14.0545	13.8425	14.0135	14.2842	14.001	14.189	13.8248	13.684	13.8379	0.375833	9.4242	1	0.459398	8.32389	1	0.316952	4.814	0	0.351148	5.62231	1	0.21204	6.05625	1	0.041077	0.531683	0	0.283263	5.56109	1	0.095202	1.05653	0	0.140817	1.89511	0	-0.01305	0.089971	0	-0.17096	4.3701	0	-0.18806	2.96215	0
ZMO0782	aspartyl/glutamyl-tRNA amidotransferase subunit B	allows the formation of correctly charged Asn-tRNA(Asn) or Gln-tRNA(Gln) through the transamidation of misacylated Asp-tRNA(Asn) or Glu-tRNA(Gln) in organisms which lack either or both of asparaginyl-tRNA or glutaminyl-tRNA synthetases; reaction takes plac	12.5249	12.6454	12.5952	12.6029	12.5574	12.6504	12.4723	12.4521	12.54	12.7336	12.6627	-0.12049	0.996393	0	0.110423	0.631605	0	-0.26128	2.2228	0	-0.2106	1.59913	0	-0.0077	0.05772	0	0.037862	0.354524	0	0.178155	1.90487	0	0.198375	2.2469	0	-0.19355	2.16318	0	-0.12265	1.09008	0	0.045558	0.449175	0	0.02022	0.112871	0
ZMO0783	aspartyl/glutamyl-tRNA amidotransferase subunit A	allows the formation of correctly charged Asn-tRNA(Asn) or Gln-tRNA(Gln) through the transamidation of misacylated Asp-tRNA(Asn) or Glu-tRNA(Gln) in organisms which lack either or both of asparaginyl-tRNA or glutaminyl-tRNA synthetases; reaction takes plac	12.8714	12.6951	12.7728	12.7772	12.7998	12.9802	12.7752	12.8588	12.5653	12.7791	12.7409	0.176338	1.35454	0	0.414964	3.56941	0	-0.00383	0.012489	0	0.117881	0.558124	0	-0.0044	0.028	0	-0.0271	0.201035	0	0.205003	1.92747	0	0.121446	0.887975	0	-0.21379	2.05561	0	-0.17564	1.52431	0	-0.0227	0.163701	0	-0.08356	0.530984	0
ZMO0784	glutamyl-tRNA(Gln) amidotransferase subunit C	KEGG: swi:Swit_0599 aspartyl/glutamyl-tRNA(Asn/Gln) amidotransferase subunit C; TIGRFAM: glutamyl-tRNA(Gln) amidotransferase, C subunit; PFAM: Glu-tRNAGln amidotransferase C subunit	13.2151	12.9431	13.0628	13.1222	13.0523	13.2652	13.147	13.2332	12.8605	13.0975	12.8714	0.271998	6.10264	1	0.404749	6.56218	1	0.049458	0.315516	0	0.361786	5.55217	1	-0.0594	0.762822	0	0.010519	0.092699	0	0.118247	1.24662	0	0.032	0.221078	0	-0.23704	3.61148	0	-0.01096	0.066665	0	0.069917	0.960742	0	-0.08625	0.791481	0
ZMO0785	Holliday junction resolvase YqgF	KEGG: swi:Swit_0601 Holliday junction resolvase YqgF; PFAM: Holliday junction resolvase YqgF; SMART: Resolvase RNase H domain protein fold	12.2807	11.5179	11.972	11.9104	11.8155	12.3064	12.3102	12.2254	11.6376	11.5106	11.4056	0.76272	24.3048	1	0.668773	14.7881	1	0.799673	18.0986	1	0.819714	18.5851	1	0.061554	0.936179	0	0.156469	3.84512	0	-0.0039	0.025336	0	0.080999	0.845028	0	0.127004	1.63347	0	0.23194	4.13475	0	0.094915	1.77658	0	0.084894	0.903256	0
ZMO0786	hypothetical protein	KEGG: yen:YE1370A putative dehydrogenase subunit	12.9428	13.9139	13.5714	13.7411	12.9726	13.0959	13.3375	12.3949	14.0469	14.1446	13.5502	-0.97111	12.1954	1	-0.95099	10.6106	1	-0.80711	8.47972	1	-1.15522	13.5971	1	-0.16964	4.06301	0	0.598878	21.3369	1	-0.24159	4.10683	0	0.700992	17.5206	1	-0.0977	1.03579	0	0.496764	11.6125	1	0.768521	26.8556	1	0.942578	23.6441	1
ZMO0787	glucose-methanol-choline oxidoreductase	PFAM: glucose-methanol-choline oxidoreductase; FAD dependent oxidoreductase; KEGG: spe:Spro_2333 glucose-methanol-choline oxidoreductase	12.3237	13.248	12.6055	13.1472	12.6049	12.0489	12.8531	12.0691	13.1621	13.4413	13.1407	-0.92437	31.7411	1	-1.11318	23.8498	1	-0.58827	11.7938	1	-1.07165	23.0157	1	-0.54171	16.4665	1	0.000596	0.004431	0	-0.80417	17.3807	1	-0.02017	0.118686	0	-0.27925	4.10856	0	0.021363	0.126549	0	0.542304	16.487	1	0.783995	16.8987	1
ZMO0788	gluconate 2-dehydrogenase	KEGG: bur:Bcep18194_C7344 cytochrome c, class I; PFAM: cytochrome c class I	13.0128	13.7793	13.2358	13.7098	13.2426	12.731	13.5658	12.7416	13.7407	13.8538	13.7435	-0.76652	22.9049	1	-1.00966	24.8877	1	-0.28802	5.26925	0	-1.00189	24.7144	1	-0.47394	24.2756	1	-0.00674	0.091488	0	-0.83475	29.3252	1	-0.01062	0.103088	0	-0.11312	2.24709	0	-0.00285	0.025644	0	0.467201	23.9581	1	0.824132	29.0222	1
ZMO0789	TonB-dependent receptor	PFAM: TonB-dependent receptor; TonB-dependent receptor plug; KEGG: gox:GOX1017 TonB-dependent outer membrane receptor	12.2552	11.6619	12.0015	11.8183	12.0558	12.3384	12.1214	12.3057	11.6646	11.5152	11.8058	0.593261	10.6125	1	0.673756	10.0518	1	0.60615	8.69422	1	0.499878	6.59216	1	0.183224	4.64773	0	-0.05423	0.745601	0	0.217028	3.53636	0	0.03271	0.248127	0	0.149421	1.98481	0	-0.14117	1.81968	0	-0.23745	6.85681	1	-0.18432	2.74437	0
ZMO0791	aspartate carbamoyltransferase catalytic subunit	catalyzes the transfer of the carbamoyl moiety from carbamoyl phosphate to L- aspartate in pyrimidine biosynthesis	13.1191	12.5973	13.0406	12.8568	12.6772	13.4731	13.1203	12.7638	12.6081	12.5933	12.5905	0.52177	14.4517	1	0.865006	18.5836	1	0.526983	10.2256	1	0.173322	1.93141	0	0.18379	5.04655	0	0.363422	13.1016	1	0.352802	7.925	1	0.709264	18.9531	1	0.014779	0.10564	0	0.017581	0.12814	0	0.179632	4.87381	0	0.356462	8.04222	1
ZMO0792	dihydroorotase	KEGG: swi:Swit_0603 dihydroorotase; PFAM: amidohydrolase	12.1252	12.7477	12.7113	12.3343	12.2637	12.5623	11.9702	11.8433	12.8604	12.6985	12.6842	-0.62248	10.5963	1	-0.29812	2.97291	0	-0.72835	10.9245	1	-0.84097	13.2417	1	0.376962	14.5265	1	0.447563	17.8714	1	0.592077	16.611	1	0.718989	20.4051	1	0.161848	2.58738	0	0.176137	3.05882	0	0.0706	1.26412	0	0.126912	1.84534	0
ZMO0793	hypothetical protein	KEGG: predicted protein	10.6629	10.1053	10.4708	10.4216	10.2599	10.7618	10.7317	10.4951	10.1798	10.1115	10.0246	0.557557	19.4033	1	0.582013	15.5026	1	0.620231	16.6684	1	0.470425	11.9599	1	0.049195	1.04507	0	0.210943	9.32906	1	0.030086	0.337799	0	0.266737	7.97764	1	0.068304	1.01761	0	0.155149	3.53393	0	0.161748	6.38258	1	0.236651	6.71012	1
ZMO0794	prolyl oligopeptidase	KEGG: ccr:CC_3688 prolyl oligopeptidase family protein; PFAM: peptidase S9 prolyl oligopeptidase active site domain protein; peptidase S9A prolyl oligopeptidase domain protein beta-propeller	12.1293	11.7509	12.0993	11.8693	11.8519	12.3335	12.0397	12.0148	11.8651	11.6988	11.6889	0.378396	13.5312	1	0.46836	11.2408	1	0.340861	7.24932	1	0.325967	6.79254	1	0.230022	8.17671	1	0.247433	9.05587	1	0.293771	7.06331	1	0.318629	7.93969	1	0.166272	2.97066	0	0.176236	3.2516	0	0.017411	0.212529	0	0.024858	0.214927	0
ZMO0795	TonB-dependent receptor plug	PFAM: TonB-dependent receptor; TonB-dependent receptor plug; KEGG: mms:mma_3689 TonB-dependent receptor	10.6494	10.2446	10.5472	10.4379	10.356	10.7891	10.6369	10.5224	10.3054	10.2389	10.1895	0.404848	8.13992	1	0.483708	8.19826	1	0.397911	6.17445	1	0.332927	4.71823	0	0.109308	2.72492	0	0.19125	6.41736	1	0.152207	2.66018	0	0.26664	6.28344	1	0.06641	0.774618	0	0.115859	1.74841	0	0.081942	1.74895	0	0.114434	1.71582	0
ZMO0797	short-chain dehydrogenase/reductase SDR	PFAM: short-chain dehydrogenase/reductase SDR; KR domain protein; KEGG: cak:Caul_3390 short-chain dehydrogenase/reductase SDR	11.92	12.3917	12.3956	12.2248	11.847	12.0239	11.9812	11.7549	12.7674	12.4685	11.9392	-0.47167	13.3391	1	-0.74346	14.3914	1	-0.48727	8.28034	1	-0.18427	1.89152	0	0.170813	3.36453	0	0.548629	17.0016	1	0.042721	0.289778	0	0.269035	3.9751	0	0.298905	4.67343	0	0.828223	18.2587	1	0.377816	10.7956	1	0.226314	3.04058	0
ZMO0798	NodT family RND efflux system outer membrane lipoprotein	KEGG: bmu:Bmul_5748 RND efflux system outer membrane lipoprotein; TIGRFAM: RND efflux system, outer membrane lipoprotein, NodT family; PFAM: outer membrane efflux protein	10.7944	12.4301	11.415	11.8331	11.5887	10.5369	10.9652	10.881	12.2932	12.7009	12.2963	-1.63572	36.1707	1	-1.75622	31.2469	1	-1.73562	31.3062	1	-1.41531	26.5499	1	-0.41803	13.7667	1	-0.17362	3.99127	0	-0.42833	9.21728	1	-0.34408	6.75619	1	-0.40773	8.33606	1	-0.00316	0.018659	0	0.244407	6.80098	1	0.084248	0.8124	0
ZMO0799	ABC-2 type transporter	PFAM: ABC-2 type transporter; KEGG: bmj:BMULJ_05773 ABC-2 type transport system permease protein	10.725	12.7313	11.6007	11.8639	11.7199	10.5047	10.8564	10.814	12.6967	12.8713	12.6258	-2.00621	41.342	1	-2.19192	34.4336	1	-2.01491	32.3673	1	-1.81181	29.8078	1	-0.26318	5.36793	0	-0.11917	1.58679	0	-0.35169	4.92575	0	-0.30922	4.04342	0	-0.17468	1.6752	0	0.070888	0.467616	0	0.144018	2.11812	0	0.04247	0.246254	0
ZMO0800	ABC transporter-like protein	KEGG: bvi:Bcep1808_6171 ABC transporter related; PFAM: ABC transporter related; ABC-2 type transporter; SMART: AAA ATPase	11.024	12.7126	11.9679	11.9006	11.7365	11.0727	11.0069	10.9925	12.863	12.7943	12.4806	-1.68862	33.695	1	-1.79038	30.0999	1	-1.78738	30.0598	1	-1.48811	25.7852	1	0.067218	0.964118	0	0.231335	6.28675	1	0.065717	0.577159	0	0.080197	0.758	0	0.068719	0.613028	0	0.382472	7.89112	1	0.164116	3.72916	0	0.01448	0.094214	0
ZMO0801	secretion protein HlyD family protein	PFAM: secretion protein HlyD family protein; KEGG: bmj:BMULJ_05771 HlyD family secretion protein	11.3903	13.4842	12.3647	12.5076	12.4395	11.2884	11.4095	11.4731	13.441	13.6057	13.4058	-2.09381	44.1779	1	-2.15256	31.0826	1	-2.19618	31.567	1	-1.93268	28.5175	1	-0.14286	1.43693	0	-0.07474	0.572064	0	-0.12104	0.687786	0	-0.18468	1.25731	0	-0.16467	1.06284	0	0.035194	0.148143	0	0.068112	0.505502	0	-0.06364	0.298084	0
ZMO0803	sporulation domain-containing protein	PFAM: Sporulation domain protein; KEGG: swi:Swit_0604 sporulation domain-containing protein	12.1623	12.796	12.6152	12.5037	12.3185	12.5095	12.0381	11.9391	12.7209	12.9691	12.698	-0.63375	7.3065	1	-0.2114	1.17339	0	-0.93098	10.7632	1	-0.75888	8.13339	1	0.11156	1.94098	0	0.29669	8.54758	1	0.47135	10.0307	1	0.570428	12.8501	1	-0.24823	3.91301	0	0.022951	0.151255	0	0.18513	4.24805	0	0.099079	0.971488	0
ZMO0804	N-acetyl-gamma-glutamyl-phosphate reductase	catalyzes the reduction of N-acetyl-5-glutamyl phosphate to N-acetyl-L-glutamate 5-semialdehyde in arginine biosynthesis	13.0381	13.6609	13.5644	13.2993	13.1848	13.3881	12.8713	12.8549	13.7407	13.7274	13.5147	-0.62285	24.3928	1	-0.35264	6.82491	1	-0.85607	20.6898	1	-0.65984	15.619	1	0.265084	7.81726	1	0.379599	12.6721	1	0.516799	12.0775	1	0.533199	12.5645	1	0.013368	0.087628	0	0.225999	3.65388	0	0.114515	2.18022	0	0.0164	0.109656	0
ZMO0805	NLP/P60 protein	PFAM: NLP/P60 protein; KEGG: swi:Swit_0096 NLP/P60 protein	11.7572	13.2892	12.582	12.5312	12.4565	11.8646	11.6772	11.7298	13.2993	13.385	13.1833	-1.53201	52.356	1	-1.43469	37.7085	1	-1.70781	42.1432	1	-1.45353	38.0373	1	0.050834	0.883797	0	0.125446	3.44996	0	0.18739	3.75534	0	0.134862	2.25542	0	-0.08572	1.13909	0	0.11603	1.79085	0	0.074612	1.55087	0	-0.05253	0.572883	0
ZMO0806	leucyl aminopeptidase	KEGG: swi:Swit_0098 leucyl aminopeptidase; PFAM: peptidase M17 leucyl aminopeptidase domain protein	12.0588	11.9809	12.1328	11.9989	11.9279	12.2407	11.9647	11.9712	12.025	12.0331	11.8846	0.077936	2.06303	0	0.215683	4.26034	0	-0.06847	0.759589	0	0.086595	1.061	0	0.133941	3.48576	0	0.204971	6.65537	1	0.276016	6.19081	1	0.269515	5.97502	1	-0.00814	0.060123	0	0.140428	2.19226	0	0.071031	1.3194	0	-0.0065	0.047444	0
ZMO0807	30S ribosomal protein S12 methylthiotransferase	catalyzes the methylthiolation of an aspartic acid residue of the S12 protein of the 30S ribosomal subunit	12.2058	12.0018	11.9717	12.1981	12.1417	12.411	12.1289	12.0777	11.5324	12.2674	12.2057	0.204036	1.89512	0	0.878638	11.415	1	-0.13845	0.742214	0	-0.12808	0.66661	0	-0.22647	3.85279	0	-0.17001	2.46984	0	0.282073	3.16421	0	0.333345	4.09817	0	-0.73501	12.6689	1	-0.67337	11.3281	1	0.056456	0.501001	0	0.051272	0.285506	0
ZMO0809	hypothetical protein	PFAM: protein of unknown function DUF167; KEGG: mpo:Mpop_2087 protein of unknown function DUF167	11.804	11.2808	11.5308	11.4917	11.6048	11.851	11.7203	11.8408	11.2106	11.2632	11.3688	0.523184	8.20462	1	0.64043	4.9167	0	0.457089	2.92112	0	0.472034	3.07075	0	0.039055	0.165587	0	-0.07399	0.356614	0	0.130726	0.474641	0	0.010213	0.026979	0	-0.05262	0.156629	0	-0.15818	0.611848	0	-0.11304	0.620674	0	-0.12051	0.427018	0
ZMO0810	tRNA pseudouridine synthase A	mediates pseudouridylation (positions 38, 39, 40) at the tRNA anticodon region which contributes to the structural stability	12.3444	12.243	12.3648	12.2026	12.3137	12.5252	12.142	12.3661	12.2044	12.2632	12.2614	0.101418	0.504729	0	0.32072	2.2012	0	-0.12118	0.544494	0	0.10472	0.449276	0	0.162201	3.10811	0	0.051075	0.569071	0	0.383154	6.89638	1	0.159076	1.80061	0	-0.05875	0.427098	0	-0.05692	0.410084	0	-0.11113	1.76764	0	-0.22408	3.05287	0
ZMO0811	methionyl-tRNA formyltransferase	KEGG: nar:Saro_2894 methionyl-tRNA formyltransferase; TIGRFAM: methionyl-tRNA formyltransferase; PFAM: formyl transferase domain protein	11.467	11.1078	11.3539	11.2495	11.2588	11.6738	11.3541	11.3731	11.034	11.1449	11.1445	0.359224	3.88284	0	0.63988	7.35468	1	0.209132	1.33915	0	0.22866	1.53049	0	0.104389	1.59265	0	0.095123	1.38526	0	0.319763	5.23161	0	0.300733	4.76549	0	-0.11099	1.04395	0	-0.11049	1.03717	0	-0.00927	0.075868	0	-0.01903	0.114069	0
ZMO0812	recombination protein RecR	involved in a recombinational process of DNA repair, independent of the recBC complex	12.8488	12.5576	12.7547	12.6849	12.6699	12.948	12.8095	12.7889	12.5615	12.5603	12.5509	0.291203	4.78836	0	0.386559	3.33999	0	0.249125	1.69648	0	0.237924	1.58241	0	0.069857	0.469003	0	0.084854	0.60747	0	0.138574	0.739988	0	0.159172	0.899235	0	0.001139	0.003847	0	0.010536	0.036881	0	0.014998	0.077277	0	0.020598	0.074878	0
ZMO0813	peptide deformylase	TIGRFAM: peptide deformylase; KEGG: swi:Swit_4045 peptide deformylase; PFAM: formylmethionine deformylase	14.4783	13.8949	14.2796	14.0706	14.2096	14.6189	14.3512	14.4648	13.9403	13.7899	13.9544	0.583406	21.984	1	0.678557	18.5708	1	0.561258	15.0163	1	0.510402	13.3971	1	0.209024	8.19537	1	0.069971	1.55455	0	0.267673	7.10765	1	0.154048	3.06902	0	0.150374	2.95612	0	-0.01411	0.12535	0	-0.13905	4.47694	0	-0.11362	1.91774	0
ZMO0814	hypothetical protein	PFAM: protein of unknown function DUF195; KEGG: swi:Swit_0232 hypothetical protein	13.0307	12.7678	12.9715	12.7994	12.9268	13.1054	12.9587	13.028	12.8376	12.6401	12.8255	0.262924	5.17613	0	0.267788	2.32021	0	0.318525	3.03605	0	0.20246	1.51413	0	0.172101	2.02051	0	0.044719	0.310181	0	0.146732	0.951313	0	0.077382	0.3998	0	0.19747	1.47099	0	0.012055	0.048169	0	-0.12738	1.28286	0	-0.06935	0.347955	0
ZMO0815	hypothetical protein	KEGG: gox:GOX0267 hypothetical protein	11.3609	11.5218	11.4919	11.4568	11.3753	11.2968	11.4381	11.3478	11.6871	11.4755	11.4029	-0.16096	1.39689	0	-0.39032	3.70821	0	-0.03748	0.151803	0	-0.05507	0.237809	0	0.035156	0.289185	0	0.116622	1.47899	0	-0.14126	1.17517	0	-0.051	0.29838	0	0.211572	2.16054	0	0.284246	3.41371	0	0.081467	0.875595	0	0.09026	0.62388	0
ZMO0818	queuosine biosynthesis protein QueD	KEGG: rpb:RPB_3873 6-pyruvoyl tetrahydropterin synthase and hypothetical protein; TIGRFAM: queuosine biosynthesis protein QueD; PFAM: 6-pyruvoyl tetrahydropterin synthase and hypothetical protein	12.4908	11.6487	12.0321	12.0349	12.1422	12.3855	12.5039	12.5829	11.6786	11.5659	11.7015	0.842111	9.99594	1	0.706925	7.14491	1	0.937991	10.578	1	0.881417	9.67573	1	-0.0028	0.02841	0	-0.11012	2.53227	0	-0.11833	1.69234	0	-0.19737	3.72289	0	0.112732	1.57271	0	-0.02288	0.184211	0	-0.10732	2.43337	0	-0.07903	0.933077	0
ZMO0819	nucleotide sugar dehydrogenase	TIGRFAM: nucleotide sugar dehydrogenase; KEGG: mex:Mext_3028 nucleotide sugar dehydrogenase; PFAM: UDP-glucose/GDP-mannose dehydrogenase; NAD-dependent glycerol-3-phosphate dehydrogenase domain protein; UDP-glucose/GDP-mannose dehydrogenase dimerisation; U	12.3853	13.0478	12.8219	12.7258	12.602	12.5208	12.366	12.2692	13.123	13.0856	12.9347	-0.66243	7.77442	1	-0.60214	5.81944	1	-0.71964	7.56138	1	-0.66552	6.74984	1	0.096094	1.58377	0	0.21991	5.65251	1	0.154845	1.93137	0	0.251601	4.09182	0	0.037343	0.273009	0	0.18822	2.60938	0	0.123816	2.33339	0	0.096756	0.960032	0
ZMO0820	phosphoribosylformylglycinamidine synthase II	catalyzes the formation of 2-(formamido)-N1-(5-phospho-D-ribosyl)acetamidine from N2-formyl-N1-(5-phospho-D-ribosyl)glycinamide and L-glutamine in purine biosynthesis	13.1276	12.9305	13.0922	13.0211	12.9739	13.349	13.0695	12.9644	12.8353	12.9726	12.9835	0.197177	4.76152	0	0.513771	11.7055	1	0.096884	0.983556	0	-0.01912	0.127464	0	0.071084	1.31997	0	0.118228	2.86992	0	0.279528	6.30366	1	0.384675	9.92354	1	-0.13736	2.11746	0	-0.14822	2.38111	0	0.047143	0.731524	0	0.105147	1.41132	0
ZMO0821	cysteine synthase A	CysK; forms a complex with serine acetyltransferase CysE; functions in cysteine biosynthesis	11.1025	11.3535	11.2393	11.2438	11.2009	11.0752	11.1014	11.1308	11.4032	11.3861	11.271	-0.25097	6.46985	1	-0.32801	4.22663	0	-0.28469	3.39531	0	-0.14021	1.15375	0	-0.00452	0.029983	0	0.038321	0.319645	0	-0.02618	0.1355	0	-0.05558	0.329843	0	0.017135	0.084822	0	0.132222	1.05923	0	0.042844	0.367607	0	-0.0294	0.154554	0
ZMO0822	hypothetical protein	KEGG: swi:Swit_3957 hypothetical protein	12.676	12.1816	12.3536	12.3681	12.5647	12.5165	12.7112	12.8003	12.1906	12.0251	12.329	0.494453	5.37908	1	0.325839	1.96591	0	0.686185	6.17291	1	0.471335	3.48015	0	-0.01457	0.083213	0	-0.21109	2.6714	0	-0.19474	1.39135	0	-0.28383	2.47055	0	0.165605	1.09555	0	-0.13834	0.846286	0	-0.19652	2.39136	0	-0.08909	0.46544	0
ZMO0823	S-adenosyl-methyltransferase MraW	KEGG: swi:Swit_3955 S-adenosyl-methyltransferase MraW; TIGRFAM: S-adenosyl-methyltransferase MraW; PFAM: methyltransferase	13.904	12.9791	13.4611	13.3693	13.4943	13.898	13.8837	13.9302	13.0242	12.8548	13.0584	0.924905	31.9404	1	0.873844	25.5414	1	1.02898	29.3328	1	0.871889	25.4906	1	0.091816	3.31751	0	-0.03323	0.728037	0	0.014247	0.162843	0	-0.03226	0.439582	0	0.169386	4.99603	0	-0.03421	0.474605	0	-0.12505	5.33351	0	-0.0465	0.717394	0
ZMO0824	hypothetical protein	KEGG: swi:Swit_3954 hypothetical protein	14.5053	14.4756	14.631	14.4156	14.4248	14.532	14.4496	14.5342	14.7299	14.3816	14.3154	0.029637	0.493874	0	-0.19786	4.13632	0	0.068034	0.827045	0	0.218733	4.82434	0	0.215365	8.53465	1	0.206178	8.02523	1	0.08242	1.18232	0	-0.00212	0.016925	0	0.348309	10.2592	1	0.414472	12.8484	1	-0.00919	0.114226	0	-0.08454	1.22727	0
ZMO0825	peptidoglycan glycosyltransferase	KEGG: swi:Swit_3953 peptidoglycan glycosyltransferase; PFAM: penicillin-binding protein transpeptidase; Penicillin-binding protein dimerisation domain	12.9479	13.0572	13.1324	12.9265	12.9489	13.022	12.8695	12.9522	13.2427	12.9834	12.9455	-0.10933	4.59529	0	-0.22078	5.79851	1	-0.11394	2.09447	0	0.006714	0.05932	0	0.20587	8.66391	1	0.183477	7.3553	1	0.152449	3.28752	0	0.06973	1.00538	0	0.259291	7.34776	1	0.297223	8.91694	1	-0.02239	0.34734	0	-0.08272	1.29067	0
ZMO0826	UDP-N-acetylmuramoylalanyl-D-glutamate--2, 6-diaminopimelate ligase	involved in cell wall formation; peptidoglycan synthesis; cytoplasmic enzyme; catalyzes the addition of meso-diaminopimelic acid to the nucleotide precursor UDP-N-aceylmuramoyl-l-alanyl-d-glutamate	12.7222	12.7434	12.8519	12.6518	12.6947	12.8051	12.624	12.7375	12.8987	12.6796	12.6519	-0.02124	0.368159	0	-0.09361	1.32947	0	-0.05566	0.633763	0	0.085543	1.16392	0	0.200155	7.17955	1	0.157243	5.01247	0	0.18118	3.65851	0	0.067667	0.830791	0	0.21913	4.90158	0	0.246818	5.86645	1	-0.04291	0.713632	0	-0.11351	1.77699	0
ZMO0827	UDP-N-acetylmuramoylalanyl-D-glutamyl-2, 6-diaminopimelate/D-alanyl-D-alanyl ligase	KEGG: sal:Sala_1885 UDP-N-acetylmuramoylalanyl-D-glutamyl-2, 6-diaminopimelate--D-alanyl- D-alanyl ligase; TIGRFAM: UDP-N-acetylmuramoylalanyl-D-glutamyl-2, 6-diaminopimelate/D-alanyl-D-alanyl ligase; PFAM: cytoplasmic peptidoglycan synthetase domain prote	13.2798	13.1412	13.3882	13.0805	13.1627	13.4409	13.1354	13.263	13.3356	13.0256	13.0623	0.138612	5.42648	1	0.105256	1.52797	0	0.109803	1.62863	0	0.200776	4.13016	0	0.307697	12.4766	1	0.22558	8.23058	1	0.305423	7.73617	1	0.17782	3.42291	0	0.30997	7.9012	1	0.27334	6.58468	1	-0.08212	1.77312	0	-0.1276	2.04784	0
ZMO0828	phospho-N-acetylmuramoyl-pentapeptide-transferase	First step of the lipid cycle reactions in the biosynthesis of the cell wall peptidoglycan	12.9813	13.0775	13.1162	12.8716	13.1003	13.0595	12.7843	13.1001	13.1729	12.959	13.1005	-0.09616	1.31909	0	-0.11341	0.758337	0	-0.17474	1.4169	0	-0.00033	0.001366	0	0.244592	4.04656	0	0.015943	0.104771	0	0.275261	2.83989	0	-0.0406	0.204394	0	0.213924	1.92446	0	0.072483	0.416468	0	-0.22865	3.6461	0	-0.31586	3.51587	0
ZMO0829	UDP-N-acetylmuramoylalanine/D-glutamate ligase	KEGG: swi:Swit_3949 UDP-N-acetylmuramoylalanine--D-glutamate ligase; TIGRFAM: UDP-N-acetylmuramoylalanine/D-glutamate ligase; PFAM: cytoplasmic peptidoglycan synthetase domain protein; Mur ligase middle domain protein	12.5263	12.7285	12.7144	12.5148	12.653	12.6383	12.3381	12.6024	12.7905	12.6915	12.7035	-0.20227	12.141	1	-0.15223	4.02597	0	-0.35349	13.3183	1	-0.10109	2.1356	0	0.19964	10.4545	1	0.061472	1.79119	0	0.300271	11.3375	1	0.035901	0.506979	0	0.099009	2.18621	0	0.087042	1.79458	0	-0.13817	6.21173	1	-0.26437	9.5675	1
ZMO0830	cell division protein FtsW	KEGG: swi:Swit_3948 cell cycle protein; TIGRFAM: cell division protein FtsW; PFAM: cell cycle protein	12.3258	12.5137	12.5176	12.3329	12.4086	12.4982	12.1067	12.3724	12.537	12.5591	12.4449	-0.1879	3.68678	0	-0.03886	0.226796	0	-0.45236	7.37826	1	-0.07249	0.494215	0	0.184703	3.64077	0	0.109005	1.61522	0	0.391451	6.72547	1	0.125815	1.19302	0	-0.02204	0.12942	0	0.092194	0.76409	0	-0.0757	0.943801	0	-0.26564	3.73672	0
ZMO0831	undecaprenyldiphospho-muramoylpentapeptide beta-N- acetylglucosaminyltransferase	UDP-N-acetylglucosamine--N-acetylmuramyl- (pentapeptide) pyrophosphoryl-undecaprenol N-acetylglucosamine transferase; involved in cell wall formation; inner membrane-associated; last step of peptidoglycan synthesis	13.045	13.1996	13.2298	13.1175	13.0197	13.1858	12.9548	12.9945	13.2737	13.2801	13.0449	-0.15452	4.82956	0	-0.08787	0.893729	0	-0.32535	6.4763	1	-0.05034	0.420384	0	0.1123	2.15566	0	0.210062	5.65614	1	0.231042	3.85272	0	0.191298	2.8749	0	-0.00644	0.040835	0	0.228825	3.7957	0	0.097761	1.74353	0	-0.03974	0.311925	0
ZMO0832	UDP-N-acetylmuramate--L-alanine ligase	Catalyzes the formation of UDP-N-acetylmuramoyl-L-alanine from UDP-N-acetylmuramate and L-alanine in peptidoglycan synthesis	13.2795	13.3077	13.4143	13.2287	13.2376	13.4124	13.1199	13.306	13.4162	13.3376	13.1692	-0.02825	0.287193	0	-0.00376	0.02425	0	-0.21776	3.706	0	0.136776	1.8066	0	0.185582	7.47557	1	0.176696	6.96228	1	0.292581	8.72166	1	0.106427	1.88614	0	0.078583	1.19627	0	0.246965	6.84372	1	-0.00889	0.117094	0	-0.18615	4.475	0
ZMO0833	UDP-N-acetylenolpyruvoylglucosamine reductase	TIGRFAM: UDP-N-acetylenolpyruvoylglucosamine reductase; KEGG: swi:Swit_3944 UDP-N-acetylmuramate dehydrogenase; PFAM: FAD linked oxidase domain protein; UDP-N-acetylenolpyruvoylglucosamine reductase domain protein	12.9029	13.0226	13.1188	12.8938	12.8757	13.0464	12.758	12.9044	13.1912	13.0296	12.8469	-0.11961	4.33209	0	-0.14479	3.18922	0	-0.27161	8.21952	1	0.057558	0.800856	0	0.225011	11.7326	1	0.24313	12.9404	1	0.288421	10.3129	1	0.141958	3.63864	0	0.161602	4.444	0	0.344302	12.9622	1	0.018118	0.316274	0	-0.14646	3.81893	0
ZMO0834	D-alanine--D-alanine ligase	D-alanine--D-alanine ligase; DdlA; DdlB; cytoplasmic; catalyzes the formation of D-alanyl-D-alanine from two D-alanines in peptidoglycan synthesis; there are two forms of this enzyme in Escherichia coli	12.9552	12.9882	13.1281	12.9251	12.862	13.1522	12.8295	12.8841	13.1041	13.0207	12.8399	-0.033	0.373864	0	0.048038	0.468963	0	-0.19118	3.52053	0	0.044149	0.420311	0	0.203025	10.7277	1	0.266151	15.0445	1	0.322636	12.4717	1	0.268096	9.78637	1	0.083414	1.68885	0	0.264207	9.59379	1	0.063126	1.87275	0	-0.05454	0.90318	0
ZMO0835	cell division protein FtsQ	PFAM: cell division protein FtsQ; Polypeptide-transport-associated domain protein FtsQ-type; KEGG: swi:Swit_3942 polypeptide-transport-associated domain-containing protein	12.9296	12.9468	13.1297	12.9222	12.7628	13.1457	12.8587	12.7845	13.1137	12.9857	12.741	-0.01721	0.157684	0	0.031952	0.263733	0	-0.12701	1.73398	0	0.04342	0.385972	0	0.207524	10.89	1	0.366968	21.0683	1	0.287006	10.5733	1	0.361233	14.1491	1	0.128043	3.21641	0	0.372702	14.687	1	0.159443	7.57011	1	0.074227	1.39457	0
ZMO0836	cell division protein FtsA	PFAM: cell division protein FtsA; KEGG: swi:Swit_3941 cell division protein FtsA	13.1815	13.7012	13.3751	13.6712	13.2778	13.1213	13.4955	12.9276	13.629	13.8468	13.6279	-0.51974	12.4397	1	-0.50767	10.4315	1	-0.35128	6.19475	1	-0.70026	15.5758	1	-0.29602	17.1499	1	0.097395	3.70992	0	-0.37421	15.0925	1	0.19369	6.23371	1	-0.21782	7.40291	1	0.001099	0.011043	0	0.39341	22.9635	1	0.567899	23.4117	1
ZMO0837	cell division protein FtsZ	GTPase; similar structure to tubulin; forms ring-shaped polymers at the site of cell division; other proteins such as FtsA, ZipA, and ZapA, interact with and regulate FtsZ function	13.6367	14.0839	13.8436	13.89	13.8475	13.5955	13.6677	13.647	14.0917	14.1122	14.0479	-0.4472	25.7865	1	-0.49615	16.5079	1	-0.44448	14.5336	1	-0.40096	12.8176	1	-0.04638	0.889169	0	-0.00386	0.046424	0	-0.07221	1.02056	0	-0.05145	0.634237	0	-0.02055	0.199586	0	0.043738	0.510043	0	0.042524	0.786648	0	0.02076	0.201987	0
ZMO0840	sporulation domain-containing protein	KEGG: eli:ELI_01830 hypothetical protein; PFAM: TPR repeat-containing protein; Sporulation domain protein; SMART: Tetratricopeptide domain protein	12.5598	12.1294	12.5819	12.2666	12.1852	12.8578	12.4411	12.3804	12.306	12.092	11.9901	0.430415	14.1947	1	0.551809	12.359	1	0.349108	6.58125	1	0.39033	7.73923	1	0.315296	11.1061	1	0.396634	14.7831	1	0.416646	10.1504	1	0.477373	12.1281	1	0.213946	3.81473	0	0.315894	6.8779	1	0.081338	1.469	0	0.060727	0.590611	0
ZMO0841	chloride channel protein	PFAM: Chloride channel core; KEGG: bcj:BCAM1458 putative voltage-gated chloride channel	11.1438	11.051	11.2325	11.0497	11.01	11.4049	11.0145	11.012	11.0602	11.0848	11.0081	0.092816	0.687272	0	0.34477	4.15779	0	-0.07028	0.411143	0	0.003955	0.017214	0	0.182861	6.81113	1	0.222506	9.01097	1	0.390385	12.0093	1	0.392913	12.1085	1	-0.02466	0.240581	0	0.052099	0.623628	0	0.039645	0.689467	0	0.002528	0.020423	0
ZMO0842	deoxyguanosinetriphosphate triphosphohydrolase	TIGRFAM: deoxyguanosinetriphosphate triphosphohydrolase; PFAM: metal-dependent phosphohydrolase HD sub domain; KEGG: swi:Swit_3937 putative deoxyguanosinetriphosphate triphosphohydrolase; SMART: metal-dependent phosphohydrolase HD region	12.0748	12.3826	12.3383	12.1826	12.1654	12.2256	11.9788	12.0201	12.4509	12.3863	12.3107	-0.3078	10.5229	1	-0.22529	3.93749	0	-0.40753	9.44245	1	-0.29057	5.80361	1	0.15567	4.64031	0	0.172859	5.44103	1	0.246788	5.51933	1	0.205499	4.17468	0	0.064551	0.734909	0	0.140219	2.30918	0	0.017189	0.211285	0	-0.04129	0.40497	0
ZMO0843	arginyl-tRNA synthetase	TIGRFAM: arginyl-tRNA synthetase; KEGG: swi:Swit_3935 arginyl-tRNA synthetase	14.0185	13.8324	14.0221	13.8732	13.8811	14.1973	13.9527	13.9055	13.847	13.7937	13.8567	0.186055	7.03662	1	0.350362	7.93731	1	0.158975	2.39102	0	0.048829	0.440194	0	0.148923	3.69836	0	0.141061	3.40017	0	0.244617	4.65727	0	0.291827	6.08024	1	0.05323	0.492702	0	-0.00971	0.06751	0	-0.00786	0.078129	0	0.047211	0.421439	0
ZMO0844	sporulation domain-containing protein	PFAM: Sporulation domain protein; KEGG: swi:Swit_3934 sporulation domain-containing protein	14.0692	14.4295	14.3096	14.2226	14.2159	14.2355	13.9639	14.0081	14.3836	14.4812	14.4237	-0.36032	11.8188	1	-0.14811	1.4192	0	-0.51724	9.36257	1	-0.41562	6.86358	1	0.087039	1.09027	0	0.093695	1.21447	0	0.271608	3.63711	0	0.22745	2.76173	0	-0.09753	0.781989	0	-0.04006	0.247085	0	0.006655	0.049326	0	-0.04416	0.278013	0
ZMO0845	alanyl-tRNA synthetase	TIGRFAM: alanyl-tRNA synthetase; KEGG: swi:Swit_0508 alanyl-tRNA synthetase; PFAM: alanyl-tRNA synthetase class IIc; phosphoesterase DHHA1; Threonyl/alanyl tRNA synthetase SAD	14.2127	14.1993	14.1884	14.2293	14.2004	14.2733	14.276	14.0889	14.1036	14.1825	14.3119	0.013416	0.085078	0	0.169666	0.981851	0	0.093508	0.435272	0	-0.22293	1.46667	0	-0.04086	0.239213	0	-0.01196	0.060502	0	-0.00278	0.009423	0	0.184333	1.10714	0	-0.07894	0.350708	0	-0.20826	1.325	0	0.028896	0.159484	0	0.187113	1.1316	0
ZMO0846	sodium/hydrogen exchanger	PFAM: TrkA-N domain protein; sodium/hydrogen exchanger; KEGG: swi:Swit_0454 sodium/hydrogen exchanger	12.2911	13.5541	12.7093	12.9139	13.1446	12.0607	12.2535	12.559	13.3578	13.5743	13.7301	-1.26301	46.2465	1	-1.29716	36.0573	1	-1.32089	36.5105	1	-1.171	33.5228	1	-0.20465	8.16603	1	-0.4353	20.5319	1	-0.19278	4.46843	0	-0.49838	16.3777	1	-0.21651	5.33295	0	-0.37222	11.4917	1	-0.23066	9.64292	1	-0.3056	8.81451	1
ZMO0847	carbohydrate-selective porin OprB	PFAM: Carbohydrate-selective porin OprB; KEGG: rso:RSp1632 putative porin B precursor outer (glucose porin) transmembrane protein	14.5391	14.5367	14.5922	14.6628	14.3588	14.7235	14.6546	14.2393	14.4608	14.671	14.4782	0.00246	0.032021	0	0.26268	6.15229	1	-0.01639	0.135715	0	-0.23891	5.33675	0	-0.07061	1.39914	0	0.233427	8.56204	1	0.068923	0.816892	0	0.484222	14.1247	1	-0.21015	4.38878	0	-0.01737	0.144901	0	0.30404	12.1942	1	0.415299	11.6642	1
ZMO0849	Alg9 family protein mannosyltransferase	PFAM: Alg9 family protein mannosyltransferase; KEGG: nar:Saro_2282 Alg9-like mannosyltransferase	12.9078	13.4006	13.1306	13.0007	13.3313	12.8821	12.7638	13.0776	13.3792	13.2377	13.585	-0.49278	7.83206	1	-0.49709	6.85215	1	-0.47386	6.38646	1	-0.5074	7.06062	1	0.12988	4.04223	0	-0.20071	7.75587	1	0.118264	2.04487	0	-0.19555	4.4512	0	0.141495	2.69745	0	-0.20587	4.81555	0	-0.33059	14.9215	1	-0.31381	8.93473	1
ZMO0850	Fis family sigma54 specific transcriptional regulator	KEGG: pat:Patl_3051 sigma-54 dependent trancsriptional regulator; PFAM: sigma-54 factor interaction domain-containing protein; helix-turn-helix Fis-type; SMART: AAA ATPase	14.3649	13.8739	14.1006	14.1265	14.1311	14.4764	14.3057	14.3125	13.7248	13.9473	13.9497	0.490949	19.7424	1	0.751626	17.307	1	0.358379	6.59691	1	0.362842	6.71795	1	-0.02586	0.25426	0	-0.03046	0.310579	0	0.170761	2.11739	0	0.163928	1.98867	0	-0.22249	3.18943	0	-0.22486	3.24235	0	-0.0046	0.037811	0	-0.00683	0.03978	0
ZMO0851	pyridoxamine 5'-phosphate oxidase	TIGRFAM: pyridoxamine 5'-phosphate oxidase; KEGG: mag:amb0886 pyridoxamine 5'-phosphate oxidase; PFAM: pyridoxamine 5'-phosphate oxidase-related FMN-binding	13.7996	12.9676	13.6733	13.371	13.1064	13.9278	13.798	13.6729	13.4188	12.944	12.5399	0.832027	16.5046	1	0.50903	6.84672	1	0.854061	13.7606	1	1.13299	18.9634	1	0.3023	9.32831	1	0.56691	19.9021	1	0.129784	1.54313	0	0.25493	4.36463	0	0.474815	10.7456	1	0.87889	21.8207	1	0.264611	7.73859	1	0.125146	1.46102	0
ZMO0852	S-adenosylmethionine:tRNA ribosyltransferase-isomerase	Synthesizes oQ from preQ1 in a single S-adenosylmethionine-requiring step	12.1502	11.9389	12.2329	11.877	12.0238	12.4433	11.9504	12.0569	12.0225	11.8035	11.9908	0.211281	5.60724	1	0.420792	8.23519	1	0.146954	1.66587	0	0.066098	0.532919	0	0.355942	11.6234	1	0.20908	5.48488	1	0.492861	11.3097	1	0.386427	8.12049	1	0.219023	3.46132	0	0.031733	0.232767	0	-0.14686	3.18751	0	-0.10643	1.15217	0
ZMO0853	peptidyl-prolyl cis-trans isomerase cyclophilin type	PFAM: peptidyl-prolyl cis-trans isomerase cyclophilin type; KEGG: swi:Swit_0024 peptidyl-prolyl cis-trans isomerase, cyclophilin type	11.9113	12.168	12.1813	12.013	11.9247	12.2311	11.815	11.6878	12.1315	12.211	12.1617	-0.25677	8.11621	1	0.09953	1.1361	0	-0.39595	9.10581	1	-0.47389	11.5799	1	0.168301	5.32211	0	0.256587	9.78164	1	0.41604	11.7203	1	0.543295	16.1978	1	-0.07944	1.00278	0	-0.03012	0.277224	0	0.088286	1.96787	0	0.127255	2.02616	0
ZMO0854	pantetheine-phosphate adenylyltransferase	TIGRFAM: pantetheine-phosphate adenylyltransferase; cytidyltransferase-related domain protein; KEGG: swi:Swit_0023 pantetheine-phosphate adenylyltransferase; PFAM: cytidylyltransferase	12.5423	12.5921	12.8275	12.4587	12.4153	13.0427	12.41	12.1742	12.6124	12.5075	12.6565	-0.04979	0.395718	0	0.430311	5.65266	1	-0.09742	0.616063	0	-0.48226	6.69558	1	0.368777	9.34263	1	0.412185	10.852	1	0.632641	12.0668	1	0.86847	17.5662	1	0.104913	0.847047	0	-0.0441	0.272156	0	0.043409	0.41144	0	0.23583	2.84896	0
ZMO0855	polyprenyl synthetase	PFAM: Polyprenyl synthetase; KEGG: nar:Saro_2253 farnesyl-diphosphate synthase	13.4124	13.1144	13.4453	13.2536	13.0913	13.8426	13.362	13.0325	13.048	13.1451	13.15	0.298028	5.3228	0	0.794686	15.6804	1	0.2169	2.45514	0	-0.1175	0.97828	0	0.191697	6.25694	1	0.354017	14.3499	1	0.480591	13.6583	1	0.810111	23.885	1	-0.0972	1.30416	0	-0.10208	1.40284	0	0.162319	4.87111	0	0.32952	8.30124	1
ZMO0856	exodeoxyribonuclease VII small subunit	catalyzes the bidirectional exonucleolytic cleavage of DNA	13.1037	12.867	13.1092	13.0128	12.834	13.4946	13.0295	12.7869	12.7238	12.9962	12.8811	0.236632	3.24405	0	0.770873	8.37881	1	0.033261	0.11401	0	-0.09424	0.390688	0	0.096359	0.635131	0	0.275194	2.99356	0	0.465165	3.94687	0	0.707751	7.41795	1	-0.27245	1.72816	0	-0.15736	0.774592	0	0.178835	1.5442	0	0.242586	1.45049	0
ZMO0857	hypothetical protein	PFAM: protein of unknown function DUF1013; KEGG: swi:Swit_0020 hypothetical protein	12.6818	12.6181	12.834	12.6176	12.4983	13.2254	12.4855	12.3345	12.4426	12.7496	12.6622	0.063687	0.428983	0	0.782817	12.6693	1	-0.26403	2.58987	0	-0.32772	3.62146	0	0.216419	6.17937	1	0.335652	11.4218	1	0.739845	19.2236	1	0.890921	23.1248	1	-0.30701	6.20771	1	-0.21962	3.72784	0	0.119233	2.4744	0	0.151076	2.08858	0
ZMO0859	class V aminotransferase	PFAM: aminotransferase class V; KEGG: swi:Swit_0052 aminotransferase, class V	11.3132	11.2306	11.2984	11.3282	11.1891	11.3772	11.3889	11.1736	11.2196	11.2675	11.2047	0.082657	1.21149	0	0.157622	1.82868	0	0.12144	1.23614	0	-0.03109	0.205652	0	-0.02981	0.344489	0	0.10926	2.13348	0	-0.01172	0.078734	0	0.203616	3.27095	0	-0.0479	0.405027	0	0.014904	0.102318	0	0.13907	3.09949	0	0.215335	3.56755	0
ZMO0860	ferredoxin	PFAM: ferredoxin; KEGG: acr:Acry_1765 ferredoxin	12.5373	12.1833	12.3336	12.3864	12.3608	12.3872	12.6721	12.5526	12.28	12.1008	12.1691	0.354012	11.6123	1	0.107219	1.11915	0	0.571348	13.1788	1	0.383469	7.72651	1	-0.05283	0.785609	0	-0.02723	0.32753	0	-0.28489	5.9072	1	-0.16536	2.55967	0	0.179236	2.90055	0	0.110894	1.39152	0	0.025598	0.303364	0	0.119538	1.55731	0
ZMO0861	DNA polymerase III subunits gamma and tau	catalyzes the DNA-template-directed extension of the 3'-end of a DNA strand; the tau chain serves as a scaffold to help in the dimerizaton of the alpha,epsilon and theta core complex; the gamma chain seems to interact with the delta and delta' subunits to	12.644	11.9847	12.3851	12.2729	12.285	12.8128	12.6052	12.514	11.9574	11.9406	12.0561	0.659293	10.1963	1	0.85541	10.6702	1	0.664596	7.52366	1	0.457874	4.30886	0	0.112117	1.3461	0	0.100043	1.13782	0	0.207524	2.02257	0	0.298811	3.55612	0	0.01671	0.080898	0	-0.09872	0.682795	0	-0.01207	0.082815	0	0.091287	0.613554	0
ZMO0862	hypothetical protein	PFAM: conserved hypothetical protein; KEGG: sal:Sala_0797 hypothetical protein	13.7521	13.0152	13.36	13.3119	13.4791	13.6757	13.7218	13.8588	13.0444	12.902	13.0993	0.736867	16.6352	1	0.631306	10.8821	1	0.819829	15.0692	1	0.759466	13.7538	1	0.048092	0.692742	0	-0.11906	2.64609	0	-0.04617	0.413772	0	-0.18314	3.01479	0	0.142353	2.04198	0	-0.05498	0.519655	0	-0.16715	4.47406	0	-0.13697	1.92478	0
ZMO0863	deoxycytidine triphosphate deaminase	Catalyzes the formation of dUTP from dCTP in thymidylate biosynthesis	13.6519	12.5949	13.0455	13.0527	13.2721	13.7101	13.6375	13.6082	12.3808	12.468	12.9359	1.05702	13.525	1	1.32923	16.8132	1	1.16953	14.5041	1	0.672279	6.92259	1	-0.00728	0.099077	0	-0.22661	10.5532	1	0.072576	1.14355	0	0.101863	1.90048	0	-0.08713	1.49957	0	-0.55509	20.1446	1	-0.21934	10.1028	1	0.029287	0.334711	0
ZMO0864	cytidine deaminase	KEGG: swi:Swit_4051 cytidine deaminase; TIGRFAM: cytidine deaminase; PFAM: CMP/dCMP deaminase zinc-binding	13.5305	12.636	13.0961	13.0264	13.1272	13.67	13.453	13.4685	12.5222	12.5999	12.7858	0.894502	22.7244	1	1.14778	23.8888	1	0.853061	17.7222	1	0.682668	13.7042	1	0.069666	1.35433	0	-0.03108	0.44006	0	0.217024	4.55233	0	0.20147	4.06043	0	-0.07769	0.956968	0	-0.26364	6.10941	1	-0.10075	2.37362	0	-0.01555	0.126763	0
ZMO0865	replicative DNA helicase	unwinds double stranded DNA	12.8107	13.2233	13.0518	13.0072	12.9921	13.0278	12.7444	12.6601	13.0757	13.27	13.3241	-0.41253	18.0612	1	-0.04795	0.397719	0	-0.52561	12.6181	1	-0.66404	16.6616	1	0.044589	0.569365	0	0.059656	0.8503	0	0.283418	5.3133	0	0.367703	7.79929	1	-0.19424	2.96936	0	-0.24839	4.3448	0	0.015067	0.150049	0	0.084285	0.84914	0
ZMO0866	cation diffusion facilitator family transporter	KEGG: nar:Saro_3052 cation diffusion facilitator family transporter; TIGRFAM: cation diffusion facilitator family transporter; PFAM: cation efflux protein	14.5813	14.2068	14.351	14.2876	14.5436	14.5385	14.4632	14.7422	14.1636	14.112	14.3449	0.374464	5.20052	0	0.374923	4.0902	0	0.351185	3.69698	0	0.397284	4.47139	0	0.063404	0.925548	0	-0.19254	4.99033	0	0.075274	0.723576	0	-0.20372	3.19094	0	0.051535	0.43569	0	-0.18135	2.66405	0	-0.25594	7.61126	1	-0.27899	5.17808	0
ZMO0867	hopanoid-associated sugar epimerase	KEGG: bmu:Bmul_3257 hopanoid-associated sugar epimerase; TIGRFAM: hopanoid-associated sugar epimerase; PFAM: NAD-dependent epimerase/dehydratase; 3-beta hydroxysteroid dehydrogenase/isomerase; Male sterility domain	13.5089	13.4663	13.5602	13.6113	13.2913	13.906	13.5626	13.0582	13.2144	13.6601	13.5245	0.042593	0.287203	0	0.691572	12.7265	1	-0.0975	0.716031	0	-0.46629	7.47009	1	-0.05112	1.01958	0	0.268879	11.9592	1	0.343414	10.4699	1	0.847811	27.825	1	-0.44566	14.5473	1	-0.31005	9.11431	1	0.320002	14.8142	1	0.504397	16.7813	1
ZMO0868	hopene-associated glycosyltransferase HpnB	KEGG: bph:Bphy_4129 hopene-associated glycosyltransferase HpnB; TIGRFAM: hopene-associated glycosyltransferase HpnB; PFAM: glycosyl transferase family 2	13.8014	14.007	13.9697	13.9492	13.7937	14.1087	13.8116	13.484	13.8307	14.0869	14.1034	-0.20557	2.94702	0	0.27799	3.656	0	-0.27537	3.60269	0	-0.61933	11.6865	1	0.020436	0.275842	0	0.175995	6.01891	1	0.297115	7.7968	1	0.624657	19.6246	1	-0.25624	6.28487	1	-0.27267	6.88666	1	0.155559	4.99757	0	0.327543	8.94471	1
ZMO0869	squalene synthase HpnC	KEGG: oca:OCAR_6674 squalene synthase HpnC; TIGRFAM: squalene synthase HpnC; PFAM: Squalene/phytoene synthase	13.756	14.0002	13.9927	13.883	13.7585	14.0222	13.7557	13.49	13.9631	14.0103	14.0271	-0.24419	4.86609	0	0.059139	0.492523	0	-0.25462	4.21201	0	-0.5371	12.2526	1	0.109689	4.33801	0	0.234137	12.7403	1	0.266568	9.59272	1	0.532258	21.6348	1	-0.04719	0.727698	0	-0.06398	1.12255	0	0.124448	5.25973	0	0.26569	9.54964	1
ZMO0870	squalene synthase HpnD	KEGG: met:M446_6349 squalene synthase HpnD; TIGRFAM: squalene synthase HpnD; PFAM: Squalene/phytoene synthase	12.5436	12.931	12.734	12.8676	12.6103	12.7741	12.6555	12.2011	12.6938	13.0798	13.0195	-0.38747	5.81241	1	0.080307	0.452824	0	-0.42427	5.22016	0	-0.81845	13.0621	1	-0.13366	2.95562	0	0.123654	2.61945	0	0.118629	1.44745	0	0.573035	14.4478	1	-0.38595	8.64325	1	-0.32573	6.77764	1	0.257316	7.95464	1	0.454406	10.7927	1
ZMO0871	squalene-associated FAD-dependent desaturase	KEGG: bid:Bind_3155 squalene-associated FAD-dependent desaturase; TIGRFAM: squalene-associated FAD-dependent desaturase; PFAM: amine oxidase	11.9738	12.3122	12.236	12.1686	12.0242	12.1923	12.063	11.666	12.2797	12.2743	12.3825	-0.33838	4.33263	0	-0.08743	0.480351	0	-0.21123	1.67731	0	-0.71648	10.4575	1	0.067375	1.06466	0	0.211788	6.08562	1	0.129278	1.67509	0	0.526315	13.2055	1	0.005472	0.035953	0	-0.10274	1.1885	0	0.144413	3.39007	0	0.397037	9.1283	1
ZMO0872	squalene-hopene cyclase	KEGG: oca:OCAR_6671 squalene-hopene cyclase; TIGRFAM: squalene/oxidosqualene cyclase; squalene-hopene cyclase; PFAM: Prenyltransferase/squalene oxidase	11.8689	12.0008	12.053	11.8637	11.888	12.1395	11.8844	11.5829	11.9665	11.8429	12.193	-0.13187	1.24111	0	0.173053	1.32158	0	0.041487	0.200751	0	-0.61015	8.88014	1	0.18932	4.072	0	0.165031	3.29222	0	0.255103	3.77896	0	0.556631	11.6947	1	0.123538	1.24593	0	-0.22657	3.14411	0	-0.02429	0.228221	0	0.301528	4.88628	0
ZMO0873	hopanoid-associated phosphorylase	KEGG: bid:Bind_3157 hypothetical protein; TIGRFAM: hopanoid-associated phosphorylase; PFAM: purine or other phosphorylase family 1	11.2676	11.1253	11.2856	11.2022	11.1016	11.5465	11.3245	10.9318	11.0246	11.08	11.2714	0.142233	1.49234	0	0.521797	8.0408	1	0.24451	2.60611	0	-0.33961	4.25737	0	0.083297	1.53311	0	0.183963	5.07874	0	0.221941	4.13064	0	0.614666	16.1095	1	-0.05535	0.517312	0	-0.24674	4.68672	0	0.100666	2.0441	0	0.392725	9.21428	1
ZMO0874	hopanoid biosynthesis associated radical SAM protein HpnH	KEGG: bmj:BMULJ_05273 radical SAM domain protein; TIGRFAM: hopanoid biosynthesis associated radical SAM protein HpnH; PFAM: Radical SAM domain protein	14.5645	14.7544	14.7407	14.6391	14.5985	14.8238	14.5504	14.3191	14.6575	14.7277	14.8779	-0.18994	7.36866	1	0.166285	3.01012	0	-0.17729	3.3249	0	-0.5588	16.5055	1	0.101553	2.60553	0	0.14212	4.38459	0	0.273339	6.95965	1	0.504664	15.6192	1	-0.07023	0.892743	0	-0.22043	5.04892	0	0.040567	0.672924	0	0.231325	5.43174	1
ZMO0875	4-hydroxy-3-methylbut-2-enyl diphosphate reductase	catalyzes the conversion of 1-hydroxy-2-methyl-2-(E)-butenyl 4-diphosphate into isopentenyl diphosphate (IPP) and dimethylallyl diphosphate (DMAPP); functions in the nonmevalonate isoprenoid biosynthesis pathway	14.1133	14.2587	14.2908	14.2042	14.0628	14.5013	14.0871	13.7513	14.0803	14.3213	14.3744	-0.14543	4.39777	0	0.420986	12.2931	1	-0.23424	5.3997	1	-0.62302	19.3352	1	0.086575	2.49678	0	0.227948	10.5414	1	0.414188	14.4631	1	0.749953	26.5684	1	-0.24104	7.02369	1	-0.29406	9.30964	1	0.141373	5.31963	0	0.335764	11.1229	1
ZMO0876	hopanoid biosynthesis associated membrane protein HpnM	KEGG: rru:Rru_A0056 toluene tolerance; TIGRFAM: hopanoid biosynthesis associated membrane protein HpnM; PFAM: toluene tolerance family protein	14.8316	14.6856	14.8528	14.7778	14.6452	14.9597	14.844	14.6912	14.7459	14.7116	14.5992	0.146073	2.09378	0	0.213804	2.91845	0	0.132415	1.40188	0	0.092	0.826069	0	0.075069	1.91927	0	0.207637	8.9366	1	0.115764	2.19212	0	0.26854	7.88049	1	0.034374	0.392049	0	0.146735	3.16484	0	0.132568	4.6211	0	0.152776	3.36936	0
ZMO0877	hypothetical protein	KEGG: swi:Swit_3185 hypothetical protein	13.7681	12.9367	13.3333	13.4494	13.2746	13.7865	13.9274	13.5905	12.8801	12.9713	12.9587	0.83143	22.879	1	0.90648	20.8089	1	0.956074	21.9334	1	0.631736	13.9597	1	-0.11609	3.56128	0	0.058703	1.25506	0	-0.14089	2.80862	0	0.196075	4.68225	0	-0.09129	1.44557	0	-0.07867	1.1595	0	0.174792	6.63187	1	0.336961	10.2616	1
ZMO0878	response regulator receiver modulated CheB methylesterase	KEGG: swi:Swit_3186 response regulator receiver modulated CheB methylesterase; PFAM: CheB methylesterase; response regulator receiver	13.1506	12.2256	12.8376	12.6802	12.5463	13.2914	13.1157	13.0446	12.3839	12.2447	12.0481	0.924985	20.3183	1	0.907462	16.6744	1	0.871024	15.9176	1	0.996469	18.4726	1	0.157444	4.40297	0	0.291302	10.7321	1	0.175663	3.0511	0	0.246799	5.15219	0	0.139225	2.12902	0	0.335806	8.10808	1	0.133858	3.42666	0	0.071136	0.789676	0
ZMO0880	putative CheA signal transduction histidine kinase	PFAM: CheW domain protein; ATP-binding region ATPase domain protein; KEGG: cak:Caul_0279 CheA signal transduction histidine kinase	12.3645	11.428	11.8559	11.8117	12.0212	12.2978	12.3086	12.487	11.414	11.3148	11.5553	0.936447	12.8411	1	0.883812	10.0198	1	0.993785	11.695	1	0.931744	10.7516	1	0.044193	0.447849	0	-0.16526	3.02551	0	-0.01079	0.058947	0	-0.18922	2.18177	0	0.099179	0.837005	0	-0.14129	1.39994	0	-0.20945	4.3658	0	-0.17843	1.99346	0
ZMO0882	methyl-accepting chemotaxis sensory transducer	PFAM: chemotaxis sensory transducer; KEGG: nar:Saro_1430 methyl-accepting chemotaxis sensory transducer	13.5999	12.1131	12.8358	12.663	13.0707	13.5841	13.4408	13.7748	12.0875	11.8852	12.3666	1.4868	30.2221	1	1.49656	23.443	1	1.55558	24.2976	1	1.40825	22.124	1	0.172758	2.71629	0	-0.23491	4.37171	0	0.143245	1.20683	0	-0.19076	1.85506	0	0.202271	2.02915	0	-0.27907	3.33909	0	-0.40767	9.78876	1	-0.334	4.40787	0
ZMO0883	30S ribosomal protein S9	forms a direct contact with the tRNA during translation	12.9073	12.0183	12.345	12.6227	12.4208	13.0535	13.1302	12.5383	11.6365	12.1152	12.3032	0.889028	10.5172	1	1.41698	16.715	1	1.01501	11.1436	1	0.235098	1.25609	0	-0.2777	7.98661	1	-0.07577	1.11703	0	-0.07672	0.695274	0	0.515172	11.5525	1	-0.47869	10.4912	1	-0.66671	15.8284	1	0.201937	4.9884	0	0.591893	13.7508	1
ZMO0884	50S ribosomal protein L13	in Escherichia coli this protein is one of the earliest assembly proteins in the large subunit	13.3018	12.1566	12.5851	12.8995	12.7029	13.4284	13.48	12.9968	11.7417	12.3189	12.409	1.14518	18.4052	1	1.68672	23.6805	1	1.16107	16.1	1	0.587758	6.55203	1	-0.31439	9.21701	1	-0.11784	2.09913	0	-0.05157	0.398643	0	0.431642	8.84689	1	-0.57721	12.9809	1	-0.66732	15.4523	1	0.196551	4.63056	0	0.483207	10.3197	1
ZMO0885	hypothetical protein	KEGG: swi:Swit_1463 hypothetical protein	14.6774	14.0996	14.2462	14.552	14.3673	14.4643	14.9428	14.625	14.0281	14.1613	14.1096	0.577742	16.5325	1	0.436265	7.64007	1	0.781518	16.2441	1	0.515443	9.64848	1	-0.30582	9.63605	1	-0.12109	2.4017	0	-0.47845	11.029	1	-0.16068	2.17683	0	-0.13319	1.63444	0	-0.0815	0.797608	0	0.184731	4.61687	0	0.317768	6.20518	1
ZMO0886	hypothetical protein	PFAM: protein of unknown function DUF192; KEGG: bav:BAV2093 exported protein	14.8636	14.3256	14.623	14.5078	14.653	14.8629	14.7691	14.9588	14.3832	14.2464	14.347	0.538051	9.79351	1	0.479627	7.07086	1	0.522733	8.00286	1	0.611794	9.95455	1	0.11526	3.33141	0	-0.0299	0.466753	0	0.093707	1.42463	0	-0.09599	1.47685	0	0.136813	2.5386	0	0.036181	0.381771	0	-0.14516	4.75487	0	-0.18969	4.21215	0
ZMO0888	resolvase domain-containing protein	PFAM: Resolvase domain; Resolvase helix-turn-helix domain protein; KEGG: lpn:lpg2573 transposase (resolvase, DNA invertase)	13.6262	13.7787	13.8877	13.8241	13.3955	13.6411	13.743	13.4946	14.1344	13.9053	13.2963	-0.15242	2.53195	0	-0.49327	10.6695	1	-0.16233	2.02987	0	0.198326	2.76599	0	0.063595	1.38815	0	0.492255	23.1813	1	-0.10188	1.67443	0	0.146456	2.92707	0	0.229068	5.81729	1	0.838053	27.364	1	0.428659	20.2431	1	0.248334	6.55848	1
ZMO0889	aldose 1-epimerase	KEGG: gdj:Gdia_1153 aldose 1-epimerase; PFAM: Aldose 1-epimerase	13.5841	14.69	14.5431	14.2803	13.5878	13.9616	13.6435	13.1472	15.1245	14.9171	14.0283	-1.10591	13.4698	1	-1.16293	11.08	1	-1.27367	12.4542	1	-0.88112	7.56175	1	0.262771	3.45042	0	0.955313	19.7558	1	0.31814	2.71109	0	0.814408	10.8959	1	0.207401	1.40984	0	1.09622	15.7278	1	0.692542	13.7641	1	0.496268	5.37927	1
ZMO0890	lysyl-tRNA synthetase	class I; LysRS1; catalyzes a two-step reaction, first charging a lysine molecule by linking its carboxyl group to the alpha-phosphate of ATP, followed by transfer of the aminoacyl-adenylate to its tRNA; in Methanosarcina barkeri this enzyme charges both tR	13.7737	13.2812	13.625	13.4115	13.546	14.0099	13.6332	13.6782	13.24	13.1899	13.4138	0.49251	14.3092	1	0.769881	12.7326	1	0.443322	5.92853	1	0.264326	2.67867	0	0.213437	3.31026	0	0.078974	0.74915	0	0.376717	4.65998	0	0.331751	3.8321	0	0.050157	0.265166	0	-0.1738	1.41932	0	-0.13446	1.62486	0	-0.04497	0.2325	0
ZMO0892	helicase c2	SMART: helicase c2; KEGG: swi:Swit_3565 helicase C2	10.5945	10.7414	10.7079	10.6758	10.6202	10.5446	10.6498	10.589	10.8712	10.7017	10.6514	-0.14695	2.33165	0	-0.32659	3.43202	0	-0.05192	0.25855	0	-0.06234	0.32349	0	0.032095	0.220088	0	0.087678	0.802313	0	-0.10524	0.639439	0	-0.04445	0.214686	0	0.169426	1.25829	0	0.219803	1.86122	0	0.055583	0.434084	0	0.060789	0.313547	0
ZMO0893	beta-lactamase	PFAM: beta-lactamase; KEGG: mlo:mll7242 esterase	11.6705	11.552	11.715	11.5632	11.5557	11.7322	11.615	11.6644	11.6977	11.5114	11.447	0.11851	1.30257	0	0.034494	0.175496	0	0.103633	0.699706	0	0.217403	2.02129	0	0.151792	2.72873	0	0.159265	2.88716	0	0.117223	1.09297	0	0.067811	0.495718	0	0.186362	2.19322	0	0.250719	3.47104	0	0.007473	0.058104	0	-0.04941	0.330462	0
ZMO0894	NERD domain-containing protein	PFAM: NERD domain protein; KEGG: mpt:Mpe_A3609 hypothetical protein	12.9277	12.0774	12.6728	12.4164	12.4184	13.2334	12.7396	12.8099	12.1121	12.0931	12.0269	0.850262	17.3016	1	1.12129	19.9032	1	0.646509	10.5423	1	0.782985	13.4483	1	0.256361	9.49633	1	0.254316	9.39324	1	0.493753	14.3051	1	0.423469	11.8384	1	0.01897	0.155265	0	0.085163	1.06238	0	-0.00205	0.0214	0	-0.07028	0.83463	0
ZMO0895	hypothetical protein	N/A	10.844	10.6159	10.8425	10.5958	10.7516	11.0054	10.6563	10.8703	10.6796	10.5352	10.6329	0.22811	1.38542	0	0.325813	1.64493	0	0.12105	0.410641	0	0.237467	1.02949	0	0.246736	2.79259	0	0.090883	0.640241	0	0.349117	2.79483	0	0.135056	0.685179	0	0.144355	0.751306	0	0.04671	0.180236	0	-0.15585	1.38382	0	-0.21406	1.32492	0
ZMO0896	hypothetical protein	KEGG: swi:Swit_4605 hypothetical protein	12.8461	11.9908	12.5147	12.3686	12.3722	12.9371	12.7963	12.805	12.0922	11.9408	11.9395	0.855313	16.9012	1	0.844965	13.4199	1	0.85546	13.6242	1	0.865514	13.8193	1	0.146102	3.06895	0	0.142419	2.94967	0	0.140854	1.70076	0	0.132144	1.54431	0	0.15135	1.89751	0	0.152694	1.92335	0	-0.00368	0.031577	0	-0.00871	0.054038	0
ZMO0899	NAD synthetase	NH(3)-dependent; catalyzes the formation of nicotinamide adenine dinucleotide (NAD) from nicotinic acid adenine dinucleotide (NAAD) using either ammonia or glutamine as the amide donor and ATP; ammonia-utilizing enzymes include the ones from Bacillus and E	13.3046	13.4076	13.4126	13.5181	13.1377	13.4723	13.4366	13.005	13.3529	13.5996	13.2703	-0.10296	1.27898	0	0.119457	0.720187	0	-0.163	1.1207	0	-0.26533	2.33666	0	-0.1055	0.985823	0	0.274924	4.22336	0	0.035726	0.158921	0	0.467316	5.58937	1	-0.24673	2.08915	0	0.082532	0.438921	0	0.380428	6.88856	1	0.43159	4.95557	0
ZMO0900	glutamyl-tRNA synthetase	Charges one glutamine molecule and pairs it to its corresponding RNA trinucleotide during protein translation	12.9444	13.2183	13.0637	13.1718	13.0087	12.9653	13.0193	12.8487	13.162	13.3243	13.1687	-0.27389	6.48409	1	-0.19666	2.79264	0	-0.30498	5.48799	1	-0.32005	5.89984	1	-0.10816	3.08309	0	0.054936	1.10214	0	-0.054	0.659139	0	0.116631	2.02682	0	-0.16233	3.38078	0	-0.00676	0.05697	0	0.1631	5.79008	1	0.170633	3.65276	0
ZMO0901	hypothetical protein	KEGG: csc:Csac_0631 hypothetical protein	11.6067	11.1786	11.3869	11.4322	11.3589	11.6005	11.7826	11.4369	11.1733	11.0817	11.2809	0.428029	8.52875	1	0.427244	6.45048	1	0.700823	12.7292	1	0.156021	1.38201	0	-0.04525	0.654509	0	0.028028	0.34943	0	-0.18204	3.07876	0	0.163639	2.60953	0	0.091539	1.0848	0	-0.10758	1.3762	0	0.073278	1.30168	0	0.345679	8.09813	1
ZMO0902	TonB-dependent receptor	PFAM: TonB-dependent receptor; TonB-dependent receptor plug; KEGG: gdj:Gdia_1456 TonB-dependent receptor	11.3844	10.667	11.2234	11.1221	10.7316	11.8186	11.6017	10.7329	10.6282	10.6424	10.7302	0.717459	33.7971	1	1.19039	32.7433	1	0.959346	27.5919	1	0.002639	0.019054	0	0.101376	2.33202	0	0.491875	20.4953	1	0.216899	4.42699	0	1.08575	30.5163	1	-0.01415	0.111833	0	-0.102	1.38922	0	0.390499	15.9856	1	0.868853	25.32	1
ZMO0903	2-isopropylmalate synthase	KEGG: nar:Saro_2267 2-isopropylmalate synthase; TIGRFAM: 2-isopropylmalate synthase; PFAM: pyruvate carboxyltransferase; LeuA allosteric (dimerisation) domain	12.6022	13.0385	12.7835	12.8234	12.8541	12.7543	12.6361	12.4163	12.8127	13.0108	13.292	-0.43625	13.9414	1	-0.05837	0.48528	0	-0.3747	7.53224	1	-0.87569	21.3169	1	-0.03994	0.592536	0	-0.07062	1.33004	0	0.118221	1.71391	0	0.338043	8.43897	1	-0.19811	3.8022	0	-0.47927	13.3836	1	-0.03067	0.418433	0	0.219822	4.46327	0
ZMO0904	Beta-galactosidase	KEGG: sma:SAV_5756 beta-galactosidase; PFAM: glycoside hydrolase family 35	10.6717	11.1858	10.9999	10.8902	10.8962	10.6926	10.5959	10.7267	11.3071	11.1844	11.0657	-0.51404	12.2357	1	-0.6145	12.5177	1	-0.58859	11.851	1	-0.33904	5.4481	1	0.109711	3.24073	0	0.103673	2.96807	0	0.096753	1.5673	0	-0.03406	0.367988	0	0.122669	2.25174	0	0.241402	6.36357	1	-0.00604	0.07454	0	-0.13081	2.48678	0
ZMO0905	glucan biosynthesis protein D	involved in the control of the structural glucose backbone of osmoregulated periplasmic glucans	12.5938	12.8777	12.8535	12.5673	12.7865	12.5425	12.4914	12.7475	13.1646	12.6432	12.8254	-0.2839	17.2928	1	-0.62206	24.252	1	-0.15178	3.97121	0	-0.07787	1.42407	0	0.286225	16.6279	1	0.067047	2.09992	0	0.051081	0.840067	0	-0.20505	6.83892	1	0.521369	21.6933	1	0.339142	13.5094	1	-0.21918	12.0732	1	-0.25613	9.37831	1
ZMO0907	glycosyl transferase family 2 protein	PFAM: glycosyl transferase family 2; KEGG: swi:Swit_3489 glucosyltransferase MdoH	12.5192	12.3989	12.568	12.3332	12.476	12.6049	12.4496	12.5033	12.5312	12.2169	12.4486	0.120363	1.54719	0	0.0737	0.466269	0	0.232701	2.4417	0	0.05469	0.318938	0	0.234773	5.16516	0	0.092038	1.23206	0	0.155273	1.60336	0	0.101543	0.86044	0	0.314274	4.7509	0	0.082533	0.645016	0	-0.14273	2.3957	0	-0.05373	0.367071	0
ZMO0908	lipopolysaccharide biosynthesis protein	PFAM: lipopolysaccharide biosynthesis protein; KEGG: swi:Swit_4014 capsule polysaccharide export-like protein	14.6626	14.2953	14.4417	14.2876	14.7075	14.6679	14.425	14.8949	14.2155	14.1503	14.5202	0.367226	7.2677	1	0.45232	8.24554	1	0.274672	3.91622	0	0.374685	6.27621	1	0.154088	6.53103	1	-0.26584	13.6895	1	0.242911	7.64872	1	-0.22703	6.93556	1	0.065264	1.0453	0	-0.30466	10.4678	1	-0.41993	22.5067	1	-0.46994	17.7109	1
ZMO0909	glycosyl transferase group 1 protein	PFAM: glycosyl transferase group 1; KEGG: swi:Swit_4016 glycosyl transferase, group 1	13.7192	13.7408	13.7189	13.5359	13.9352	13.7153	13.4482	13.9941	13.7225	13.6235	13.8763	-0.02157	0.145366	0	-0.00714	0.037954	0	-0.17534	1.9231	0	0.117763	1.06115	0	0.183006	7.53746	1	-0.2163	9.52995	1	0.267105	7.88585	1	-0.27875	8.37736	1	0.098907	1.73825	0	-0.15384	3.4369	0	-0.3993	19.9001	1	-0.54585	19.2119	1
ZMO0910	ABC transporter-like protein	KEGG: swi:Swit_3493 ABC transporter related; PFAM: ABC transporter related; SMART: AAA ATPase	13.7737	13.8102	13.8106	13.6662	13.8991	13.7755	13.6256	13.9202	13.8458	13.7068	13.878	-0.03645	0.273656	0	-0.07031	0.457181	0	-0.08128	0.55364	0	0.042236	0.241982	0	0.144417	3.16168	0	-0.08845	1.48938	0	0.149906	1.96003	0	-0.14472	1.85737	0	0.138929	1.74526	0	-0.03218	0.239994	0	-0.23287	6.55252	1	-0.29463	5.55117	1
ZMO0911	polysaccharide export protein	PFAM: polysaccharide export protein; KEGG: swi:Swit_3494 polysaccharide export protein	14.362	13.4829	13.9163	13.879	13.972	14.4758	14.3348	14.2754	13.3567	13.4233	13.6685	0.879153	27.4854	1	1.11911	26.08	1	0.91149	21.5568	1	0.606863	13.7896	1	0.037263	0.52625	0	-0.05566	0.914353	0	0.14107	2.18091	0	0.200463	3.75902	0	-0.06654	0.722088	0	-0.31178	7.31607	1	-0.09292	1.95577	0	0.059392	0.617874	0
ZMO0912	hypothetical protein	PFAM: protein of unknown function DUF885; KEGG: pzu:PHZ_c0713 hypothetical protein	13.6544	13.3819	13.7463	13.4719	13.3362	13.8151	13.5904	13.5577	13.6774	13.3534	13.1148	0.272583	7.64158	1	0.137715	1.46273	0	0.237048	3.36837	0	0.442986	8.5908	1	0.274378	8.12779	1	0.410046	13.8162	1	0.224712	3.58217	0	0.257411	4.41782	0	0.324045	6.25706	1	0.562682	13.3166	1	0.135668	2.80305	0	0.032699	0.240258	0
ZMO0913	branched-chain amino acid aminotransferase	catalyzes the transamination of the branched-chain amino acids to their respective alpha-keto acids	14.4078	14.0564	14.2904	14.3868	14.019	14.4141	14.503	14.3062	14.1668	14.2707	13.7318	0.351319	11.274	1	0.247368	4.7603	0	0.232234	4.32133	0	0.574353	15.179	1	-0.0964	2.84191	0	0.271415	12.7998	1	-0.08883	1.47435	0	0.107923	1.98093	0	-0.10397	1.87095	0	0.434908	14.8949	1	0.367816	18.2231	1	0.196757	5.00659	0
ZMO0914	methenyltetrahydrofolate cyclohydrolase	KEGG: rce:RC1_2876 FolD bifunctional protein; PFAM: tetrahydrofolate dehydrogenase/cyclohydrolase	13.8796	13.3065	13.4291	14.0219	13.328	13.4733	14.3399	13.8254	13.3849	13.7039	12.8305	0.573103	8.87865	1	0.088429	0.479877	0	0.635972	8.7423	1	0.994909	15.5113	1	-0.59281	23.9154	1	0.101134	2.22822	0	-0.86658	24.6517	1	-0.35211	8.6996	1	-0.31904	7.56472	1	0.554374	15.5635	1	0.693944	27.4896	1	0.514476	14.2528	1
ZMO0915	copper-translocating P-type ATPase	KEGG: eba:ebA5154 copper-transporting ATPase; TIGRFAM: ATPase, P-type (transporting), HAD superfamily, subfamily IC; copper-translocating P-type ATPase; heavy metal translocating P-type ATPase; PFAM: Haloacid dehalogenase domain protein hydrolase; Heavy me	14.3244	15.0344	14.5281	14.8345	14.6758	13.9595	14.64	14.3738	15.0967	15.029	14.9777	-0.71004	27.1236	1	-1.13717	31.9642	1	-0.38901	10.5372	1	-0.60393	17.932	1	-0.3064	16.1644	1	-0.14771	6.12666	1	-0.68048	25.4987	1	-0.41433	15.3521	1	0.067674	1.1004	0	0.118906	2.57953	0	0.158693	6.81056	1	0.266154	8.6939	1
ZMO0916	heavy metal transport/detoxification protein	PFAM: Heavy metal transport/detoxification protein; KEGG: similar to ATPase, Cu++ transporting, beta polypeptide	13.378	14.2628	13.4171	14.0423	14.0018	12.6572	13.7459	13.7308	14.177	14.3386	14.2729	-0.88485	41.3728	1	-1.51981	41.2812	1	-0.59264	19.1907	1	-0.54209	17.4404	1	-0.62515	27.9889	1	-0.5847	26.4402	1	-1.08874	32.9744	1	-1.07356	32.6314	1	-0.16156	3.27083	0	-0.09583	1.46685	0	0.040452	0.697386	0	0.015176	0.135069	0
ZMO0917	2-nitropropane dioxygenase NPD	KEGG: swi:Swit_1243 2-nitropropane dioxygenase, NPD	14.5973	14.6727	14.5355	14.6569	14.7125	14.4977	14.6305	14.6636	14.5733	14.6832	14.7614	-0.07538	2.78631	0	-0.07561	1.21398	0	-0.0527	0.72466	0	-0.09783	1.78634	0	-0.12143	4.25952	0	-0.17707	7.49322	1	-0.13288	2.86329	0	-0.16596	4.04133	0	-0.10997	2.13679	0	-0.18818	4.9006	0	-0.05565	1.28791	0	-0.03308	0.390257	0
ZMO0918	catalase	KEGG: psp:PSPPH_4565 catalase KatA; PFAM: Catalase domain protein	13.2629	14.6894	13.9975	14.3319	13.5991	13.0444	13.8913	12.8529	14.9506	14.7725	14.3452	-1.42653	21.3382	1	-1.90616	25.296	1	-0.88115	10.7791	1	-1.49226	20.0112	1	-0.33439	10.6471	1	0.39845	13.322	1	-0.84689	20.976	1	0.191501	2.79002	0	0.178118	2.49365	0	0.6054	14.5305	1	0.732838	25.3793	1	1.03839	25.423	1
ZMO0919	diguanylate cyclase with beta propeller sensor	KEGG: swi:Swit_1316 diguanylate cyclase; TIGRFAM: diguanylate cyclase; PFAM: GGDEF domain containing protein; Two component regulator propeller; Two component regulator three Y domain protein	12.0426	13.089	12.6215	12.4858	12.5902	12.0747	12.0078	12.0454	13.1682	12.9637	13.1351	-1.04637	19.4881	1	-1.09348	16.9096	1	-0.9559	14.4811	1	-1.08972	16.8449	1	0.135691	2.57174	0	0.031229	0.323954	0	0.066903	0.553326	0	0.029351	0.197898	0	0.204478	2.83794	0	0.033106	0.228139	0	-0.10446	1.72071	0	-0.03755	0.26544	0
ZMO0920	hypothetical protein	KEGG: dra:DR_1818 hypothetical protein	13.5449	14.523	13.8782	13.971	14.2526	13.2057	13.4837	13.9453	14.5507	14.4583	14.5599	-0.97806	25.5505	1	-1.34497	21.5999	1	-0.97461	15.2889	1	-0.61459	8.42955	1	-0.09284	0.863609	0	-0.37443	7.08448	1	-0.27803	2.65239	0	-0.73962	11.2488	1	0.092336	0.53259	0	-0.00924	0.038157	0	-0.28158	4.62421	0	-0.46159	5.78401	1
ZMO0921	hypothetical protein	KEGG: ote:Oter_1276 hypothetical protein	12.7801	13.0019	12.799	12.9001	12.9739	12.6051	12.7935	12.9418	12.9929	13.0066	13.0061	-0.22181	1.94735	0	-0.38789	4.29588	0	-0.21318	1.70553	0	-0.06436	0.325567	0	-0.10106	4.30678	0	-0.17494	9.62683	1	-0.18842	6.53674	1	-0.33671	14.2936	1	-0.0137	0.169346	0	-0.01317	0.161833	0	-0.07388	2.65084	0	-0.14829	4.55736	0
ZMO0922	helix-turn-helix domain-containing protein	KEGG: xau:Xaut_0569 helix-turn-helix domain-containing protein	12.4039	12.1476	12.1983	12.2993	12.3297	12.1983	12.5116	12.5017	12.1982	12.087	12.1576	0.256245	3.75387	0	6.683e-05	0.000307	0	0.424579	6.37941	1	0.34409	4.64766	0	-0.10106	2.41503	0	-0.13142	3.62946	0	-0.31332	7.9504	1	-0.30343	7.59403	1	0.111195	1.64401	0	0.040594	0.401316	0	-0.03036	0.431266	0	0.009888	0.07776	0
ZMO0923	bifunctional ornithine acetyltransferase/N-acetylglutamate synthase protein	bifunctional arginine biosynthesis protein ArgJ; functions at the 1st and 5th steps in arginine biosynthesis; involved in synthesis of acetylglutamate from glutamate and acetyl-CoA and ornithine by transacetylation between acetylornithine and glutmate	12.0187	12.181	12.1821	12.1178	11.9997	12.1179	11.9716	11.9667	12.2463	12.264	12.0327	-0.16226	4.24604	0	-0.12842	1.27849	0	-0.29237	4.51152	0	-0.066	0.503159	0	0.06426	0.776999	0	0.182389	3.71925	0	0.146231	1.55214	0	0.151177	1.63207	0	-0.01771	0.104472	0	0.213602	2.7757	0	0.118129	1.89992	0	0.004946	0.027058	0
ZMO0924	preprotein translocase subunit SecA	functions in protein export; can interact with acidic membrane phospholipids and the SecYEG protein complex; binds to preproteins; binds to ATP and undergoes a conformational change to promote membrane insertion of SecA/bound preprotein; ATP hydrolysis app	14.4187	14.2583	14.3208	14.2737	14.4209	14.3444	14.3717	14.5399	14.2972	14.1758	14.3019	0.160377	12.104	1	0.047215	0.88016	0	0.195947	7.52876	1	0.237968	9.87777	1	0.047079	1.45395	0	-0.10006	4.63509	0	-0.02729	0.419263	0	-0.19544	7.50068	1	0.121445	3.66227	0	-0.00469	0.055506	0	-0.14714	8.20312	1	-0.16815	6.0164	1
ZMO0925	cold-shock DNA-binding domain-containing protein	KEGG: bid:Bind_1552 cold-shock DNA-binding domain-containing protein; PFAM: Cold-shock protein DNA-binding; SMART: Cold shock protein	12.8939	12.9934	12.8824	12.81	13.1386	12.7488	12.8135	13.1193	13.016	12.8064	13.1579	-0.09957	0.880874	0	-0.26716	3.02547	0	0.007015	0.032626	0	-0.03855	0.209005	0	0.072435	1.34673	0	-0.2562	9.07716	1	-0.06465	0.695945	0	-0.3705	9.36081	1	0.209522	4.03818	0	-0.14189	2.2078	0	-0.32863	12.6119	1	-0.30585	7.13746	1
ZMO0926	mammalian cell entry related domain-containing protein	PFAM: Mammalian cell entry related domain protein; KEGG: swi:Swit_2554 hypothetical protein	14.7685	14.482	14.658	14.5381	14.6797	14.7564	14.6947	14.8545	14.5596	14.3815	14.5049	0.286503	10.1341	1	0.196725	2.71758	0	0.313205	5.5604	1	0.349578	6.54904	1	0.119889	2.23394	0	-0.02173	0.217144	0	0.061649	0.518349	0	-0.09816	0.98578	0	0.178129	2.41092	0	0.054694	0.443072	0	-0.14162	2.8913	0	-0.15981	2.03956	0
ZMO0927	leucyl/phenylalanyl-tRNA--protein transferase	leucyltransferase; phenylalanyltransferse; functions in the N-end rule pathway; transfers Leu, Phe, Met, from aminoacyl-tRNAs to N-terminal of proteins with Arg or Lys	13.2605	12.8773	13.2151	12.9788	13.0128	13.2549	13.191	13.3356	13.1753	12.7667	12.6899	0.383234	12.1838	1	0.079618	0.751972	0	0.424347	9.14909	1	0.645736	15.6035	1	0.23625	8.3591	1	0.202328	6.68719	1	0.063886	0.705692	0	-0.08073	0.981514	0	0.408614	10.9965	1	0.485386	13.6754	1	-0.03392	0.47998	0	-0.14462	2.35216	0
ZMO0928	peptidase S58 DmpA	PFAM: peptidase S58 DmpA; KEGG: cak:Caul_3189 peptidase S58 DmpA	11.8251	11.8992	11.8636	11.7941	11.9288	11.73	11.7516	11.9938	11.9972	11.8366	11.8638	-0.07411	0.418055	0	-0.26724	2.14657	0	-0.08505	0.421071	0	0.129965	0.742612	0	0.069538	1.0569	0	-0.06516	0.962145	0	-0.02156	0.151795	0	-0.26376	4.75289	0	0.160631	2.20771	0	0.133446	1.66271	0	-0.13469	2.8743	0	-0.2422	4.1701	0
ZMO0929	hypothetical protein	N/A	13.0783	13.5596	13.2902	13.1908	13.476	12.7835	12.9194	13.5321	13.7968	13.4622	13.4199	-0.48133	5.36252	0	-1.01336	12.8521	1	-0.5428	5.37821	1	0.112174	0.521522	0	0.099386	1.63183	0	-0.18583	4.28322	0	-0.13589	1.55085	0	-0.7486	17.6904	1	0.334664	6.17738	1	0.376934	7.35407	1	-0.28522	8.10323	1	-0.61271	14.055	1
ZMO0930	hypothetical protein	N/A	12.6335	13.1778	12.796	12.7366	13.1844	12.1742	12.3873	13.339	13.4177	13.0859	13.0297	-0.54426	7.13654	1	-1.24347	17.6779	1	-0.6986	8.58708	1	0.309307	2.5092	0	0.059344	0.838914	0	-0.38842	13.2585	1	-0.21309	3.4056	0	-1.16481	28.5736	1	0.331777	6.67771	1	0.387971	8.36497	1	-0.44776	15.7084	1	-0.95172	23.9565	1
ZMO0931	hypothetical protein	N/A	12.9285	13.3468	13.0476	13.0094	13.3559	12.4934	12.7632	13.5291	13.6019	13.2557	13.1827	-0.41821	5.41636	1	-1.10849	12.4058	1	-0.4925	3.86928	0	0.346357	2.24238	0	0.038228	0.207721	0	-0.30824	3.79558	0	-0.26977	1.80818	0	-1.03567	13.0692	1	0.346221	2.65501	0	0.419178	3.57222	0	-0.34647	4.5445	0	-0.7659	8.77731	1
ZMO0932	hypothetical protein	PFAM: protein of unknown function DUF847; KEGG: bph:Bphy_7163 hypothetical protein	12.5837	12.701	12.6081	12.6977	12.6213	12.2668	12.6524	12.8321	12.9494	12.743	12.4106	-0.11724	1.31397	0	-0.68265	12.7407	1	-0.09057	0.659405	0	0.421486	6.57951	1	-0.08958	1.66485	0	-0.01319	0.13684	0	-0.38561	8.96639	1	-0.56526	14.6829	1	0.206463	3.53573	0	0.538873	13.8651	1	0.076382	1.31093	0	-0.17965	2.84901	0
ZMO0934	hypothetical protein	N/A	12.9449	13.2409	12.8771	13.3709	13.0308	12.5324	13.3053	12.9971	13.2217	13.4366	13.0644	-0.29597	7.25515	1	-0.68931	15.6997	1	-0.13132	1.42112	0	-0.0673	0.550987	0	-0.49386	20.9237	1	-0.15372	4.55668	0	-0.77285	23.0878	1	-0.46472	13.2817	1	-0.21486	4.4756	0	0.157282	2.76159	0	0.340138	13.8535	1	0.308131	7.6618	1
ZMO0935	glutathione S-transferase domain-containing protein	PFAM: Glutathione S-transferase domain; KEGG: gdj:Gdia_1064 glutathione S-transferase domain	13.8595	14.5255	14.0366	14.4694	14.0716	13.5717	14.2617	13.745	14.5015	14.6769	14.3982	-0.66607	11.5232	1	-0.92979	12.6851	1	-0.41519	4.00764	0	-0.65321	7.89385	1	-0.43275	10.2157	1	-0.03498	0.279113	0	-0.69005	11.9552	1	-0.17327	1.53655	0	-0.17545	1.56586	0	0.10331	0.726655	0	0.397773	9.10824	1	0.516782	8.08803	1
ZMO0936	hypothetical protein	PFAM: protein of unknown function DUF6 transmembrane; KEGG: xau:Xaut_1200 hypothetical protein	12.5114	11.7639	12.2513	12.0684	12.0933	12.813	12.4691	12.2522	11.6897	11.6676	11.9344	0.74757	10.7215	1	1.12329	14.2302	1	0.801539	9.20123	1	0.317879	2.28551	0	0.182962	3.03443	0	0.158035	2.41795	0	0.343838	4.70795	0	0.560741	9.60671	1	0.022087	0.114966	0	-0.24467	2.78205	0	-0.02493	0.195808	0	0.216903	2.30862	0
ZMO0937	aromatic amino acid aminotransferase	catalyzes the formation of L-glutamate and an aromatic oxo acid from an aromatic amino acid and 2-oxoglutarate	13.5356	13.0846	13.5324	13.1303	13.2677	13.6579	13.2544	13.6944	13.4068	13.0061	12.841	0.450943	22.7893	1	0.251092	5.46742	1	0.248332	5.37698	1	0.853406	24.7427	1	0.402117	16.3827	1	0.264697	9.72161	1	0.403498	10.7499	1	-0.03646	0.335829	0	0.400737	10.6527	1	0.565853	16.2906	1	-0.13742	3.69294	0	-0.43996	12.0283	1
ZMO0938	type I phosphodiesterase/nucleotide pyrophosphatase	PFAM: type I phosphodiesterase/nucleotide pyrophosphatase; KEGG: nar:Saro_2790 type I phosphodiesterase/nucleotide pyrophosphatase	14.2657	13.4407	13.9444	13.7518	13.8633	14.3778	14.1921	14.2271	13.511	13.3116	13.4996	0.824969	44.0324	1	0.866868	32.1819	1	0.880554	32.554	1	0.727486	27.0125	1	0.192572	9.77372	1	0.081102	2.60561	0	0.185729	5.66376	1	0.150793	4.12923	0	0.199415	6.29346	1	0.011411	0.119267	0	-0.11147	4.25803	0	-0.03494	0.484002	0
ZMO0939	guanine deaminase	Catalyzes the deamination of guanine	13.1554	12.4394	12.79	12.781	12.8213	12.9694	13.1458	13.351	12.6106	12.4161	12.2915	0.715989	12.6601	1	0.358777	4.13776	0	0.729702	11.5215	1	1.05949	17.9541	1	0.009	0.115795	0	-0.03131	0.519428	0	-0.17646	3.97919	0	-0.38166	12.069	1	0.194463	4.62021	0	0.31905	9.52472	1	-0.04031	0.731709	0	-0.2052	5.01499	0
ZMO0940	MarR family transcriptional regulator	PFAM: regulatory protein MarR; KEGG: swi:Swit_4078 MarR family transcriptional regulator	12.9708	12.4114	12.6565	12.6623	12.7546	12.6491	12.9919	13.2714	12.6638	12.3326	12.2377	0.559394	8.98078	1	-0.01465	0.060346	0	0.659204	9.32843	1	1.03363	16.409	1	-0.00579	0.056082	0	-0.09809	1.9266	0	-0.34271	7.64662	1	-0.62222	16.5036	1	0.331136	7.27714	1	0.426048	10.3423	1	-0.0923	1.75586	0	-0.27951	5.66629	1
ZMO0941	NAD-dependent epimerase/dehydratase	PFAM: NAD-dependent epimerase/dehydratase; 3-beta hydroxysteroid dehydrogenase/isomerase; dTDP-4-dehydrorhamnose reductase; Male sterility domain; KEGG: swi:Swit_0844 NAD-dependent epimerase/dehydratase	11.1605	12.4328	11.7382	12.1983	11.4536	10.8298	11.6873	10.9645	12.6466	12.7093	11.9426	-1.27229	15.7549	1	-1.8168	21.5967	1	-1.022	11.2387	1	-0.97807	10.5556	1	-0.46006	19.0266	1	0.284616	10.6303	1	-0.85746	24.8463	1	-0.13475	2.04745	0	-0.06266	0.691388	0	0.703979	20.6204	1	0.744675	29.2679	1	0.722712	20.6766	1
ZMO0942	sucrose-6-phosphate hydrolase	SMART: glycoside hydrolase family 32; TIGRFAM: sucrose-6-phosphate hydrolase; KEGG: eta:ETA_18900 sucrose-6-phosphate hydrolase; PFAM: Glycosyl hydrolase family 32 domain protein	13.5889	14.4407	14.0597	14.2186	13.7662	13.5845	13.8906	13.2916	14.5349	14.5465	14.2408	-0.85185	27.9186	1	-0.95041	21.3284	1	-0.65596	14.2155	1	-0.94918	21.301	1	-0.15884	3.53489	0	0.293503	8.83201	1	-0.30606	5.67603	1	0.292887	5.31192	0	-0.01162	0.074035	0	0.294119	5.34573	0	0.452342	15.3748	1	0.598949	14.2243	1
ZMO0945	aldose 1-epimerase	PFAM: Aldose 1-epimerase; KEGG: xau:Xaut_3343 aldose 1-epimerase	13.7712	13.0473	13.5535	13.2927	13.3815	13.9918	13.6073	13.7145	13.1152	12.9781	13.0485	0.723955	10.1819	1	0.876618	11.7781	1	0.629187	7.48557	1	0.666058	8.12023	1	0.260807	10.1185	1	0.172006	5.57292	1	0.384522	10.6966	1	0.277286	6.76988	1	0.137091	2.30308	0	0.066726	0.792376	0	-0.0888	2.01233	0	-0.10724	1.58231	0
ZMO0946	trigger factor	Tig; RopA; peptidyl-prolyl cis/trans isomerase; promotes folding of newly synthesized proteins; binds ribosomal 50S subunit; forms a homodimer	15.2803	15.0016	15.0933	15.1188	15.2108	15.3469	15.2277	15.2665	14.8398	15.0099	15.155	0.278742	7.10339	1	0.507064	8.83013	1	0.217739	2.46837	0	0.111423	0.906135	0	-0.02545	0.225967	0	-0.11742	1.78839	0	0.119213	1.09095	0	0.080401	0.626556	0	-0.17011	1.8554	0	-0.31524	4.80873	0	-0.09197	1.23957	0	-0.03881	0.247321	0
ZMO0947	glycosyl transferase family 2 protein	PFAM: glycosyl transferase family 2; KEGG: swi:Swit_0256 glycosyl transferase family protein	13.3527	12.323	12.774	12.8772	12.8623	13.489	13.3841	13.1849	12.059	12.3702	12.5398	1.02971	24.3876	1	1.43003	27.2625	1	1.01395	19.7437	1	0.64514	11.6807	1	-0.10316	2.16601	0	-0.08834	1.70858	0	0.104884	1.31397	0	0.304111	6.67496	1	-0.3112	6.90398	1	-0.48078	12.5131	1	0.014819	0.161787	0	0.199227	3.51031	0
ZMO0948	ATP-dependent Clp protease proteolytic subunit	hydrolyzes proteins to small peptides; with the ATPase subunits ClpA or ClpX, ClpP degrades specific substrates	14.3802	14.3035	14.2075	14.3412	14.4769	14.0882	14.4086	14.6439	14.3268	14.2738	14.31	0.076735	0.614602	0	-0.23853	2.69566	0	0.134831	1.13558	0	0.333905	4.53651	0	-0.13369	4.34629	0	-0.26943	11.8646	1	-0.32037	9.42646	1	-0.55565	18.4856	1	0.052989	0.651163	0	0.016786	0.156089	0	-0.13574	4.44895	0	-0.23528	6.05414	1
ZMO0949	ATP-dependent protease ATP-binding subunit ClpX	binds and unfolds substrates as part of the ClpXP protease	14.2389	14.4209	14.2379	14.3116	14.4402	14.092	14.2	14.4246	14.3839	14.4232	14.4558	-0.18207	3.48568	0	-0.29185	3.82269	0	-0.22318	2.52151	0	-0.03118	0.175448	0	-0.07364	0.915611	0	-0.20223	4.22925	0	-0.10798	0.96425	0	-0.33257	5.32477	0	-0.0393	0.255227	0	-0.07189	0.54885	0	-0.12859	2.09843	0	-0.22459	2.9086	0
ZMO0950	GCN5-related N-acetyltransferase	PFAM: GCN5-related N-acetyltransferase; KEGG: swi:Swit_1399 GCN5-related N-acetyltransferase	12.6004	12.5328	12.659	12.4064	12.6343	12.6419	12.4637	12.6955	12.676	12.3492	12.5731	0.067639	0.863408	0	-0.03407	0.24349	0	0.114565	1.22203	0	0.122426	1.34823	0	0.252552	9.33252	1	0.024688	0.325008	0	0.178233	3.31592	0	-0.05356	0.564715	0	0.326871	8.2484	1	0.102938	1.42809	0	-0.22786	8.08373	1	-0.23179	4.97051	0
ZMO0951	coproporphyrinogen III oxidase	catalyzes the conversion of the propionic acid groups of rings I and III to vinyl groups during heme synthesis	13.3634	13.2538	13.5277	13.064	13.3339	13.5029	13.102	13.4852	13.5526	13.026	13.1827	0.109599	1.13004	0	-0.04972	0.205486	0	0.075974	0.343771	0	0.302538	2.41853	0	0.463724	8.06028	1	0.193792	2.14141	0	0.400879	3.85952	0	0.017665	0.066282	0	0.526569	5.85004	1	0.369919	3.40775	0	-0.26993	3.57808	0	-0.38321	3.59949	0
ZMO0952	tRNA/rRNA methyltransferase SpoU	PFAM: tRNA/rRNA methyltransferase (SpoU); KEGG: swi:Swit_1397 tRNA/rRNA methyltransferase (SpoU)	13.1891	12.7888	13.1974	12.7391	13.0304	13.3216	12.9174	13.3284	13.0731	12.5608	12.7323	0.40033	4.20082	0	0.248444	1.70468	0	0.356516	2.97293	0	0.59603	6.51877	1	0.458249	16.4474	1	0.16699	4.10026	0	0.404212	9.07263	1	-0.0068	0.044074	0	0.512285	12.4164	1	0.340784	7.1206	1	-0.29126	9.31136	1	-0.41102	9.28384	1
ZMO0956	ubiquinol-cytochrome c reductase, iron-sulfur subunit	TIGRFAM: ubiquinol-cytochrome c reductase, iron-sulfur subunit; KEGG: sal:Sala_1345 ubiquinol-cytochrome c reductase, iron-sulfur subunit; PFAM: Rieske [2Fe-2S] domain protein; Ubiquinol-cytochrome c reductase iron-sulfur subunit	13.1936	13.5454	13.3886	13.4123	13.3075	13.3405	13.136	13.1042	13.4368	13.6886	13.5108	-0.35187	10.1152	1	-0.09634	1.10957	0	-0.5526	14.3112	1	-0.40667	9.661	1	-0.02371	0.448594	0	0.08114	2.64167	0	0.20442	6.39846	1	0.236309	7.89839	1	-0.25184	8.64139	1	-0.07403	1.35378	0	0.104851	3.93127	0	0.031888	0.420354	0
ZMO0957	cytochrome b/b6 domain-containing protein	PFAM: Cytochrome b/b6 domain; KEGG: sal:Sala_1344 cytochrome b/b6-like protein	13.2702	13.5708	13.4395	13.4294	13.3926	13.4048	13.2134	13.1923	13.4741	13.6454	13.593	-0.30068	9.46006	1	-0.06932	0.629514	0	-0.43203	9.49863	1	-0.40068	8.55802	1	0.010099	0.108497	0	0.046851	0.708356	0	0.191453	3.44914	0	0.212533	4.0542	0	-0.17126	2.90105	0	-0.11883	1.65366	0	0.036752	0.51022	0	0.02108	0.168293	0
ZMO0958	cytochrome c1	PFAM: cytochrome c1; KEGG: swi:Swit_1394 cytochrome c1	12.6629	12.5566	12.6065	12.6249	12.5978	12.7655	12.6593	12.5637	12.4475	12.5904	12.6318	0.106253	1.49167	0	0.318034	5.8162	1	0.068839	0.594886	0	-0.06811	0.58646	0	-0.01833	0.261521	0	0.008762	0.11155	0	0.10627	1.79854	0	0.201837	4.83951	0	-0.14292	2.83948	0	-0.18431	4.21054	0	0.027089	0.426059	0	0.095566	1.53142	0
ZMO0959	monofunctional biosynthetic peptidoglycan transglycosylase	KEGG: swi:Swit_0057 monofunctional biosynthetic peptidoglycan transglycosylase; TIGRFAM: monofunctional biosynthetic peptidoglycan transglycosylase; PFAM: glycosyl transferase family 51	11.4802	11.461	11.4321	11.547	11.4326	11.606	11.4726	11.3618	11.2582	11.6214	11.5033	0.019195	0.197606	0	0.347833	8.5481	1	-0.14878	2.36675	0	-0.14147	2.18985	0	-0.11488	4.37743	0	-0.00046	0.006128	0	0.133422	3.22813	0	0.244193	8.02566	1	-0.36319	13.5874	1	-0.24511	8.06857	1	0.114423	4.35057	0	0.110771	2.41893	0
ZMO0961	cytochrome c class I	PFAM: cytochrome c class I; KEGG: gdj:Gdia_0037 cytochrome c class I	12.6445	12.0749	12.5235	12.3754	12.1802	12.8353	12.742	12.3562	12.2117	12.0088	12.0041	0.569651	19.316	1	0.623577	11.2673	1	0.733259	13.8168	1	0.352115	4.98231	0	0.148086	2.23252	0	0.34332	8.00791	1	0.093245	0.680901	0	0.47905	7.8562	1	0.202928	2.12672	0	0.207589	2.20241	0	0.195233	3.42642	0	0.385805	5.71998	1
ZMO0962	N-acetylglucosamine-6-phosphate deacetylase	TIGRFAM: N-acetylglucosamine-6-phosphate deacetylase; KEGG: ccr:CC_0534 N-acetylglucosamine-6-phosphate deacetylase; PFAM: amidohydrolase	12.4063	11.8193	12.2591	12.0393	12.0399	12.7194	12.2807	12.2187	11.7988	11.7979	11.8611	0.587005	26.1088	1	0.920598	23.8769	1	0.482844	11.6985	1	0.357572	7.77038	1	0.219855	6.33931	1	0.219279	6.31473	1	0.438732	10.3162	1	0.500792	12.257	1	0.000978	0.006157	0	-0.06223	0.578763	0	-0.00058	0.005128	0	0.062059	0.576575	0
ZMO0963	TetR family transcriptional regulator	PFAM: regulatory protein TetR; KEGG: rce:RC1_4048 transcriptional regulator, TetR family protein	13.5331	13.14	13.4689	13.2498	13.2911	13.7372	13.4108	13.4513	13.2005	13.0888	13.1309	0.393081	6.32455	1	0.536756	8.48619	1	0.322059	3.96751	0	0.320427	3.9365	0	0.219056	9.31351	1	0.177793	6.9262	1	0.326405	9.99997	1	0.285958	8.33127	1	0.111708	2.00118	0	0.069629	0.989032	0	-0.04126	0.76988	0	-0.04045	0.469167	0
ZMO0964	NodT family RND efflux system outer membrane lipoprotein	KEGG: rce:RC1_4049 RND efflux system, outer membrane lipoprotein, NodT; TIGRFAM: RND efflux system, outer membrane lipoprotein, NodT family; PFAM: outer membrane efflux protein	14.4304	14.2251	13.9201	14.4101	14.6531	14.2395	14.4587	14.5931	13.6007	14.3615	14.7131	0.205326	2.47497	0	0.638851	7.06527	1	0.097174	0.444008	0	-0.12005	0.587176	0	-0.48993	8.63775	1	-0.73297	14.5714	1	-0.21909	1.50936	0	-0.35352	3.14738	0	-0.76077	9.82474	1	-1.11242	15.8247	1	-0.24304	3.01279	0	-0.13443	0.743771	0
ZMO0965	efflux pump membrane protein	KEGG: rce:RC1_4050 multidrug resistance protein A; TIGRFAM: efflux pump membrane protein; PFAM: secretion protein HlyD family protein	14.9174	14.8412	14.5767	14.9306	15.1305	14.735	14.9195	15.0976	14.4184	14.9417	15.1635	0.076158	0.570313	0	0.316512	3.91113	0	-0.02223	0.111025	0	-0.06581	0.400831	0	-0.35388	16.0157	1	-0.55385	25.2389	1	-0.18451	4.02641	0	-0.36269	10.7673	1	-0.52325	16.8415	1	-0.74501	24.1187	1	-0.19997	7.63747	1	-0.17818	3.81503	0
ZMO0966	drug resistance transporter, EmrB/QacA subfamily	KEGG: rce:RC1_4051 multidrug resistance protein B; TIGRFAM: drug resistance transporter, EmrB/QacA subfamily; PFAM: major facilitator superfamily MFS_1	14.3639	14.2761	13.6721	14.4902	14.7977	13.8592	14.5299	14.7026	13.485	14.4505	14.8928	0.087842	1.26629	0	0.374237	8.31613	1	0.079479	0.812683	0	-0.19019	2.99949	0	-0.81807	37.4299	1	-1.12555	45.5978	1	-0.67069	24.3903	1	-0.84334	29.675	1	-0.96545	32.9382	1	-1.40776	42.4237	1	-0.30748	15.5941	1	-0.17265	4.35458	0
ZMO0967	Na+ dependent nucleoside transporter domain-containing protein	PFAM: Na+ dependent nucleoside transporter; nucleoside recognition domain protein; Na+ dependent nucleoside transporter domain protein; KEGG: sal:Sala_3093 Na+ dependent nucleoside transporter-like protein	11.3884	11.537	11.3506	11.384	11.6534	11.4858	11.2459	11.4334	11.2155	11.522	11.8734	-0.14859	2.19052	0	0.270387	2.36388	0	-0.27607	2.44115	0	-0.44009	5.017	0	-0.03333	0.216529	0	-0.30276	4.81141	0	0.239896	1.96628	0	0.052481	0.246107	0	-0.30656	2.87158	0	-0.65799	9.02881	1	-0.26942	4.02255	0	-0.18742	1.35382	0
ZMO0968	hypothetical protein	N/A	11.2032	11.2234	11.1543	11.0772	11.4084	11.3605	10.9605	11.2887	10.9481	11.1939	11.5281	-0.02014	0.074991	0	0.412396	1.6852	0	-0.23338	0.735677	0	-0.23944	0.762389	0	0.077151	0.274056	0	-0.25407	1.36982	0	0.400039	1.60935	0	0.071848	0.167211	0	-0.24574	0.790562	0	-0.57999	2.84772	0	-0.33122	2.04685	0	-0.32819	1.1979	0
ZMO0969	Xanthine/uracil/vitamin C permease	PFAM: Xanthine/uracil/vitamin C permease; sulphate transporter; KEGG: cak:Caul_4183 xanthine/uracil/vitamin C permease	12.9608	12.362	12.567	12.6244	12.7928	13.1897	12.8299	12.8627	11.9442	12.4189	12.7229	0.59877	10.0309	1	1.24544	21.3679	1	0.411046	5.14559	0	0.139818	0.998042	0	-0.05746	1.28858	0	-0.22583	10.0654	1	0.359742	11.7727	1	0.326988	10.3888	1	-0.47466	16.453	1	-0.77864	26.8528	1	-0.16837	6.64959	1	-0.03275	0.370129	0
ZMO0970	purine nucleoside permease	PFAM: purine nucleoside permease; KEGG: cja:CJA_0573 putative purine nucleoside permease	12.5392	11.9726	12.2157	12.1767	12.3752	12.7474	12.434	12.4361	11.684	11.9194	12.3144	0.56658	10.688	1	1.06346	13.5638	1	0.514579	4.92531	0	0.121707	0.57797	0	0.038972	0.230086	0	-0.15951	1.52644	0	0.31341	2.5244	0	0.31136	2.49889	0	-0.23547	1.6284	0	-0.63039	7.32102	1	-0.19849	2.12935	0	-0.00205	0.007032	0
ZMO0971	adenosine deaminase	catalyzes the formation of inosine from adenosine	14.0677	13.3081	13.7093	13.5559	13.7986	14.2643	13.9516	13.9872	13.1543	13.1602	13.6099	0.759583	11.6848	1	1.11002	16.5362	1	0.791339	10.9359	1	0.377392	3.71079	0	0.153398	4.57581	0	-0.08925	1.98088	0	0.312736	7.88038	1	0.277064	6.61186	1	-0.00594	0.045043	0	-0.45556	13.0364	1	-0.24264	8.9793	1	-0.03567	0.338888	0
ZMO0972	hopanoid biosynthesis associated glycosyl transferase protein HpnI	KEGG: bpy:Bphyt_2200 hopanoid biosynthesis associated glycosyl transferase protein HpnI; TIGRFAM: hopanoid biosynthesis associated glycosyl transferase protein HpnI; PFAM: glycosyl transferase family 2	14.2896	13.7519	13.9801	13.9877	14.0945	14.4812	14.229	14.1585	13.4789	13.7465	14.0304	0.537625	16.1026	1	1.00226	17.4827	1	0.482455	6.78061	1	0.12816	0.912616	0	-0.00765	0.048097	0	-0.11437	1.28003	0	0.252249	2.51534	0	0.322683	3.68552	0	-0.26756	2.75586	0	-0.55142	8.21945	1	-0.10671	1.15589	0	0.070434	0.406095	0
ZMO0973	hopanoid biosynthesis associated radical SAM protein HpnJ	TIGRFAM: hopanoid biosynthesis associated radical SAM protein HpnJ; PFAM: Radical SAM domain protein; KEGG: met:M446_6339 hopanoid biosynthesis associated radical SAM protein HpnJ; SMART: Elongator protein 3/MiaB/NifB	14.4537	14.3029	14.4442	14.302	14.3886	14.6715	14.3555	14.334	14.2168	14.2486	14.4432	0.150786	2.13229	0	0.454689	7.71599	1	0.106845	0.87024	0	-0.10918	0.897344	0	0.14213	3.28116	0	0.05553	0.801946	0	0.316052	6.54014	1	0.337463	7.19798	1	-0.03179	0.248115	0	-0.2264	3.94533	0	-0.0866	1.53181	0	0.021412	0.156155	0
ZMO0974	hopanoid biosynthesis associated protein HpnK	KEGG: mex:Mext_3456 hopanoid biosynthesis associated protein HpnK; TIGRFAM: hopanoid biosynthesis associated protein HpnK; PFAM: YdjC family protein	14.431	14.1412	14.3452	14.2292	14.2838	14.598	14.4171	14.2778	14.0924	14.0413	14.2898	0.28979	7.80693	1	0.505575	12.5436	1	0.375788	8.44231	1	-0.01199	0.082391	0	0.116011	4.09875	0	0.061461	1.54079	0	0.180905	4.76198	0	0.320244	10.8318	1	0.051118	0.714764	0	-0.19732	5.43331	1	-0.05455	1.28933	0	0.139339	3.18269	0
ZMO0975	hypothetical protein	KEGG: gbe:GbCGDNIH1_0232 hypothetical membrane spanning protein	12.5762	11.6816	12.1001	12.1727	12.1138	12.8734	12.5417	12.3134	11.3268	11.8037	11.9142	0.894542	21.0551	1	1.54655	29.9773	1	0.737948	14.451	1	0.399132	6.30091	1	-0.07259	1.60933	0	-0.0137	0.177047	0	0.331705	9.43803	1	0.560006	17.9751	1	-0.47689	14.9944	1	-0.58741	18.9165	1	0.058893	1.17837	0	0.228301	5.50094	1
ZMO0976	aldo/keto reductase	PFAM: aldo/keto reductase; KEGG: pap:PSPA7_4242 oxidoreductase	14.0886	15.2637	14.6773	14.9261	14.425	13.9951	14.4624	13.8084	15.3596	15.3899	15.0416	-1.17506	23.0667	1	-1.36444	22.381	1	-0.92749	14.8058	1	-1.23324	20.2501	1	-0.2488	6.86946	1	0.25233	7.01197	1	-0.46728	10.2326	1	0.186733	2.60982	0	-0.03033	0.214817	0	0.317928	5.91294	1	0.501135	17.063	1	0.654009	15.5789	1
ZMO0978	periplasmic binding protein	PFAM: periplasmic binding protein; KEGG: swi:Swit_0259 periplasmic binding protein	10.9311	11.4587	11.2319	11.24	11.1128	10.9025	10.9412	10.9497	11.5612	11.5389	11.276	-0.5276	15.0193	1	-0.6587	12.2212	1	-0.59777	10.7778	1	-0.32632	4.49296	0	-0.00818	0.065166	0	0.119047	1.89556	0	-0.03864	0.253323	0	-0.04714	0.323164	0	0.022285	0.133555	0	0.285235	4.28246	0	0.127224	2.09881	0	-0.0085	0.047049	0
ZMO0979	TonB-dependent receptor	PFAM: TonB-dependent receptor; TonB-dependent receptor plug; KEGG: ccr:CC_1750 TonB-dependent receptor	13.361	13.0675	13.1815	13.4071	13.0542	13.9246	13.6525	12.506	12.4384	13.1617	13.6024	0.293529	1.73327	0	1.48623	15.8904	1	0.490809	3.35947	0	-1.09645	10.9239	1	-0.22562	5.2772	0	0.127301	2.18218	0	0.272094	4.13694	0	1.41864	30.4362	1	-0.72333	15.9691	1	-1.16404	25.812	1	0.352919	10.0508	1	1.14655	25.4685	1
ZMO0980	DNA polymerase III subunit beta	binds the polymerase to DNA and acts as a sliding clamp	13.1371	13.3105	13.3169	13.1326	13.2219	13.1847	13.0247	13.2019	13.449	13.2405	13.2419	-0.17335	2.88206	0	-0.26426	3.78542	0	-0.21581	2.76478	0	-0.03998	0.262867	0	0.184256	5.59943	1	0.094937	2.01598	0	0.16003	2.64345	0	-0.0172	0.134716	0	0.208482	3.98358	0	0.207078	3.94223	0	-0.08932	1.83632	0	-0.17723	3.09734	0
ZMO0981	ABC transporter-like protein	KEGG: bxe:Bxe_A2990 ABC transporter, ATPase subunit; PFAM: ABC transporter related; SMART: AAA ATPase	10.751	10.5886	10.8444	10.5596	10.6054	11.0815	10.5413	10.6303	10.6073	10.5778	10.5807	0.16245	6.98129	1	0.474239	13.7713	1	-0.03649	0.362591	0	0.049597	0.539871	0	0.28483	11.3849	1	0.238944	9.00296	1	0.540192	16.4446	1	0.451265	13.3198	1	0.029467	0.270732	0	0.026623	0.239521	0	-0.04589	0.779146	0	-0.08893	1.22511	0
ZMO0982	binding-protein-dependent transport systems inner membrane component	PFAM: binding-protein-dependent transport systems inner membrane component; KEGG: mlo:mlr1189 permease protein of oligopeptide ABC transporter	11.0291	10.7747	10.9572	10.8536	10.8948	11.2626	10.9038	10.9208	10.6517	10.8035	10.8688	0.25441	5.86423	1	0.61094	13.8176	1	0.100338	0.975703	0	0.051952	0.399419	0	0.103511	2.55527	0	0.062351	1.18501	0	0.358812	9.76963	1	0.341845	9.14287	1	-0.15179	2.70295	0	-0.21714	4.70227	0	-0.04116	0.657305	0	-0.01697	0.143094	0
ZMO0984	peptidase M23	PFAM: Peptidoglycan-binding LysM; Peptidase M23; KEGG: swi:Swit_0639 peptidase M23B	12.2218	12.3865	12.4709	12.2832	12.1584	12.5298	12.1332	12.0025	12.412	12.4332	12.3143	-0.16469	2.77407	0	0.117786	0.928838	0	-0.30001	3.82426	0	-0.31185	4.05996	0	0.187728	3.70388	0	0.312523	7.95641	1	0.396623	6.80462	1	0.527341	10.1601	1	-0.02117	0.122958	0	0.097705	0.822913	0	0.124795	1.96911	0	0.130718	1.25262	0
ZMO0985	stationary phase survival protein SurE	catalyzes the conversion of a phosphate monoester to an alcohol and a phosphate	13.1626	13.0877	13.3705	13.0733	12.9316	13.5687	13.0146	12.9044	13.1724	13.1319	12.9588	0.074848	0.554596	0	0.396299	2.84633	0	-0.1173	0.48575	0	-0.05445	0.188464	0	0.297247	3.11923	0	0.438938	5.67476	1	0.554047	4.77709	0	0.664314	6.279	1	0.040447	0.134078	0	0.213562	1.11469	0	0.141691	1.01622	0	0.110267	0.44806	0
[truncated: 2,457 more rows]
[truncated: 3 more columns]

## Sheet: Table S2-2_15minShock
Table S2-2: Significant furfural-responsive gene list for Z. mobilis 8b after 15 min exposure to furfural (3 g/L) shock in exponential phase with at least 2-fold changes.
[truncated: 9 more rows]

## Sheet: Table S2-3_60minShock
Table S2-3: Significant furfural-responsive gene list for Z. mobilis 8b after 60 min exposure to furfural (3 g/L) shock in exponential phase with at least 2-fold changes.
[truncated: 19 more rows]

[truncated: 11 more sheets: Table S2-4_Gluc_0vs15min, Table S2-5_Gluc_0vs60min, Table S2-6_Xyl_0vs15min, Table S2-7_Xyl_0vs60min, Table S2-8_GlucVsXyl_All, Table S2-9_GlucVsXyl_0min, Table S2-10_GlucVsXyl_15min, Table S2-11_GlucVsXyl_60min, Table S2-12_15vs60min_All, Table S2-13_Gluc_15vs60min, Table S2-14_Xyl_15vs60min]
