# Supplementary material for: Transcriptomic Profiles of Zymomonas mobilis 8b to Furfural Acute and Long-Term Stress in Both Glucose and Xylose Conditions
Source: Front Microbiol. 2020 Jan 23;11:13. doi: 10.3389/fmicb.2020.00013 (PMC6989614; doi:10.3389/fmicb.2020.00013)
Supplement: Supplementary file 4 [file Table_3.XLSX]

## Sheet: Table S3-1_Stress_All
Table S3-1: All significant differentially expressed gene list for Z. mobilis 8b grown in RMG8 or RMX8 in log and stationary phases with furfural (2 g/L) supplementation. None: no exogenous furfural added.
Seq_ID	FUNCTION	DESCRIPTION	Lsmean Treatment Furfural	Lsmean Sugar*Treatment Glucose Furfural	Lsmean Sugar*Treatment Xylose Furfural	Lsmean Phase log	Lsmean Sugar*Phase Glucose log	Lsmean Sugar*Phase Xylose log	Lsmean Treatment*Phase Furfural Stationary	Lsmean Treatment*Phase Furfural log	Lsmean Treatment*Phase None log	Lsmean Sugar*Treatment*Phase Glucose Furfural Stationary	Lsmean Sugar*Treatment*Phase Glucose Furfural log	Lsmean Sugar*Treatment*Phase Glucose None log	Lsmean Sugar*Treatment*Phase Xylose Furfural Stationary	Lsmean Sugar*Treatment*Phase Xylose Furfural log	Lsmean Sugar*Treatment*Phase Xylose None log	Diff of Treatment*Phase = (Furfural log)-(None log)	-log10(p-value) for Diff of Treatment*Phase = (Furfural log)-(None log)	Sig Index for Diff of Treatment*Phase = (Furfural log)-(None log)	Diff of Sugar*Treatment*Phase = (Glucose Furfural log)-(Glucose None log)	-log10(p-value) for Diff of Sugar*Treatment*Phase = (Glucose Furfural log)-(Glucose None log)	Sig Index for Diff of Sugar*Treatment*Phase = (Glucose Furfural log)-(Glucose None log)	Diff of Sugar*Treatment*Phase = (Xylose Furfural log)-(Xylose None log)	-log10(p-value) for Diff of Sugar*Treatment*Phase = (Xylose Furfural log)-(Xylose None log)	Sig Index for Diff of Sugar*Treatment*Phase = (Xylose Furfural log)-(Xylose None log)	Diff of Treatment*Phase = (Furfural Stationary)-(Furfural log)	-log10(p-value) for Diff of Treatment*Phase = (Furfural Stationary)-(Furfural log)	Sig Index for Diff of Treatment*Phase = (Furfural Stationary)-(Furfural log)	Diff of Sugar*Treatment*Phase = (Glucose Furfural Stationary)-(Glucose Furfural log)	-log10(p-value) for Diff of Sugar*Treatment*Phase = (Glucose Furfural Stationary)-(Glucose Furfural log)	Sig Index for Diff of Sugar*Treatment*Phase = (Glucose Furfural Stationary)-(Glucose Furfural log)	Diff of Sugar*Treatment*Phase = (Xylose Furfural Stationary)-(Xylose Furfural log)	-log10(p-value) for Diff of Sugar*Treatment*Phase = (Xylose Furfural Stationary)-(Xylose Furfural log)	Sig Index for Diff of Sugar*Treatment*Phase = (Xylose Furfural Stationary)-(Xylose Furfural log)	Diff of Sugar*Treatment = (Glucose Furfural)-(Xylose Furfural)	-log10(p-value) for Diff of Sugar*Treatment = (Glucose Furfural)-(Xylose Furfural)	Sig Index for Diff of Sugar*Treatment = (Glucose Furfural)-(Xylose Furfural)	Diff of Sugar*Phase = (Glucose log)-(Xylose log)	-log10(p-value) for Diff of Sugar*Phase = (Glucose log)-(Xylose log)	Sig Index for Diff of Sugar*Phase = (Glucose log)-(Xylose log)	Diff of Sugar*Treatment*Phase = (Glucose Furfural Stationary)-(Xylose Furfural Stationary)	-log10(p-value) for Diff of Sugar*Treatment*Phase = (Glucose Furfural Stationary)-(Xylose Furfural Stationary)	Sig Index for Diff of Sugar*Treatment*Phase = (Glucose Furfural Stationary)-(Xylose Furfural Stationary)	Diff of Sugar*Treatment*Phase = (Glucose Furfural log)-(Xylose Furfural log)	-log10(p-value) for Diff of Sugar*Treatment*Phase = (Glucose Furfural log)-(Xylose Furfural log)	Sig Index for Diff of Sugar*Treatment*Phase = (Glucose Furfural log)-(Xylose Furfural log)	Diff of Sugar*Treatment*Phase = (Glucose None log)-(Xylose None log)	-log10(p-value) for Diff of Sugar*Treatment*Phase = (Glucose None log)-(Xylose None log)
talB	N/A		15.5144	15.4363	15.5925	15.4516	15.4389	15.4643	15.5605	15.4682	15.435	15.4699	15.4027	15.4752	15.6512	15.5338	15.3948	0.033272	0.764243	0	-0.07248	1.42936	1	0.139025	3.90562	1	0.092293	3.53982	1	0.067192	1.27668	0	0.117394	3.00002	1	-0.15618	7.87056	1	-0.02532	0.52692	0	-0.18128	5.87364	1	-0.13108	3.56333	1	0.080429	1.67247
tktA	N/A		15.3806	15.2534	15.5078	15.3077	15.2189	15.3965	15.4419	15.3192	15.2961	15.3554	15.1513	15.2864	15.5284	15.4872	15.3058	0.023157	0.445606	0	-0.1351	3.51977	1	0.181417	5.55003	1	0.122652	5.18278	1	0.204114	6.6276	1	0.041189	0.603915	0	-0.2544	14.4012	1	-0.17761	8.95633	1	-0.17294	5.15925	1	-0.33587	13.2195	1	-0.01934	0.231581
xylA	N/A		15.5159	15.4625	15.5693	15.4749	15.4387	15.5111	15.5612	15.4706	15.4791	15.4871	15.4379	15.4394	15.6354	15.5033	15.5188	-0.0085	0.162359	0	-0.0015	0.017708	0	-0.01551	0.218368	0	0.090573	4.2327	1	0.049118	0.981821	0	0.132027	4.43599	1	-0.10684	5.45742	1	-0.07239	2.98495	1	-0.14829	5.30394	1	-0.06539	1.49676	1	-0.07939	2.0116
xylB	N/A		15.363	15.2374	15.4886	15.2598	15.1901	15.3295	15.4955	15.2305	15.2891	15.3434	15.1313	15.2488	15.6476	15.3297	15.3294	-0.05857	1.32476	0	-0.11745	2.25345	1	0.000305	0.00258	0	0.264997	12.6157	1	0.212082	5.63411	1	0.317913	10.1409	1	-0.25128	11.7747	1	-0.13949	5.04466	1	-0.3042	9.54246	1	-0.19837	5.08788	1	-0.08061	1.27226
ZMO0001	TonB-dependent receptor plug	PFAM: TonB-dependent receptor; TonB-dependent receptor plug; KEGG: bxe:Bxe_C0393 putative TonB-dependent siderophore receptor	10.3596	10.3649	10.3543	10.537	10.6628	10.4111	10.4099	10.3093	10.7646	10.3535	10.3762	10.9494	10.4662	10.2424	10.5798	-0.45528	19.195	1	-0.57318	16.8605	1	-0.33738	8.48832	1	0.100525	2.26856	1	-0.02272	0.188999	0	0.223766	4.59545	1	0.010539	0.117007	0	0.251679	9.15614	1	-0.1127	1.5892	1	0.133779	2.06516	1	0.369578	9.64959
ZMO0002	class I and II aminotransferase	PFAM: aminotransferase class I and II; KEGG: bra:BRADO4744 putative histidinol-phosphate aminotransferase (HisC-like)	9.9989	10.0523	9.94548	10.115	10.1739	10.056	9.92499	10.0728	10.1571	9.95739	10.1473	10.2006	9.89259	9.99837	10.1136	-0.08429	3.30156	1	-0.05335	0.974962	0	-0.11522	3.13105	1	-0.14782	7.76994	1	-0.18986	6.74556	1	-0.10578	2.74035	1	0.106848	4.77254	1	0.117956	5.55275	1	0.064808	1.29569	0	0.148887	4.66501	1	0.087024	2.02465
ZMO0003	adenylylsulfate kinase	converts ATP and adenylyl sulfate to ADP and 3'-phosphoadenylyl sulfate; in Escherichia coli this enzyme functions in cysteine biosynthesis	11.8784	12.1548	11.602	11.9243	12.0822	11.7664	11.482	12.2748	11.5738	11.4617	12.848	11.3164	11.5024	11.7016	11.8313	0.700962	20.9268	1	1.53156	31.1974	1	-0.12964	1.162	0	-0.79275	23.6682	1	-1.38627	28.7139	1	-0.19923	2.22535	1	0.552832	16.1055	1	0.315753	7.67884	1	-0.04069	0.249057	0	1.14635	24.1794	1	-0.51485	9.40574
ZMO0004	sulfate adenylyltransferase subunit 1	may be GTPase that regulates ATP sulfurylase activity that is involved in converting ATP and sulfate to diphosphate and adenylylsulfate; in Escherichia coli this enzyme functions in cysteine biosynthesis in the first step; forms a heterodimer with CysD; part of the GTP-binding elongation factor family CysN/NodQ	12.8134	13.0321	12.5947	12.7547	12.7653	12.7442	12.3764	13.2505	12.259	12.3743	13.6899	11.8408	12.3784	12.8111	12.6772	0.991524	25.4382	1	1.84916	32.236	1	0.133891	0.98276	0	-0.87415	22.5422	1	-1.31558	23.9541	1	-0.43271	5.88784	1	0.437383	9.88759	1	0.021184	0.146635	0	-0.00405	0.017557	0	0.878817	15.5354	1	-0.83645	14.6384
ZMO0005	sulfate adenylyltransferase subunit 2	with CysN catalyzes the formation of adenylylsulfate from sulfate and ATP	12.5471	12.7872	12.3071	12.3983	12.5268	12.2698	11.9962	13.0981	11.6985	11.8104	13.7639	11.2897	12.182	12.4322	12.1074	1.39953	39.5137	1	2.47424	45.5618	1	0.324813	5.24098	1	-1.10189	33.2372	1	-1.95357	39.165	1	-0.25021	3.49906	1	0.480088	14.6677	1	0.257054	6.21642	1	-0.37159	6.42411	1	1.33177	29.2733	1	-0.81766	18.2087
ZMO0006	uroporphyrin-III C-methyltransferase	KEGG: eta:ETA_27070 uroporphyrin-III C-methylase, siroheme synthase; TIGRFAM: uroporphyrin-III C-methyltransferase; siroheme synthase; PFAM: Uroporphyrin-III C/tetrapyrrole (Corrin/Porphyrin) methyltransferase; Siroheme synthase domain protein	11.7999	12.1079	11.4919	11.9107	12.2792	11.5421	10.971	12.6289	11.1924	10.7503	13.4655	11.0929	11.1916	11.7922	11.292	1.43643	34.351	1	2.37261	38.4289	1	0.500239	7.18333	1	-1.65791	38.1139	1	-2.71513	42.0471	1	-0.60069	9.34091	1	0.61599	15.16	1	0.737026	18.6312	1	-0.44123	5.95762	1	1.67321	29.4287	1	-0.19916	1.74156
ZMO0007	phosphoadenosine phosphosulfate reductase	catalyzes the reduction of 3'-phosphoadenylyl sulfate into sulfite	12.9685	13.3244	12.6126	12.9105	12.9922	12.8287	12.8477	13.0893	12.7317	13.0084	13.6404	12.3441	12.6871	12.5382	13.1193	0.357625	16.2328	1	1.29631	38.3491	1	-0.58106	18.983	1	-0.24154	9.83329	1	-0.63194	20.7554	1	0.148859	2.81324	1	0.711787	31.7693	1	0.163501	5.56754	1	0.321386	9.03218	1	1.10219	34.093	1	-0.77519	25.369
ZMO0008	sulfite reductase subunit beta	hemoprotein; NADPH dependent; with the alpha subunit (a flavoprotein) catalyzes the reduction of sulfite to sulfide	12.1229	12.1477	12.0981	11.8956	11.8834	11.9078	12.0319	12.2138	11.5774	11.8053	12.49	11.2768	12.2585	11.9376	11.878	0.636365	10.1816	1	1.2132	14.9657	1	0.059533	0.215698	0	-0.18188	1.52838	1	-0.6847	6.89243	1	0.320945	2.14332	1	0.049636	0.262733	0	-0.02437	0.115379	0	-0.45319	3.66744	1	0.552461	4.98449	1	-0.6012	5.67126
ZMO0009	sulfite reductase subunit alpha	catalyzes the reduction of sulfite to sulfide in the biosynthesis of L-cysteine from sulfate; a flavoprotein with flavin reductase activity	13.0924	13.0316	13.1532	13.0094	13.1275	12.8913	12.784	13.4007	12.6181	12.3036	13.7596	12.4955	13.2644	13.0419	12.7408	0.782576	17.3438	1	1.26406	20.0638	1	0.301095	2.7219	1	-0.61669	13.0217	1	-1.45593	23.1676	1	0.22256	1.7073	1	-0.12156	1.16017	0	0.236209	3.20075	1	-0.9608	14.688	1	0.717689	10.0635	1	-0.24527	1.98096
ZMO0010	hypothetical protein	PFAM: protein of unknown function DUF45; KEGG: ecg:E2348_C_1090 hypothetical protein	11.7738	12.0506	11.497	11.7369	11.8801	11.5936	12.0029	11.5446	11.9291	12.2972	11.8039	11.9563	11.7087	11.2852	11.9019	-0.38455	13.2866	1	-0.15242	2.01926	1	-0.61668	15.5011	1	0.458363	16.4379	1	0.493309	11.7182	1	0.423416	9.52955	1	0.553594	20.258	1	0.286517	8.96036	1	0.58854	14.6537	1	0.518647	12.5073	1	0.054387	0.46296
ZMO0011	hypothetical protein	KEGG: spq:SPAB_03436 hypothetical protein	13.5846	13.4095	13.7597	13.5497	13.7737	13.3256	13.6262	13.543	13.5563	13.2173	13.6017	13.9457	14.0351	13.4843	13.1669	-0.01329	0.136911	0	-0.34398	7.64584	1	0.317396	6.79352	1	0.083157	1.47517	1	-0.38445	8.96707	1	0.550764	14.4185	1	-0.3502	12.6194	1	0.448098	17.025	1	-0.8178	22.3693	1	0.11741	1.47156	1	0.778785	21.2899
ZMO0012	coproporphyrinogen III oxidase	catalyzes the oxygen-independent formation of protoporphyrinogen-IX from coproporphyrinogen-III	10.9771	10.6991	11.2551	11.2174	11.3115	11.1233	10.8682	11.086	11.3489	10.4327	10.9654	11.6576	11.3038	11.2065	11.0402	-0.26293	5.0587	1	-0.69217	12.3175	1	0.166302	1.45966	1	-0.21773	3.77796	1	-0.53272	8.62649	1	0.097266	0.674346	0	-0.55606	14.4645	1	0.188172	3.00886	1	-0.87105	16.3429	1	-0.24106	2.57906	1	0.617406	10.5874
ZMO0013	putative deoxyribonucleotide triphosphate pyrophosphatase	HAM1-like protein; Rec-dependent growth; RgdB; yggV; it is suspected that this protein functions to remove misincorporated bases such as xanthine or hypoxanthine	12.0024	11.4866	12.5182	12.2416	12.2886	12.1945	11.8472	12.1576	12.3256	11.0408	11.9323	12.6449	12.6536	12.3829	12.0062	-0.16795	1.94274	1	-0.71262	10.2348	1	0.376709	3.97908	1	-0.31042	5.04094	1	-0.89156	13.7196	1	0.270718	2.37769	1	-1.03169	23.6582	1	0.094114	0.825488	0	-1.61283	25.9944	1	-0.45055	5.24538	1	0.638776	8.78989
ZMO0014	ribonuclease PH	RNase PH; tRNA nucleotidyltransferase; forms hexamers in Bacillus subtilis; phosphoroltic 3'-5' exoribonuclease; involved in maturation of tRNA precursors and removes terminal nucleotides near CCA acceptor arms of mature tRNAs	11.5073	11.3119	11.7027	11.5756	11.6941	11.4572	11.4698	11.5448	11.6065	11.1377	11.4861	11.9021	11.8018	11.6035	11.3108	-0.06163	0.510962	0	-0.41598	5.18533	1	0.292723	3.00549	1	-0.07506	0.666458	0	-0.34842	3.94355	1	0.19829	1.64684	1	-0.39075	7.92253	1	0.23695	3.71138	1	-0.6641	10.2601	1	-0.1174	0.766114	0	0.5913	8.72882
ZMO0015	heat-inducible transcription repressor	Negative regulator of class I heat shock genes (grpE-dnaK-dnaJ and groELS operons). Prevents heat-shock induction of these operons	14.311	14.1698	14.4522	14.2305	14.0893	14.3717	14.3339	14.2882	14.1728	14.246	14.0936	14.0849	14.4217	14.4828	14.2606	0.115401	2.33541	1	0.008645	0.056981	0	0.222157	3.77658	1	0.045665	0.601925	0	0.152419	2.10108	1	-0.06109	0.558538	0	-0.28243	9.10535	1	-0.28243	9.10524	1	-0.17568	2.61877	1	-0.38919	8.77795	1	-0.17568	2.61866
ZMO0016	GrpE protein	PFAM: GrpE protein; KEGG: swi:Swit_1253 GrpE protein	15.397	15.409	15.385	15.3418	15.3003	15.3834	15.4594	15.3346	15.3491	15.5037	15.3143	15.2862	15.4151	15.3549	15.4119	-0.01448	0.122827	0	0.028106	0.176088	0	-0.05706	0.416854	0	0.124769	2.07459	1	0.189332	2.31338	1	0.060205	0.446829	0	0.024038	0.220034	0	-0.08311	1.12512	0	0.088601	0.751457	0	-0.04053	0.271737	0	-0.12569	1.24184
ZMO0017	Fmu (Sun) domain-containing protein	PFAM: Fmu (Sun) domain protein; NusB/RsmB/TIM44; KEGG: swi:Swit_1940 Fmu (Sun) domain-containing protein	13.1793	12.4255	13.933	13.5837	13.1713	13.9962	12.7779	13.5807	13.5868	11.871	12.9801	13.3625	13.6848	14.1813	13.8111	-0.0061	0.047009	0	-0.38238	6.57673	1	0.370173	6.2654	1	-0.80279	25.115	1	-1.1091	24.5702	1	-0.49648	9.58522	1	-1.50752	41.1637	1	-0.82493	25.7556	1	-1.81383	36.8547	1	-1.20121	26.45	1	-0.44866	8.30902
ZMO0018	ribulose-phosphate 3-epimerase	KEGG: sal:Sala_3128 ribulose-phosphate 3-epimerase; PFAM: ribulose-phosphate 3-epimerase	12.3725	12.3595	12.3855	12.2569	12.2638	12.2501	12.4656	12.2794	12.2345	12.3919	12.3271	12.2005	12.5393	12.2317	12.2684	0.044935	0.476058	0	0.12658	1.24481	0	-0.03671	0.239583	0	0.186215	3.83591	1	0.064813	0.488542	0	0.307618	4.87945	1	-0.026	0.240041	0	0.013757	0.115351	0	-0.1474	1.56317	1	0.095403	0.827205	0	-0.06789	0.51938
ZMO0019	heparinase II/III family protein	PFAM: Heparinase II/III family protein; KEGG: swi:Swit_1942 heparinase II/III family protein	11.2576	11.0673	11.4479	11.4162	11.2027	11.6296	11.1774	11.3378	11.4945	11.0362	11.0985	11.3069	11.3186	11.5771	11.6822	-0.15674	3.45851	1	-0.20843	3.14174	1	-0.10504	1.10576	0	-0.1604	3.58539	1	-0.06225	0.532805	0	-0.25855	4.39415	1	-0.3805	12.6434	1	-0.42696	14.6036	1	-0.28236	5.03331	1	-0.47865	10.8398	1	-0.37527	7.70762
ZMO0020	hypothetical protein	PFAM: protein of unknown function DUF162; KEGG: gox:GOX1358 hypothetical protein	14.4411	14.5181	14.3642	13.9534	13.6523	14.2545	14.8572	14.025	13.8818	14.8191	14.2171	13.0875	14.8954	13.833	14.6761	0.143189	2.41568	1	1.12955	24.687	1	-0.84317	18.3019	1	0.832213	25.6503	1	0.601975	12.2001	1	1.06245	23.2789	1	0.153895	2.70245	1	-0.60223	18.5058	1	-0.07634	0.580652	0	0.384133	6.49233	1	-1.58858	33.0608
ZMO0021	hypothetical protein	PFAM: protein of unknown function DUF162; KEGG: gox:GOX1357 putative electron transport protein	13.6481	13.3485	13.9476	12.7894	12.1212	13.4576	14.3855	12.9107	12.668	13.9978	12.6992	11.5431	14.7731	13.1222	13.793	0.242676	5.41306	1	1.15613	25.0485	1	-0.67078	13.8612	1	1.47475	40.0082	1	1.29861	27.8232	1	1.65089	33.8508	1	-0.5991	18.2423	1	-1.33641	37.3854	1	-0.77524	16.494	1	-0.42296	7.39996	1	-2.24987	42.0499
ZMO0022	hypothetical protein	PFAM: protein of unknown function DUF224 cysteine-rich region domain protein; KEGG: gox:GOX1356 oxidoreductase, iron-sulphur binding subunit	14.0557	14.1185	13.9929	13.2281	12.914	13.5423	14.662	13.4493	13.007	14.6085	13.6284	12.1996	14.7155	13.2702	13.8145	0.442276	14.3963	1	1.42881	32.7241	1	-0.54426	12.0749	1	1.21275	37.4788	1	0.98018	23.5581	1	1.44532	33.0184	1	0.125589	2.27637	1	-0.62837	21.3667	1	-0.10698	1.06056	0	0.358161	6.71704	1	-1.61491	35.8946
ZMO0023	AsnC family transcriptional regulator	PFAM: regulatory protein AsnC/Lrp family; regulatory protein MarR; KEGG: swi:Swit_0726 AsnC family transcriptional regulator	11.1497	11.4483	10.8512	11.2622	11.5174	11.0069	10.9896	11.3098	11.2145	11.2569	11.6397	11.3951	10.7224	10.9799	11.0339	0.095319	0.486395	0	0.244582	1.11163	0	-0.05394	0.158915	0	-0.32017	2.83548	1	-0.38282	2.18447	1	-0.25752	1.19895	0	0.597112	7.37214	1	0.510499	5.8372	1	0.534462	3.67295	1	0.659762	5.08886	1	0.361236	1.99744
ZMO0025	hypothetical protein	PFAM: protein of unknown function DUF6 transmembrane; KEGG: swi:Swit_0727 hypothetical protein	11.3643	11.5408	11.1878	11.179	11.305	11.0529	11.6108	11.1177	11.2402	12.0089	11.0726	11.5374	11.2128	11.1628	10.9431	-0.12254	2.13194	1	-0.46478	9.53009	1	0.219702	3.08317	1	0.493164	16.0589	1	0.936336	22.1266	1	0.049992	0.368558	0	0.352996	10.513	1	0.252063	6.49552	1	0.796168	18.6624	1	-0.09018	0.809721	0	0.594302	13.2128
ZMO0026	Sel1 domain-containing protein repeat-containing protein	PFAM: Sel1 domain protein repeat-containing protein; KEGG: aas:Aasi_0854 hypothetical protein	9.71299	9.84789	9.57809	10.1153	10.5674	9.66325	9.53986	9.88612	10.3446	9.60333	10.0925	11.0424	9.4764	9.67978	9.64673	-0.45846	11.9273	1	-0.94996	18.867	1	0.033052	0.182562	0	-0.34626	8.1048	1	-0.48913	8.09173	1	-0.20338	2.11048	1	0.269805	5.59874	1	0.904188	25.4468	1	0.126929	1.04001	0	0.41268	6.302	1	1.3957	27.5388
ZMO0027	bifunctionalphosphoribosylaminoimidazolecarboxamide formyltransferase/IMP cyclohydrolase	involved in de novo purine biosynthesis	12.0645	12.2378	11.8913	12.1083	12.4748	11.7419	12.0802	12.0488	12.1679	12.0946	12.3811	12.5684	12.0659	11.7166	11.7673	-0.11904	1.69626	1	-0.18738	1.99835	1	-0.0507	0.322619	0	0.031414	0.274234	0	-0.28649	3.86767	1	0.349321	5.25366	1	0.34655	8.67293	1	0.732796	21.7142	1	0.028643	0.163288	0	0.664456	13.0709	1	0.801135	16.4097
ZMO0028	restriction endonuclease	PFAM: restriction endonuclease; KEGG: xau:Xaut_1094 restriction endonuclease	11.3141	11.5138	11.1145	11.3135	11.5193	11.1077	11.4321	11.1961	11.4308	11.6401	11.3875	11.651	11.2242	11.0048	11.2107	-0.2347	8.8797	1	-0.26347	6.3415	1	-0.20592	4.35322	1	0.235993	8.94909	1	0.252554	5.95067	1	0.219433	4.80215	1	0.399317	17.5109	1	0.411531	18.1124	1	0.415878	12.0661	1	0.382757	10.8101	1	0.440305	12.986
ZMO0029	Sel1 domain-containing protein repeat-containing protein	PFAM: Sel1 domain protein repeat-containing protein; KEGG: aas:Aasi_1217 hypothetical protein	12.7601	13.1766	12.3436	12.3108	12.4318	12.1898	13.417	12.1031	12.5184	14.0829	12.2702	12.5934	12.751	11.9361	12.4435	-0.41529	17.9353	1	-0.32323	8.33608	1	-0.50736	15.1358	1	1.31386	46.4099	1	1.81278	45.7326	1	0.814936	25.0828	1	0.832979	34.2049	1	0.24199	9.04008	1	1.3319	37.4181	1	0.334055	8.73671	1	0.149925	2.58194
ZMO0030	glyoxalase/bleomycin resistance protein/dioxygenase	PFAM: Glyoxalase/bleomycin resistance protein/dioxygenase; KEGG: oca:OCAR_4050 glyoxalase family protein	13.6139	13.7889	13.4389	13.8481	14.1979	13.4984	13.4102	13.8176	13.8787	13.3749	14.2029	14.1929	13.4454	13.4323	13.5645	-0.06116	0.792862	0	0.009917	0.059773	0	-0.13224	1.47022	1	-0.40738	13.1395	1	-0.82793	20.0333	1	0.013168	0.081005	0	0.350048	10.776	1	0.699515	23.9729	1	-0.0705	0.598232	0	0.770595	18.5404	1	0.628435	14.6376
ZMO0031	TonB-dependent receptor	PFAM: TonB-dependent receptor; TonB-dependent receptor plug; KEGG: swi:Swit_3048 TonB-dependent receptor	12.2188	12.4971	11.9404	12.3951	12.7523	12.038	11.9881	12.4495	12.3408	12.0209	12.9734	12.5313	11.9552	11.9256	12.1503	0.108705	3.79005	1	0.442033	16.6941	1	-0.22462	6.7673	1	-0.46144	25.0556	1	-0.95246	34.4246	1	0.029575	0.352391	0	0.556718	29.5877	1	0.714406	35.9619	1	0.065702	1.03626	0	1.04773	36.9176	1	0.381078	13.9781
ZMO0033	hypothetical protein	PFAM: protein of unknown function UPF0153; KEGG: sal:Sala_2978 hypothetical protein	10.8734	11.0356	10.7112	11.2545	11.6015	10.9075	10.5752	11.1716	11.3374	10.5684	11.5028	11.7001	10.582	10.8405	10.9746	-0.16573	3.48448	1	-0.19732	2.6637	1	-0.13415	1.47324	1	-0.59645	20.1539	1	-0.93446	22.387	1	-0.25845	4.0575	1	0.324361	9.53767	1	0.693944	23.4928	1	-0.01364	0.082984	0	0.662362	15.3541	1	0.725525	17.0788
ZMO0035	ankyrin	PFAM: Ankyrin; KEGG: swi:Swit_2821 ankyrin	12.3274	12.7429	11.9119	12.062	12.157	11.9671	12.9089	11.7459	12.3782	13.5309	11.9549	12.3591	12.2869	11.5369	12.3973	-0.63226	13.3607	1	-0.40417	4.27578	1	-0.86035	12.7226	1	1.16298	25.8884	1	1.57598	24.8844	1	0.749987	10.6184	1	0.830936	18.4514	1	0.189851	2.26154	1	1.24393	19.6277	1	0.417939	4.5034	1	-0.03824	0.165051
ZMO0036	hypothetical protein	PFAM: protein of unknown function DUF1491; KEGG: swi:Swit_2824 hypothetical protein	11.0525	11.0515	11.0534	11.6387	11.7336	11.5437	10.8438	11.2611	12.0162	10.7341	11.3689	12.0984	10.9535	11.1533	11.9341	-0.75512	23.3054	1	-0.72949	15.4239	1	-0.78076	16.7035	1	-0.41729	11.8268	1	-0.63477	12.9943	1	-0.19981	2.35156	1	-0.00189	0.013834	0	0.18995	3.72986	1	-0.21937	2.71917	1	0.215586	2.64643	1	0.164313	1.74036
ZMO0037	putative PTS IIA-like nitrogen-regulatory protein PtsN	PFAM: phosphoenolpyruvate-dependent sugar phosphotransferase system EIIA 2; KEGG: swi:Swit_2826 PTS IIA-like nitrogen-regulatory protein PtsN	12.0978	12.1506	12.0451	12.6117	12.4569	12.7664	11.9089	12.2867	12.9366	11.9881	12.313	12.6008	11.8297	12.2604	13.2724	-0.64987	15.7682	1	-0.28778	2.98138	1	-1.01195	17.6221	1	-0.37785	7.67703	1	-0.32496	3.60397	1	-0.43073	5.56842	1	0.105486	1.09709	0	-0.30948	5.70527	1	0.158371	1.19759	0	0.052601	0.27343	0	-0.67157	10.5866
ZMO0038	sigma 54 modulation protein/ribosomal protein S30EA	KEGG: sal:Sala_2837 sigma 54 modulation protein/ribosomal protein S30EA; TIGRFAM: ribosomal subunit interface protein; PFAM: sigma 54 modulation protein/ribosomal protein S30EA	13.7613	14.314	13.2086	13.8779	13.7555	14.0001	14.051	13.4717	14.284	15.1392	13.4889	14.0222	12.9628	13.4545	14.5458	-0.81225	19.5781	1	-0.53322	7.31521	1	-1.09127	18.5178	1	0.579238	13.1883	1	1.65023	27.8252	1	-0.49175	6.4892	1	1.10542	26.52	1	-0.24459	3.7853	1	2.17641	34.8049	1	0.034437	0.159947	0	-0.52361	7.12235
ZMO0039	DNA polymerase III subunit epsilon	SMART: Exonuclease; TIGRFAM: DNA polymerase III, epsilon subunit; KEGG: swi:Swit_2828 DNA polymerase III, epsilon subunit; PFAM: Exonuclease RNase T and DNA polymerase III	12.601	12.5681	12.634	12.8085	12.9306	12.6865	12.3839	12.8181	12.7989	12.0623	13.0739	12.7873	12.7056	12.5623	12.8106	0.019175	0.145807	0	0.286627	3.61133	1	-0.24828	2.8861	1	-0.4342	11.1309	1	-1.01163	20.2273	1	0.143233	1.24513	0	-0.06588	0.674042	0	0.244098	4.81873	1	-0.64331	11.8378	1	0.511549	8.65274	1	-0.02335	0.123219
ZMO0040	dephospho-CoA kinase	catalyzes the phosphorylation of the 3'-hydroxyl group of dephosphocoenzyme A to form coenzyme A; involved in coenzyme A biosynthesis	10.2887	10.294	10.2834	10.4627	10.4935	10.4319	10.1609	10.4166	10.5088	10.0874	10.5006	10.4863	10.2343	10.3325	10.5312	-0.09225	1.51492	1	0.014226	0.09137	0	-0.19872	2.8957	1	-0.25569	7.25294	1	-0.41321	8.79243	1	-0.09818	0.995823	0	0.010537	0.096118	0	0.06158	0.839161	0	-0.14698	1.81562	1	0.168051	2.23132	1	-0.04489	0.347179
ZMO0041	shikimate 5-dehydrogenase	KEGG: swi:Swit_2830 shikimate dehydrogenase; TIGRFAM: shikimate 5-dehydrogenase; PFAM: Shikimate/quinate 5-dehydrogenase; Shikimate dehydrogenase substrate binding domain protein	12.3626	12.1069	12.6182	12.324	12.1847	12.4633	12.4993	12.2259	12.422	12.2205	11.9934	12.3759	12.7781	12.4584	12.4681	-0.1961	2.60248	1	-0.38254	4.2959	1	-0.00966	0.039486	0	0.273359	4.36655	1	0.22708	1.9103	1	0.319639	3.24764	1	-0.5113	10.9305	1	-0.27859	4.49641	1	-0.55758	7.59203	1	-0.46502	5.79598	1	-0.09215	0.522893
ZMO0043	Maf family protein	PFAM: Maf family protein; KEGG: swi:Swit_2831 maf protein	11.2425	11.0827	11.4024	11.3537	11.2767	11.4307	11.2082	11.2769	11.4305	10.9351	11.2303	11.3231	11.4812	11.3236	11.5378	-0.15354	3.28665	1	-0.09287	0.909574	0	-0.21421	3.2178	1	-0.06877	0.97184	0	-0.29518	5.28876	1	0.157631	1.99811	1	-0.31972	9.8676	1	-0.15399	3.30177	1	-0.54613	12.6875	1	-0.09332	0.915903	0	-0.21467	3.2284
ZMO0044	Sel1 domain-containing protein repeat-containing protein	PFAM: Sel1 domain protein repeat-containing protein; KEGG: aas:Aasi_0854 hypothetical protein	10.9178	11.37	10.4655	10.7399	10.8747	10.605	11.212	10.6235	10.8562	11.7676	10.9725	10.7769	10.6564	10.2745	10.9355	-0.23265	14.5197	1	0.195634	7.17502	1	-0.66094	29.6575	1	0.588476	35.5395	1	0.795079	34.3513	1	0.381873	17.3066	1	0.904548	47.1114	1	0.269655	17.2797	1	1.11115	43.2568	1	0.697944	31.0204	1	-0.15863	5.23648
ZMO0047	lysine exporter protein	PFAM: Lysine exporter protein (LYSE/YGGA); KEGG: reu:Reut_A2949 lysine exporter protein LysE/YggA	10.4584	10.6136	10.3033	10.5156	10.6588	10.3724	10.5038	10.413	10.6182	10.6208	10.6064	10.7112	10.3869	10.2197	10.5252	-0.20514	6.00528	1	-0.10482	1.25635	0	-0.30546	6.48812	1	0.090778	1.70342	1	0.014403	0.102608	0	0.167153	2.55828	1	0.310292	10.8697	1	0.286348	9.7423	1	0.233917	4.31876	1	0.386667	9.13466	1	0.186028	3.02259
ZMO0050	LysR family transcriptional regulator	PFAM: regulatory protein LysR; LysR substrate-binding; KEGG: gdj:Gdia_1347 transcriptional regulator, LysR family	9.78966	9.86715	9.71217	9.87653	9.95927	9.79379	9.82518	9.75413	9.99892	9.93782	9.79648	10.1221	9.71254	9.71179	9.87579	-0.24479	4.17801	1	-0.32559	3.7979	1	-0.16399	1.32172	0	0.071046	0.656128	0	0.141344	1.06214	0	0.000748	0.003189	0	0.154985	2.05191	1	0.165482	2.27055	1	0.225283	2.14068	1	0.084686	0.521137	0	0.246278	2.45758
ZMO0052	major facilitator superfamily protein	PFAM: major facilitator superfamily MFS_1; KEGG: ppw:PputW619_4522 major facilitator transporter	10.3406	10.202	10.4791	10.3819	10.1708	10.5931	10.587	10.0941	10.6698	10.3645	10.0395	10.3021	10.8095	10.1486	11.0375	-0.57574	31.092	1	-0.2626	8.8222	1	-0.88888	33.3259	1	0.49294	27.2569	1	0.32501	11.8023	1	0.66087	25.9782	1	-0.27708	14.94	1	-0.42229	23.6181	1	-0.44501	17.341	1	-0.10915	2.31627	1	-0.73543	28.5594
ZMO0053	alpha/beta hydrolase fold protein	PFAM: alpha/beta hydrolase fold; KEGG: ppw:PputW619_4521 alpha/beta hydrolase fold	10.0266	9.94596	10.1073	10.1656	10.0354	10.2958	10.1594	9.89377	10.4374	9.99113	9.90079	10.1701	10.3277	9.88675	10.7048	-0.54365	24.7677	1	-0.26927	6.81786	1	-0.81803	26.2289	1	0.265667	10.9306	1	0.090338	1.27644	0	0.440996	13.4605	1	-0.16129	5.30998	1	-0.26034	10.6363	1	-0.33662	9.40465	1	0.01404	0.119011	0	-0.53472	16.9665
ZMO0054	MarR family transcriptional regulator	PFAM: regulatory protein MarR; KEGG: ppw:PputW619_4520 MarR family transcriptional regulator	10.5936	10.8682	10.319	10.712	10.9711	10.4528	10.4267	10.7605	10.6635	10.6088	11.1275	10.8148	10.2445	10.3934	10.5121	0.096998	2.17972	1	0.312666	7.71705	1	-0.11867	1.7448	1	-0.33378	13.5114	1	-0.51864	15.1669	1	-0.14893	2.47594	1	0.549172	23.5018	1	0.518359	22.2009	1	0.364318	9.59044	1	0.734026	22.2299	1	0.302691	7.36056
ZMO0055	hypothetical protein	PFAM: protein of unknown function DUF81; KEGG: gdj:Gdia_1361 protein of unknown function DUF81	11.4208	11.9362	10.9053	11.5656	12.1148	11.0165	10.3173	12.5242	10.6071	10.3673	13.5051	10.7245	10.2673	11.5433	10.4896	1.91715	44.1463	1	2.7806	44.8358	1	1.05371	20.5082	1	-2.20689	48.0088	1	-3.13778	48.1567	1	-1.27599	24.7981	1	1.03091	27.9778	1	1.09836	29.5365	1	0.100018	0.715515	0	1.96181	35.4915	1	0.23491	2.53619
ZMO0056	glucosamine--fructose-6-phosphate aminotransferase	Catalyzes the first step in hexosamine metabolism, converting fructose-6P into glucosamine-6P using glutamine as a nitrogen source	13.4723	13.3426	13.602	13.4381	13.2737	13.6024	13.4987	13.4458	13.4302	13.4858	13.1994	13.348	13.5116	13.6923	13.5125	0.015589	0.152273	0	-0.14863	1.9056	1	0.179809	2.55798	1	0.052886	0.698102	0	0.286456	5.27222	1	-0.18068	2.57741	1	-0.25932	7.62832	1	-0.32868	10.645	1	-0.02575	0.182085	0	-0.49289	11.5131	1	-0.16446	2.22712
ZMO0057	phage protein	KEGG: seh:SeHA_C3506 phage protein	13.9427	14.1992	13.6863	13.8541	13.7595	13.9488	14.2065	13.679	14.0293	14.6593	13.7391	13.7798	13.7537	13.6189	14.2788	-0.35032	10.6296	1	-0.04074	0.291246	0	-0.6599	15.3236	1	0.527493	17.6673	1	0.920169	22.09	1	0.134817	1.48884	1	0.512916	17.115	1	-0.18934	4.30042	1	0.905592	21.7368	1	0.12024	1.25507	0	-0.49892	10.731
ZMO0059	glycerate kinase	KEGG: lbr:LVIS_0413 glycerate kinase; PFAM: glycerate kinase	11.5685	11.4661	11.671	11.1555	10.9724	11.3387	11.9429	11.1941	11.1169	11.9081	11.0241	10.9207	11.9778	11.3642	11.3132	0.077168	2.51567	1	0.10335	2.31178	1	0.050986	0.808576	0	0.748816	39.3204	1	0.884019	34.5615	1	0.613612	25.4848	1	-0.20491	10.8785	1	-0.36629	21.6238	1	-0.06971	1.27049	0	-0.34011	13.3991	1	-0.39248	15.9513
ZMO0060	hypothetical protein	N/A	11.0375	11.001	11.0741	11.3247	11.6178	11.0317	10.8982	11.1768	11.4726	10.7622	11.2399	11.9958	11.0343	11.1138	10.9495	-0.2958	6.41822	1	-0.75595	14.4612	1	0.164359	1.52138	1	-0.27863	5.86644	1	-0.47767	7.80387	1	-0.07959	0.542053	0	-0.07305	0.77406	0	0.586153	16.1482	1	-0.27209	3.31196	1	0.125998	1.02694	0	1.04631	20.8776
ZMO0061	histidine acid phosphatase	PFAM: histidine acid phosphatase; KEGG: eca:ECA4198 putative exported phosphatase	12.5971	12.4254	12.7688	12.5412	12.2867	12.7957	12.759	12.4353	12.6471	12.778	12.0728	12.5005	12.7399	12.7977	12.7936	-0.21178	9.71624	1	-0.42767	15.3951	1	0.004115	0.037145	0	0.323667	16.6733	1	0.705187	26.0354	1	-0.05785	0.820671	0	-0.34337	17.8328	1	-0.509	26.5253	1	0.038147	0.466327	0	-0.72489	26.693	1	-0.29311	9.42938
ZMO0062	aldo/keto reductase	PFAM: aldo/keto reductase; KEGG: azc:AZC_0578 putative oxidoreductase	13.2759	13.305	13.2468	13.0163	12.8481	13.1846	13.5898	12.962	13.0707	13.8267	12.7833	12.913	13.3529	13.1408	13.2283	-0.10861	3.73652	1	-0.12969	2.86963	1	-0.08753	1.56571	1	0.627748	32.4033	1	1.0434	36.591	1	0.212099	6.13529	1	0.058149	1.42541	1	-0.33642	17.9782	1	0.473798	17.8951	1	-0.3575	12.7647	1	-0.31534	10.8261
ZMO0064	carbohydrate-selective porin OprB	PFAM: Carbohydrate-selective porin OprB; KEGG: bid:Bind_2156 carbohydrate-selective porin OprB	11.0042	11.3595	10.6489	11.0474	11.3441	10.7507	10.7867	11.2216	10.8732	11.0723	11.6467	11.0414	10.5012	10.7966	10.7049	0.34848	13.5757	1	0.605254	17.3497	1	0.091705	1.11916	0	-0.43492	17.668	1	-0.57446	16.3389	1	-0.29538	6.69986	1	0.710605	28.6851	1	0.593369	24.3773	1	0.571067	16.2264	1	0.850143	24.6793	1	0.336595	8.11112
ZMO0066	hypothetical protein	N/A	9.47916	9.32571	9.63261	9.33161	9.23298	9.43024	9.60032	9.358	9.30522	9.47791	9.17351	9.29245	9.72272	9.5425	9.31799	0.052782	0.645861	0	-0.11895	1.25382	0	0.224511	3.32079	1	0.242317	6.36552	1	0.304408	5.32144	1	0.180226	2.35805	1	-0.3069	8.97897	1	-0.19726	4.6543	1	-0.24481	3.80071	1	-0.36899	7.1045	1	-0.02553	0.169239
ZMO0068	Sel1 domain-containing protein repeat-containing protein	PFAM: Sel1 domain protein repeat-containing protein; KEGG: nmu:Nmul_A0104 Sel1 repeat-containing protein	11.4284	11.0833	11.7736	10.9703	10.4243	11.5163	12.0755	10.7814	11.1593	12.0259	10.1407	10.7079	12.1252	11.422	11.6106	-0.3779	12.2569	1	-0.56718	13.2265	1	-0.18862	2.61745	1	1.29417	40.0015	1	1.88517	40.7958	1	0.70317	17.1283	1	-0.69025	24.1465	1	-1.09198	35.503	1	-0.09925	0.993322	0	-1.28126	30.7148	1	-0.9027	22.3704
ZMO0069	major tail tube protein	PFAM: major tail tube protein; KEGG: yps:YPTB1744 putative tail tube protein FII (bacteriophage P2)	10.8816	10.8587	10.9045	11.6876	11.6824	11.6928	11.4147	10.3486	13.0267	11.5056	10.2119	13.153	11.3238	10.4853	12.9004	-2.67813	42.9183	1	-2.94117	36.16	1	-2.41508	31.0858	1	1.06611	20.0574	1	1.29378	16.9448	1	0.838435	9.77583	1	-0.04579	0.250489	0	-0.01042	0.04825	0	0.181886	0.974251	0	-0.27346	1.78553	1	0.252628	1.58293
ZMO0070	glutaredoxin 2	cofactor involved in the reduction of disulfides	12.7916	13.129	12.4541	12.5856	12.7266	12.4446	13.2381	12.3451	12.8261	13.5437	12.7144	12.7388	12.9324	11.9758	12.9134	-0.48102	17.215	1	-0.02443	0.172207	0	-0.93761	24.0829	1	0.892981	31.2961	1	0.829276	21.3258	1	0.956687	24.5486	1	0.674944	24.4959	1	0.282059	8.66398	1	0.611239	15.1904	1	0.73865	18.8694	1	-0.17453	2.45924
ZMO0072	NHL repeat-containing protein	KEGG: mmw:Mmwyl1_1979 NHL repeat-containing protein	13.3402	13.2071	13.4733	13.862	13.6416	14.0823	12.9805	13.6999	14.024	12.8568	13.5574	13.7259	13.1042	13.8424	14.3221	-0.32409	13.4315	1	-0.16849	3.11916	1	-0.47969	14.2145	1	-0.71941	30.5814	1	-0.7006	21.7455	1	-0.73821	22.9118	1	-0.26625	10.3821	1	-0.44065	19.2363	1	-0.24744	5.65301	1	-0.28505	6.98811	1	-0.59625	18.3296
ZMO0073	CBS domain-containing protein	PFAM: CBS domain containing protein; transporter-associated region; KEGG: sal:Sala_2158 CBS domain-containing protein	12.7377	12.3101	13.1654	13.0701	12.8738	13.2665	12.4547	13.0208	13.1195	11.7453	12.875	12.8726	13.1641	13.1666	13.3664	-0.0987	1.0688	0	0.002368	0.010348	0	-0.19976	1.82621	1	-0.56612	14.1547	1	-1.12972	20.9177	1	-0.00253	0.011064	0	-0.85524	22.419	1	-0.39271	8.70129	1	-1.41883	26.1038	1	-0.29165	3.28394	1	-0.49378	7.34378
ZMO0074	hypothetical protein	PFAM: protein of unknown function UPF0054; KEGG: swi:Swit_2389 hypothetical protein	11.9257	11.7051	12.1462	11.9142	11.7053	12.1232	11.9629	11.8884	11.9401	11.5789	11.8313	11.5792	12.347	11.9454	12.301	-0.05175	0.640043	0	0.252063	4.05878	1	-0.35557	6.8569	1	0.074585	1.0714	0	-0.25238	4.06674	1	0.401552	8.18872	1	-0.44111	14.725	1	-0.41796	13.7801	1	-0.76807	18.724	1	-0.11414	1.20264	0	-0.72178	17.4725
ZMO0075	PhoH family protein	PFAM: PhoH family protein; KEGG: swi:Swit_2388 PhoH family protein	12.98	12.609	13.3509	12.804	12.4555	13.1526	13.1255	12.8345	12.7735	12.7053	12.5128	12.3982	13.5456	13.1563	13.1489	0.060995	0.674562	0	0.11455	1.00605	0	0.007439	0.0392	0	0.290937	7.06317	1	0.19258	2.19395	1	0.389295	6.50644	1	-0.74191	22.727	1	-0.69711	21.3459	1	-0.84027	17.9925	1	-0.64355	13.0905	1	-0.75066	15.8072
ZMO0077	(dimethylallyl)adenosine tRNA methylthiotransferase	catalyzes the formation of 2-methylthio-N6-(dimethylallyl)adenosine (ms(2)i(6)A) at position 37 in tRNAs that read codons beginning with uridine from N6-(dimethylallyl)adenosine (i(6)A)	12.2877	12.1806	12.3948	12.465	12.5248	12.4053	12.1116	12.4638	12.4663	11.8824	12.4787	12.5709	12.3407	12.4489	12.3616	-0.00246	0.024383	0	-0.09221	1.13905	0	0.087301	1.05162	0	-0.35224	13.8707	1	-0.59628	17.1839	1	-0.1082	1.44389	1	-0.21428	7.02588	1	0.119514	2.86515	1	-0.45832	12.4824	1	0.029756	0.253327	0	0.209272	3.99798
ZMO0078	CheW protein	PFAM: CheW domain protein; KEGG: acr:Acry_2709 putative CheW protein	12.4686	12.7569	12.1803	12.1906	12.2611	12.1201	12.6268	12.3104	12.0708	13.0859	12.428	12.0942	12.1678	12.1928	12.0475	0.239535	11.4228	1	0.333828	11.2027	1	0.145242	3.26043	1	0.316466	16.1732	1	0.657913	24.3216	1	-0.02498	0.272263	0	0.57666	29.4762	1	0.14092	5.32284	1	0.918107	32.4585	1	0.235213	6.83162	1	0.046627	0.606047
ZMO0079	response regulator receiver protein	PFAM: response regulator receiver; KEGG: cak:Caul_0278 response regulator receiver protein	12.6035	12.8224	12.3846	12.4083	12.4704	12.3462	12.6774	12.5296	12.2871	13.0136	12.6311	12.3097	12.3412	12.4281	12.2644	0.242548	5.70644	1	0.321374	5.16706	1	0.163721	1.81588	1	0.147808	2.64876	1	0.382546	6.7219	1	-0.08693	0.719857	0	0.43771	13.0987	1	0.124145	2.02133	1	0.672447	14.5208	1	0.202972	2.53019	1	0.045319	0.307157
ZMO0080	CheD	stimulates methylation of MCP proteins; PFAM: CheD family protein; KEGG: cak:Caul_0284 hypothetical protein	11.8863	12.0634	11.7091	11.8945	12.0145	11.7744	11.8617	11.9109	11.8781	12.14	11.9869	12.0421	11.5834	11.8348	11.7141	0.032769	0.251804	0	-0.0552	0.311764	0	0.120737	0.880269	0	-0.04917	0.417207	0	0.153038	1.24152	0	-0.25137	2.64569	1	0.354346	7.61528	1	0.24011	4.22786	1	0.556549	8.85293	1	0.152143	1.23081	0	0.328078	4.00781
ZMO0081	chemotaxis-specific methylesterase	regulates chemotaxis by demethylation of methyl-accepting chemotaxis proteins	11.6066	11.6824	11.5307	11.4907	11.5592	11.4222	11.6435	11.5697	11.4117	11.8842	11.4807	11.6378	11.4027	11.6588	11.1857	0.157977	2.25965	1	-0.15717	1.32324	0	0.473118	7.17028	1	0.073777	0.733682	0	0.403591	5.65316	1	-0.25604	2.79296	1	0.151703	2.12242	1	0.137031	1.81533	1	0.481516	7.35787	1	-0.17811	1.59664	1	0.452173	6.70595
ZMO0082	MCP methyltransferase, CheR-type	KEGG: pzu:PHZ_c3377 chemotaxis protein methyltransferase CheR; PFAM: MCP methyltransferase CheR-type	11.9015	12.0992	11.7039	12.0957	12.4526	11.7389	11.5505	12.2525	11.9389	11.6858	12.5125	12.3926	11.4153	11.9925	11.4852	0.313631	7.64572	1	0.119975	1.04354	0	0.507287	9.26208	1	-0.70201	21.0409	1	-0.82676	17.254	1	-0.57725	11.0542	1	0.395267	10.5864	1	0.71368	21.4004	1	0.27051	3.60431	1	0.520024	9.58784	1	0.907336	19.1306
ZMO0083	CheA signal transduction histidine kinase	PFAM: CheW domain protein; ATP-binding region ATPase domain protein; Signal transducing histidine kinase homodimeric; Hpt domain protein; KEGG: acr:Acry_2708 CheA signal transduction histidine kinase	12.5009	12.7628	12.239	12.1436	12.2525	12.0346	12.7095	12.2923	11.9948	13.2046	12.321	12.184	12.2143	12.2636	11.8056	0.297422	4.3787	1	0.136946	0.802489	0	0.457897	4.99136	1	0.417194	7.30835	1	0.883589	12.7572	1	-0.0492	0.215191	0	0.523839	10.099	1	0.21792	2.69707	1	0.990234	14.7061	1	0.057444	0.258994	0	0.378395	3.71498
ZMO0084	CheX protein	KEGG: pzu:PHZ_c3381 CheX protein	11.8455	11.9436	11.7473	11.4706	11.59	11.3512	11.9239	11.7671	11.1741	12.2645	11.6227	11.5573	11.5832	11.9114	10.7909	0.592956	14.923	1	0.065384	0.379249	0	1.12053	20.6761	1	0.156806	2.13429	1	0.641796	10.5896	1	-0.32818	3.92891	1	0.196313	3.02659	1	0.238894	4.11017	1	0.681303	11.471	1	-0.28868	3.21672	1	0.766465	13.3557
ZMO0085	methyl-accepting chemotaxis sensory transducer	PFAM: histidine kinase HAMP region domain protein; chemotaxis sensory transducer; KEGG: acr:Acry_2705 methyl-accepting chemotaxis sensory transducer	13.6393	13.2266	14.052	13.635	13.0858	14.1842	13.4114	13.8673	13.4027	13.1698	13.2834	12.8881	13.6529	14.4511	13.9173	0.464552	17.0597	1	0.395302	8.88593	1	0.533802	13.2899	1	-0.45592	16.696	1	-0.11363	1.33111	0	-0.79821	21.0798	1	-0.82543	29.9968	1	-1.09847	37.352	1	-0.48313	11.6869	1	-1.16772	30.0051	1	-1.02922	26.9117
ZMO0086	(p)ppGpp synthetase I, SpoT/RelA	SMART: metal-dependent phosphohydrolase HD region; TIGRFAM: RelA/SpoT family protein; KEGG: swi:Swit_3527 (p)ppGpp synthetase I, SpoT/RelA; PFAM: amino acid-binding ACT domain protein; TGS domain protein; metal-dependent phosphohydrolase HD sub domain; RelA/SpoT domain protein	11.8672	12.0033	11.7311	11.835	11.8359	11.8342	11.9665	11.7679	11.9022	12.0291	11.9774	11.6942	11.9039	11.5583	12.1102	-0.13434	1.97409	1	0.283206	3.67225	1	-0.55188	9.93271	1	0.198622	3.62562	1	0.051621	0.321146	0	0.345623	4.99938	1	0.272149	5.88972	1	0.001608	0.011006	0	0.125148	1.05622	0	0.41915	6.69315	1	-0.41593	6.61689
ZMO0087	hypothetical protein	N/A	13.1098	12.8779	13.3416	13.5262	13.7001	13.3523	12.6987	13.5208	13.5315	12.365	13.3908	14.0093	13.0324	13.6508	13.0538	-0.01069	0.102875	0	-0.61845	15.8169	1	0.597065	15.1677	1	-0.82215	29.7813	1	-1.02588	26.7215	1	-0.61842	15.8159	1	-0.46373	16.9343	1	0.347758	11.8897	1	-0.66746	17.2781	1	-0.26	4.73364	1	0.955516	25.038
ZMO0088	hypothetical protein	KEGG: cak:Caul_3593 hypothetical protein	10.4828	10.6653	10.3002	10.2205	10.1816	10.2593	10.6231	10.3424	10.0985	10.978	10.3527	10.0106	10.2682	10.3322	10.1863	0.243966	5.47386	1	0.342027	5.40166	1	0.145906	1.45012	1	0.280654	6.75821	1	0.625369	12.7203	1	-0.06406	0.456812	0	0.365148	9.85905	1	-0.07763	0.954731	0	0.709863	14.8949	1	0.020433	0.116561	0	-0.17569	1.92274
ZMO0089	hypothetical protein	KEGG: cak:Caul_3593 hypothetical protein	11.164	11.0762	11.2519	10.8442	10.7518	10.9367	11.2969	11.0312	10.6572	11.3425	10.8099	10.6937	11.2514	11.2525	10.6208	0.373914	10.0559	1	0.116177	1.02206	0	0.631651	12.7309	1	0.265775	6.14358	1	0.532665	10.1569	1	-0.00112	0.005649	0	-0.17574	3.24689	1	-0.18489	3.51464	1	0.091152	0.724728	0	-0.44263	7.82263	1	0.072846	0.534425
ZMO0090	short-chain dehydrogenase/reductase SDR	PFAM: short-chain dehydrogenase/reductase SDR; KEGG: rme:Rmet_4076 short-chain dehydrogenase/reductase SDR	12.8001	12.3933	13.2068	12.5654	11.6926	13.4382	13.0793	12.5208	12.6099	13.157	11.6296	11.7555	13.0016	13.4121	13.4644	-0.08913	1.46671	1	-0.12598	1.46555	1	-0.05228	0.428448	0	0.558451	20.0163	1	1.52741	35.883	1	-0.41051	8.87117	1	-0.81357	28.6752	1	-1.74567	48.8604	1	0.155387	2.0168	1	-1.78253	39.9776	1	-1.70882	38.849
ZMO0092	hypothetical protein	N/A	11.6487	11.7279	11.5696	11.802	12.2706	11.3333	11.3024	11.9951	11.6089	11.1751	12.2806	12.2607	11.4297	11.7096	10.9571	0.38621	16.4607	1	0.0199	0.167383	0	0.75252	23.1836	1	-0.69265	29.457	1	-1.10545	32.5007	1	-0.27984	6.72794	1	0.158202	4.79311	1	0.937317	37.2204	1	-0.2546	5.83896	1	0.571008	17.3225	1	1.30363	36.7802
ZMO0094	biotin synthase	SMART: Elongator protein 3/MiaB/NifB; TIGRFAM: biotin synthase; KEGG: bid:Bind_0535 biotin synthase; PFAM: Radical SAM domain protein; biotin and thiamin synthesis associated	13.173	12.8613	13.4847	13.5987	13.5207	13.6768	12.4766	13.8694	13.3281	12.093	13.6296	13.4118	12.8602	14.1091	13.2444	0.541298	17.0905	1	0.217854	2.86157	1	0.864742	19.5587	1	-1.39281	39.6418	1	-1.53668	33.1249	1	-1.24894	27.9324	1	-0.62335	19.9641	1	-0.15603	2.91939	1	-0.76722	17.1339	1	-0.47948	9.42183	1	0.16741	1.90277
ZMO0095	hypothetical protein	N/A	12.912	13.12	12.704	13.1171	13.4115	12.8228	13.1558	12.6681	13.5661	12.644	13.596	13.227	13.6677	11.7403	13.9052	-0.89795	14.0347	1	0.369021	2.28495	1	-2.16491	25.0272	1	0.487674	6.01643	1	-0.95202	9.6096	1	1.92737	22.3691	1	0.415989	4.72056	1	0.588718	7.94696	1	-1.02371	10.6146	1	1.85569	21.5301	1	-0.67825	5.86662
ZMO0096	CDP-diacylglycerol/glycerol-3-phosphate 3-phosphatidyltransferase	KEGG: swi:Swit_3594 CDP-diacylglycerol--glycerol-3-phosphate 3-phosphatidyltransferase; TIGRFAM: CDP-diacylglycerol/glycerol-3-phosphate 3-phosphatidyltransferase; PFAM: CDP-alcohol phosphatidyltransferase	13.1745	13.6575	12.6915	13.4752	14.1983	12.7522	12.9785	13.3705	13.5799	13.1562	14.1587	14.2378	12.8007	12.5824	12.922	-0.20939	3.35403	1	-0.07914	0.486155	0	-0.33965	4.15263	1	-0.3921	8.66085	1	-1.00248	18.3741	1	0.218291	2.08723	1	0.965955	25.1685	1	1.44609	35.2098	1	0.355567	4.45813	1	1.57634	28.6072	1	1.31583	24.2962
ZMO0099	major facilitator superfamily protein	PFAM: major facilitator superfamily MFS_1; KEGG: sal:Sala_1153 major facilitator transporter	11.7376	11.8581	11.6172	12.1658	12.6879	11.6437	11.0567	12.4185	11.9131	10.9596	12.7566	12.6192	11.154	12.0804	11.207	0.505364	26.1833	1	0.1374	2.97375	1	0.873327	31.1023	1	-1.36172	52.3259	1	-1.79705	50.4012	1	-0.9264	32.5999	1	0.24091	11.4572	1	1.0442	44.9885	1	-0.19441	5.09778	1	0.676233	24.8794	1	1.41216	43.7685
ZMO0100	HxlR family transcriptional regulator	PFAM: helix-turn-helix HxlR type; KEGG: gox:GOX0912 hypothetical protein	10.1364	10.0871	10.1858	10.1958	10.3089	10.0826	10.0444	10.2284	10.1632	9.87811	10.2961	10.3218	10.2107	10.1608	10.0046	0.065251	1.1897	0	-0.0257	0.220083	0	0.156201	2.65062	1	-0.184	5.84208	1	-0.41799	11.4942	1	0.049995	0.505429	0	-0.09864	2.22375	1	0.2263	7.93742	1	-0.33263	8.39033	1	0.13535	2.12234	1	0.31725	7.83763
ZMO0101	NAD-dependent epimerase/dehydratase	PFAM: NAD-dependent epimerase/dehydratase; KEGG: gox:GOX0911 putative oxidoreductase	12.2361	12.5457	11.9265	11.4258	11.2121	11.6394	12.3327	12.1396	10.712	13.0775	12.0139	10.4104	11.5878	12.2653	11.0136	1.42762	39.2653	1	1.60357	33.2234	1	1.25168	27.0464	1	0.193065	3.83101	1	1.06358	23.2339	1	-0.67745	14.1145	1	0.619177	19.0127	1	-0.42729	12.2122	1	1.4897	31.3466	1	-0.25134	3.36706	1	-0.60323	12.1849
ZMO0102	hypothetical protein	N/A	10.0639	9.95454	10.1733	9.99375	9.95331	10.0342	9.93174	10.1961	9.79138	9.7897	10.1194	9.78724	10.0738	10.2729	9.79552	0.404748	15.9989	1	0.332144	7.79302	1	0.477351	12.8037	1	-0.26438	9.22653	1	-0.32968	7.70934	1	-0.19908	3.58061	1	-0.21879	7.02533	1	-0.08089	1.52133	1	-0.28409	6.18636	1	-0.15349	2.38718	1	-0.00828	0.058999
ZMO0103	beta-lactamase	PFAM: beta-lactamase; KEGG: swi:Swit_4706 beta-lactamase	12.5081	12.3333	12.6829	12.35	12.1305	12.5695	12.6492	12.3671	12.333	12.6899	11.9767	12.2843	12.6085	12.7574	12.3816	0.034089	0.234557	0	-0.3076	3.10809	1	0.375779	4.24575	1	0.282117	4.65791	1	0.713184	10.8787	1	-0.14895	1.03289	0	-0.34965	6.45576	1	-0.43903	8.98864	1	0.081415	0.45041	0	-0.78072	12.2587	1	-0.09734	0.570347
ZMO0105	isopropylmalate isomerase large subunit	dehydratase component, catalyzes the isomerization between 2-isopropylmalate and 3-isopropylmalate	12.908	12.724	13.0919	12.9333	12.8442	13.0224	13.0021	12.8138	13.0528	12.8479	12.6001	13.0883	13.1563	13.0275	13.0173	-0.23897	5.2453	1	-0.48811	9.02299	1	0.010173	0.054379	0	0.188311	3.62835	1	0.247741	3.24134	1	0.12888	1.19287	0	-0.3679	9.86254	1	-0.17819	3.32873	1	-0.30847	4.55864	1	-0.42733	7.45496	1	0.070951	0.517483
ZMO0106	isopropylmalate isomerase small subunit	catalyzes the isomerization between 2-isopropylmalate and 3-isopropylmalate in leucine biosynthesis; forms a heterodimer of LeuC/D	13.1811	13.7138	12.6484	12.9103	13.0023	12.8183	13.511	12.8512	12.9694	14.3791	13.0485	12.9562	12.6429	12.6539	12.9826	-0.11818	1.4395	1	0.092296	0.615665	0	-0.32866	4.08959	1	0.659786	17.3998	1	1.33063	25.0926	1	-0.01106	0.051575	0	1.06542	28.0658	1	0.184104	2.84409	1	1.73627	31.5934	1	0.39458	5.41992	1	-0.02637	0.132478
ZMO0107	hypothetical protein	KEGG: sal:Sala_2241 hypothetical protein	13.1378	13.2163	13.0593	13.441	13.6099	13.2721	12.74	13.5356	13.3464	12.7217	13.711	13.5089	12.7583	13.3602	13.1839	0.189202	4.1142	1	0.202116	2.6566	1	0.176289	2.14876	1	-0.7956	26.0774	1	-0.98925	23.0893	1	-0.60194	13.225	1	0.157073	3.07821	1	0.337813	9.73667	1	-0.03658	0.247053	0	0.350726	6.22624	1	0.324899	5.54661
ZMO0108	small multidrug resistance protein	PFAM: small multidrug resistance protein; KEGG: bwe:BcerKBAB4_0308 small multidrug resistance protein	12.9702	12.9545	12.9859	13.1926	13.2192	13.166	12.616	13.3244	13.0608	12.525	13.3841	13.0544	12.707	13.2648	13.0672	0.263641	4.70864	1	0.329681	3.89124	1	0.197601	1.75873	1	-0.70842	18.1179	1	-0.85907	15.1661	1	-0.55777	8.58505	1	-0.03134	0.231972	0	0.053269	0.448729	0	-0.18199	1.55224	1	0.119309	0.836794	0	-0.01277	0.057876
ZMO0109	hypothetical protein	KEGG: amc:MADE_01288 hypothetical protein	14.3556	14.4427	14.2685	14.3611	14.6867	14.0354	14.3367	14.3744	14.3477	14.3008	14.5846	14.7889	14.3727	14.1643	13.9066	0.02668	0.206619	0	-0.20435	2.04074	1	0.257714	2.9255	1	-0.0377	0.313634	0	-0.2838	3.40066	1	0.208402	2.10339	1	0.174159	2.72591	1	0.651294	17.704	1	-0.07194	0.458972	0	0.42026	6.2234	1	0.882328	16.8602
ZMO0110	glycosyl transferase family 2 protein	PFAM: glycosyl transferase family 2; KEGG: gdj:Gdia_3000 glycosyl transferase family 2	13.0243	13.3209	12.7278	12.9835	13.4239	12.5431	13.1017	12.947	13.0201	13.4479	13.1938	13.654	12.7555	12.7002	12.3861	-0.07306	0.780867	0	-0.46016	7.45721	1	0.314051	4.18072	1	0.154659	2.37938	1	0.254009	3.00346	1	0.05531	0.341403	0	0.593039	16.4868	1	0.880797	24.9439	1	0.692388	13.0611	1	0.49369	8.25668	1	1.2679	25.3592
ZMO0111	ABC transporter-like protein	KEGG: swi:Swit_3446 ABC transporter related; PFAM: ABC transporter related; SMART: AAA ATPase	12.1124	12.0663	12.1584	12.2753	12.4708	12.0799	11.7437	12.481	12.0697	11.5836	12.549	12.3926	11.9039	12.413	11.7468	0.411282	12.4717	1	0.156402	1.75636	1	0.666162	14.7797	1	-0.73725	24.0233	1	-0.96539	22.2795	1	-0.50912	10.4557	1	-0.09213	1.33342	0	0.390889	11.6723	1	-0.32026	5.33098	1	0.136009	1.42188	0	0.645768	14.2286
ZMO0112	hypothetical protein	KEGG: eli:ELI_03640 hypothetical protein	12.7737	12.4459	13.1015	12.5973	12.5088	12.6859	13.2243	12.3231	12.8716	12.8808	12.0111	13.0065	13.5678	12.6351	12.7366	-0.54848	24.465	1	-0.99545	30.496	1	-0.10151	1.47042	1	0.901185	36.8582	1	0.869717	27.1733	1	0.932653	28.8768	1	-0.65553	28.7289	1	-0.1771	5.92039	1	-0.687	21.7191	1	-0.62407	19.6508	1	0.269867	6.62161
ZMO0113	para-aminobenzoate synthase subunit I	TIGRFAM: para-aminobenzoate synthase, subunit I; KEGG: met:M446_0053 para-aminobenzoate synthase, subunit I; PFAM: Anthranilate synthase component I domain protein; Chorismate binding-like	12.5242	12.6008	12.4475	11.9791	11.4087	12.5496	13.4873	11.561	12.3972	13.8729	11.3287	11.4886	13.1017	11.7933	13.3059	-0.83623	28.3742	1	-0.15992	1.98298	1	-1.51254	34.5917	1	1.92627	50.4875	1	2.54418	48.5936	1	1.30836	30.8836	1	0.153286	3.18058	1	-1.14093	36.2791	1	0.771194	18.692	1	-0.46462	9.9747	1	-1.81724	39.4301
ZMO0114	glutamine amidotransferase of anthranilate synthase	KEGG: mpo:Mpop_4378 glutamine amidotransferase of anthranilate synthase; TIGRFAM: glutamine amidotransferase of anthranilate synthase; PFAM: glutamine amidotransferase class-I	13.1468	13.3712	12.9225	12.7614	12.3257	13.1971	13.9961	12.2976	13.2253	14.4565	12.2859	12.3656	13.5357	12.3093	14.0849	-0.92769	35.2581	1	-0.07974	0.904569	0	-1.77564	43.3335	1	1.69849	51.6563	1	2.17061	48.8448	1	1.22637	33.5099	1	0.448672	18.1395	1	-0.8714	33.6352	1	0.920794	26.3826	1	-0.02345	0.187883	0	-1.71935	42.459
ZMO0115	class IV aminotransferase	PFAM: aminotransferase class IV; KEGG: mex:Mext_3905 aminotransferase class IV	12.5009	12.7293	12.2725	12.4514	12.1636	12.7392	12.8088	12.1929	12.7099	13.141	12.3175	12.0097	12.4766	12.0684	13.4101	-0.51696	19.8368	1	0.307771	6.44606	1	-1.34169	34.2962	1	0.615889	23.6927	1	0.823505	22.4245	1	0.408273	9.69216	1	0.456753	17.3118	1	-0.57559	22.166	1	0.664369	17.8694	1	0.249136	4.67416	1	-1.40032	35.4084
ZMO0116	BadM/Rrf2 family transcriptional regulator	KEGG: sru:SRU_0748 rrf2 family protein (putative transcriptional regulator); TIGRFAM: transcriptional regulator, Rrf2 family; PFAM: protein of unknown function UPF0074	12.99	13.1648	12.8153	13.0663	13.0464	13.0861	13.2065	12.7736	13.3589	13.4502	12.8794	13.2134	12.9627	12.6678	13.5044	-0.58533	22.8406	1	-0.33407	7.42234	1	-0.83659	23.0795	1	0.432912	16.5307	1	0.570867	15.222	1	0.294956	6.17043	1	0.349535	12.7331	1	-0.03968	0.52339	0	0.487491	12.5078	1	0.21158	3.70344	1	-0.29093	6.04428
ZMO0117	hydroxylamine reductase	catalyzes the reduction of hydroxylamine to ammonia and water	11.983	12.1571	11.8088	11.849	11.8191	11.8789	12.3646	11.6013	12.0966	12.6525	11.6617	11.9764	12.0768	11.5409	12.2169	-0.49529	20.9191	1	-0.3146	7.64234	1	-0.67598	20.1561	1	0.76333	31.1261	1	0.990738	28.9855	1	0.535923	15.5325	1	0.348282	14.0201	1	-0.05982	1.03411	0	0.575689	16.8879	1	0.120874	1.75962	1	-0.24051	5.11151
ZMO0119	Na+/H+ antiporter NhaA	PFAM: Na+/H+ antiporter NhaA; KEGG: gdj:Gdia_2293 Na+/H+ antiporter NhaA	11.1828	11.3598	11.0057	11.1159	11.129	11.1028	11.2014	11.1641	11.0677	11.4556	11.2641	10.994	10.9471	11.0642	11.1414	0.096443	2.88096	1	0.270071	8.1616	1	-0.07718	1.20818	0	0.037251	0.700254	0	0.191575	4.88598	1	-0.11707	2.27177	1	0.354185	18.051	1	0.026233	0.438124	0	0.508508	18.3558	1	0.199861	5.2138	1	-0.14739	3.25185
ZMO0120	dihydroorotate dehydrogenase	PFAM: dihydroorotate dehydrogenase; KEGG: ENSAPMG00000016837.	12.4211	13.0377	11.8045	12.476	12.8174	12.1346	12.4762	12.366	12.5861	13.2171	12.8583	12.7766	11.7353	11.8737	12.3955	-0.22007	6.8202	1	0.08169	0.893678	0	-0.52182	13.8657	1	0.110242	2.34954	1	0.358822	8.39179	1	-0.13834	1.95351	1	1.23319	41.96	1	0.682849	26.7403	1	1.48177	37.5983	1	0.984606	27.2069	1	0.381092	9.1392
ZMO0121	recombination factor protein RarA	KEGG: swi:Swit_0882 recombination factor protein RarA; PFAM: AAA ATPase central domain protein; ATPase associated with various cellular activities AAA_5; SMART: AAA ATPase	10.8603	10.564	11.1565	10.9676	10.7119	11.2233	10.6036	11.1169	10.8183	10.2822	10.8459	10.5779	10.9251	11.3879	11.0588	0.298543	8.8628	1	0.26798	4.5001	1	0.329106	6.15841	1	-0.51325	17.6902	1	-0.56373	13.0709	1	-0.46278	10.071	1	-0.59246	20.6646	1	-0.51142	17.6192	1	-0.64293	15.369	1	-0.54198	12.4292	1	-0.48086	10.6106
ZMO0122	hypothetical protein	N/A	13.907	13.7948	14.0192	14.4244	14.1917	14.657	13.6725	14.1415	14.7072	13.8781	13.7116	14.6719	13.467	14.5714	14.7426	-0.56576	16.0117	1	-0.96031	19.6496	1	-0.17121	1.68898	1	-0.46895	12.7153	1	0.166532	1.61941	1	-1.10443	22.6911	1	-0.22433	4.39455	1	-0.46526	12.5873	1	0.411148	6.52334	1	-0.85981	17.398	1	-0.07071	0.481194
ZMO0124	ATPase-like protein	KEGG: swi:Swit_3657 ATPase-like protein	11.5095	11.3135	11.7055	11.6798	11.7588	11.6009	11.275	11.7441	11.6156	10.9323	11.6947	11.8228	11.6176	11.7934	11.4084	0.12847	2.6794	1	-0.12814	1.56583	1	0.385077	8.41695	1	-0.46909	17.016	1	-0.76239	19.8403	1	-0.17578	2.54516	1	-0.39203	13.7294	1	0.157879	3.69581	1	-0.68533	17.6563	1	-0.09873	1.06353	0	0.414487	9.33944
ZMO0125	ybaK/ebsC protein	KEGG: rec:RHECIAT_CH0000320 hypothetical protein; TIGRFAM: ybaK/ebsC protein; PFAM: YbaK/prolyl-tRNA synthetase associated region	11.3358	10.9422	11.7294	11.289	11.244	11.3341	11.332	11.3397	11.2384	10.8467	11.0377	11.4503	11.8172	11.6416	11.0266	0.101202	1.34911	0	-0.41262	6.85742	1	0.615019	11.9908	1	-0.00769	0.057007	0	-0.19103	2.09158	1	0.175652	1.83861	1	-0.78717	23.5512	1	-0.09002	1.13472	0	-0.97051	20.5117	1	-0.60384	11.7059	1	0.423799	7.13363
ZMO0127	S1/P1 nuclease	PFAM: S1/P1 nuclease; KEGG: gdj:Gdia_1877 S1/P1 nuclease	12.9951	12.8247	13.1655	12.9735	12.8377	13.1092	13.2764	12.7139	13.2331	13.3108	12.3386	13.3368	13.242	13.0891	13.1293	-0.51921	15.5585	1	-0.99816	21.8091	1	-0.04027	0.256075	0	0.562565	17.0829	1	0.972177	21.2305	1	0.152954	1.56286	1	-0.34079	8.98599	1	-0.27145	6.45529	1	0.068824	0.503538	0	-0.7504	15.9633	1	0.207492	2.49636
ZMO0128	TonB-dependent receptor	PFAM: TonB-dependent receptor; TonB-dependent receptor plug; KEGG: gox:GOX1017 TonB-dependent outer membrane receptor	12.0733	12.4265	11.7202	12.3237	12.4897	12.1578	12.7906	11.356	13.2915	13.4177	11.4353	13.5442	12.1636	11.2767	13.0388	-1.93545	57.9021	1	-2.1089	50.6094	1	-1.762	45.6486	1	1.43463	49.5362	1	1.98239	48.8944	1	0.886874	27.7062	1	0.706282	30.6434	1	0.331975	14.2037	1	1.25404	36.4981	1	0.158526	2.92998	1	0.505425	15.5306
ZMO0130	Acid phosphatase	KEGG: gox:GOX1624 nonspecific acid phosphatase precursor; PFAM: phosphoesterase PA-phosphatase related	11.7978	11.737	11.8586	12.2563	12.3455	12.1671	12.5869	11.0087	13.5039	12.3131	11.1608	13.5303	12.8606	10.8566	13.4776	-2.49524	50.7253	1	-2.36941	39.8338	1	-2.62106	42.5543	1	1.57814	38.2381	1	1.15224	21.9175	1	2.00404	35.4024	1	-0.12163	1.51351	1	0.178449	2.72858	1	-0.54753	8.84672	1	0.304276	3.6534	1	0.052622	0.299699
ZMO0131	metallophosphoesterase	PFAM: metallophosphoesterase; KEGG: gdj:Gdia_1878 metallophosphoesterase	11.8308	12.064	11.5976	12.135	12.3316	11.9384	12.5762	11.0854	13.1846	12.8362	11.2917	13.3714	12.3163	10.879	12.9978	-2.09925	52.1786	1	-2.07975	42.3835	1	-2.11875	42.8873	1	1.49087	42.7546	1	1.54453	34.4809	1	1.43722	32.6266	1	0.466293	15.171	1	0.39314	12.2588	1	0.51995	11.2257	1	0.412637	8.14652	1	0.373643	7.04954
ZMO0132	Sel1 domain-containing protein repeat-containing protein	PFAM: Sel1 domain protein repeat-containing protein; KEGG: min:Minf_1656 TPR repeat protein, SEL1 subfamily	9.77911	9.81664	9.74158	9.93981	10.0331	9.84648	9.7003	9.85792	10.0217	9.7205	9.91278	10.1535	9.68009	9.80307	9.88989	-0.16378	5.15568	1	-0.24074	5.46869	1	-0.08683	1.14404	0	-0.15763	4.8613	1	-0.19227	3.86636	1	-0.12298	1.93034	1	0.07506	1.54284	1	0.186664	6.28615	1	0.040412	0.400728	0	0.109708	1.6217	1	0.26362	6.27321
ZMO0133	Sel1 domain-containing protein repeat-containing protein	PFAM: Sel1 domain protein repeat-containing protein; KEGG: aas:Aasi_0854 hypothetical protein	11.4391	11.9591	10.9191	11.1627	11.1392	11.1863	12.0403	10.8379	11.4876	13.0321	10.8861	11.3922	11.0485	10.7897	11.5829	-0.64968	10.0964	1	-0.50614	4.17723	1	-0.79322	8.21404	1	1.2024	21.1806	1	2.14601	26.508	1	0.2588	1.48145	1	1.04	18.1356	1	-0.04714	0.239035	0	1.98361	24.6519	1	0.096399	0.376571	0	-0.19068	0.945481
ZMO0134	Sel1 domain-containing protein repeat-containing protein	PFAM: Sel1 domain protein repeat-containing protein; KEGG: min:Minf_1656 TPR repeat protein, SEL1 subfamily	9.61104	9.71587	9.5062	9.68943	9.86127	9.51758	9.59479	9.62728	9.75158	9.65942	9.77232	9.95022	9.53017	9.48223	9.55293	-0.1243	1.76103	1	-0.1779	1.79351	1	-0.0707	0.481706	0	-0.03248	0.279212	0	-0.1129	0.914617	0	0.047935	0.294169	0	0.209669	3.9634	1	0.34369	8.34588	1	0.129252	1.11202	0	0.290086	3.83046	1	0.397294	6.2069
ZMO0135	Sel1 domain-containing protein repeat-containing protein	PFAM: Sel1 domain protein repeat-containing protein; KEGG: min:Minf_1656 TPR repeat protein, SEL1 subfamily	10.2192	10.3096	10.1287	10.3087	10.4879	10.1296	10.101	10.3374	10.28	10.2025	10.4168	10.559	9.99941	10.2581	10.0011	0.057345	0.737725	0	-0.14224	1.67348	1	0.256927	4.18475	1	-0.23643	6.26169	1	-0.21422	3.1525	1	-0.25865	4.22827	1	0.180905	4.15727	1	0.358274	11.3087	1	0.203118	2.9012	1	0.158693	1.97839	1	0.557855	12.8195
ZMO0136	Sel1 domain-containing protein repeat-containing protein	PFAM: Sel1 domain protein repeat-containing protein; KEGG: min:Minf_1697 TPR repeat protein, SEL1 subfamily	10.2448	10.2995	10.1902	10.3954	10.5782	10.2126	10.0717	10.418	10.3727	10.1426	10.4565	10.6999	10.0008	10.3796	10.0456	0.04526	0.64361	0	-0.24347	4.76362	1	0.333986	7.66105	1	-0.34631	12.9411	1	-0.3139	6.99513	1	-0.37872	9.16912	1	0.109334	2.35063	1	0.365646	13.8566	1	0.141749	2.05498	1	0.07692	0.830637	0	0.654372	18.275
ZMO0137	Sel1 domain-containing protein repeat-containing protein	PFAM: Sel1 domain protein repeat-containing protein; KEGG: min:Minf_1656 TPR repeat protein, SEL1 subfamily	11.8333	12.153	11.5136	11.5791	11.7547	11.4035	12.1648	11.5018	11.6564	12.5537	11.7524	11.7571	11.7759	11.2512	11.5558	-0.15467	1.6576	1	-0.00469	0.017728	0	-0.30465	2.763	1	0.663031	14.2194	1	0.801263	11.6372	1	0.524798	6.39536	1	0.639487	13.5953	1	0.351277	5.88898	1	0.777719	11.1863	1	0.501254	5.96924	1	0.201299	1.46209
ZMO0139	aminoglycoside phosphotransferase	PFAM: aminoglycoside phosphotransferase; fructosamine kinase; KEGG: bid:Bind_0167 aminoglycoside phosphotransferase	12.3999	12.1713	12.6285	12.2899	12.1974	12.3824	12.6095	12.1903	12.3895	12.2602	12.0823	12.3125	12.9588	12.2982	12.4665	-0.19923	1.83203	1	-0.23012	1.3492	0	-0.16834	0.856194	0	0.419257	5.79529	1	0.177869	0.926012	0	0.660644	6.8151	1	-0.45723	6.60134	1	-0.18495	1.63583	1	-0.69862	7.39995	1	-0.21585	1.22688	0	-0.15406	0.755925
ZMO0140	protein tyrosine phosphatase	KEGG: gbe:GbCGDNIH1_0832 protein tyrosine phosphatase; PFAM: Protein-tyrosine phosphatase, low molecular weight	12.342	12.385	12.299	12.3708	12.6013	12.1403	12.3465	12.3376	12.404	12.1896	12.5805	12.6221	12.5033	12.0947	12.1859	-0.06643	1.04925	0	-0.04166	0.349578	0	-0.09119	1.0051	0	0.008902	0.087278	0	-0.39083	9.10196	1	0.408636	9.68554	1	0.086017	1.53861	1	0.460983	17.4662	1	-0.31372	6.61901	1	0.485751	12.215	1	0.436216	10.5916
ZMO0142	alanine racemase domain-containing protein	PFAM: alanine racemase domain protein; KEGG: swi:Swit_2856 alanine racemase domain-containing protein	13.2999	13.0676	13.5322	13.007	12.8399	13.174	13.6708	12.929	13.0849	13.5352	12.6	13.0798	13.8064	13.258	13.0901	-0.15592	3.08591	1	-0.47977	9.91557	1	0.167925	2.02132	1	0.741739	24.64	1	0.935138	22.0297	1	0.548341	11.8653	1	-0.46459	14.9016	1	-0.33414	9.71003	1	-0.27119	4.25957	1	-0.65798	14.928	1	-0.01029	0.06024
ZMO0143	ABC transporter-like protein	KEGG: swi:Swit_1926 ABC transporter related; PFAM: ABC transporter related; SMART: AAA ATPase	13.3176	13.0344	13.6007	13.265	13.0463	13.4837	13.5274	13.1077	13.4222	13.3379	12.7309	13.3617	13.7168	13.4846	13.4827	-0.31446	6.44839	1	-0.6308	10.6262	1	0.001886	0.008363	0	0.419652	9.77615	1	0.607075	10.0857	1	0.23223	2.36377	1	-0.56631	14.4558	1	-0.43739	10.3474	1	-0.37889	5.05879	1	-0.75373	13.4075	1	-0.12105	0.891959
ZMO0144	L-aspartate oxidase	TIGRFAM: L-aspartate oxidase; KEGG: swi:Swit_1927 L-aspartate oxidase; PFAM: fumarate reductase/succinate dehydrogenase flavoprotein domain protein; FAD dependent oxidoreductase	13.1903	12.9822	13.3984	12.9987	12.6699	13.3275	13.5748	12.8057	13.1917	13.588	12.3763	12.9636	13.5616	13.2352	13.4199	-0.38598	8.56861	1	-0.58727	9.49767	1	-0.18469	1.63654	1	0.769054	20.2409	1	1.21172	22.6054	1	0.326385	3.95346	1	-0.41621	9.52791	1	-0.65759	17.0434	1	0.026458	0.130763	0	-0.85888	15.5335	1	-0.4563	6.59827
ZMO0145	peptidase M28	PFAM: peptidase M28; KEGG: gdj:Gdia_1817 peptidase M28	11.4044	11.5087	11.3	11.314	11.157	11.4711	11.9166	10.8921	11.7359	12.3353	10.6822	11.6317	11.4979	11.1021	11.8401	-0.8438	34.2114	1	-0.94956	28.4453	1	-0.73804	22.5217	1	1.02445	39.3178	1	1.65309	42.8711	1	0.395821	10.8537	1	0.208713	7.1733	1	-0.31416	12.6332	1	0.837346	25.4225	1	-0.41992	11.7407	1	-0.2084	4.22947
ZMO0148	hypothetical protein	KEGG: swi:Swit_1813 hypothetical protein	13.2813	13.4931	13.0696	13.2042	13.4104	12.998	13.3392	13.2234	13.1849	13.5143	13.4718	13.349	13.1641	12.9751	13.0209	0.038523	0.967769	0	0.122828	3.32207	1	-0.04578	0.756444	0	0.115813	5.18946	1	0.042564	0.683803	0	0.189062	6.44832	1	0.423454	26.3318	1	0.412398	25.7037	1	0.350205	14.9589	1	0.496703	22.0225	1	0.328093	13.8093
ZMO0149	tRNA (guanine-N(7)-)-methyltransferase	tRNA (guanine-N(7)-)-methyltransferase; catalyzes the formation of N(7)-methylguanine at position 46 (m7G46) in tRNA by transferring the methyl residue from S-adenosyl-L-methionine	12.0326	12.1623	11.9029	12.1677	12.4574	11.878	11.7177	12.3475	11.9879	11.701	12.6235	12.2913	11.7344	12.0714	11.6845	0.35956	13.6046	1	0.332265	7.62658	1	0.386856	9.47275	1	-0.62979	25.0748	1	-0.92259	25.9049	1	-0.33698	7.78427	1	0.259364	8.79033	1	0.579467	23.1561	1	-0.03344	0.279399	0	0.552172	15.0533	1	0.606763	16.8206
ZMO0150	GCN5-related N-acetyltransferase	PFAM: GCN5-related N-acetyltransferase; KEGG: rsq:Rsph17025_2454 GCN5-related N-acetyltransferase	11.2087	10.9671	11.4504	11.1172	11.0896	11.1449	11.4408	10.9766	11.2579	11.0543	10.8798	11.2993	11.8274	11.0733	11.2164	-0.2813	8.77045	1	-0.41948	9.4487	1	-0.14312	1.84244	1	0.464276	16.7455	1	0.174475	2.50155	1	0.754076	19.5331	1	-0.48326	17.5288	1	-0.05528	0.758683	0	-0.77306	20.0572	1	-0.19346	2.93826	1	0.082904	0.823851
ZMO0152	pyruvate kinase	TIGRFAM: pyruvate kinase; KEGG: swi:Swit_3121 pyruvate kinase; PFAM: Pyruvate kinase barrel; Pyruvate kinase alpha/beta	15.1529	14.985	15.3207	15.0324	14.928	15.1368	15.2778	15.0279	15.037	15.0685	14.9016	14.9545	15.4872	15.1542	15.1195	-0.00907	0.110122	0	-0.05289	0.614125	0	0.034748	0.354702	0	0.249946	10.3455	1	0.166901	3.3781	1	0.332992	9.52944	1	-0.33567	15.1092	1	-0.20881	8.03826	1	-0.41872	12.9342	1	-0.25263	6.39021	1	-0.16499	3.31792
ZMO0153	hypothetical protein	PFAM: protein of unknown function DUF28; KEGG: swi:Swit_2142 hypothetical protein	14.1676	14.4253	13.91	14.8537	15.1806	14.5267	13.4566	14.8786	14.8287	13.666	15.1845	15.1767	13.2473	14.5728	14.4807	0.049974	0.810398	0	0.007836	0.058644	0	0.092113	1.18669	0	-1.422	47.9252	1	-1.51847	40.2699	1	-1.32554	36.6568	1	0.515225	21.9821	1	0.653828	27.5194	1	0.418762	11.5235	1	0.611689	18.2696	1	0.695967	20.9766
ZMO0154	Holliday junction resolvase	endonuclease; resolves Holliday structures; forms a complex of RuvABC; the junction binding protein RuvA forms a hexameric ring along with the RuvB helicase and catalyzes branch migration; RuvC then interacts with RuvAB to resolve the Holliday junction by nicking DNA strands of like polarity	12.5566	12.4666	12.6466	13.5444	13.9114	13.1774	11.4713	13.642	13.4469	11.0464	13.8869	13.936	11.8962	13.3971	12.9578	0.195121	5.55215	1	-0.04904	0.436853	0	0.439285	10.86	1	-2.17074	57.1419	1	-2.84055	54.9635	1	-1.50092	37.4989	1	-0.17999	4.90752	1	0.733989	28.0861	1	-0.84981	23.3626	1	0.489825	12.5331	1	0.978153	26.6496
ZMO0155	Holliday junction DNA helicase RuvA	TIGRFAM: Holliday junction DNA helicase RuvA; PFAM: RuvA domain protein; DNA recombination protein RuvA domain I; KEGG: swi:Swit_2140 Holliday junction DNA helicase RuvA; SMART: Helix-hairpin-helix DNA-binding class 1	11.1836	11.1782	11.189	11.6904	11.9993	11.3814	10.6701	11.6971	11.6836	10.516	11.8404	12.1583	10.8242	11.5538	11.209	0.013475	0.121266	0	-0.31786	5.67096	1	0.34481	6.41068	1	-1.02699	33.3147	1	-1.32442	30.9677	1	-0.72956	17.3986	1	-0.0108	0.095003	0	0.617961	21.1476	1	-0.30823	5.41188	1	0.286626	4.8417	1	0.949295	22.9825
ZMO0156	hypothetical protein	KEGG: rde:RD1_C0004 mobilization protein	12.9139	13.7351	12.0927	12.7672	13.559	11.9753	13.163	12.6648	12.8695	13.8245	13.6456	13.4725	12.5014	11.684	12.2665	-0.20463	5.41887	1	0.17314	2.44142	1	-0.5824	14.3831	1	0.498121	17.9735	1	0.178903	2.56891	1	0.81734	21.0822	1	1.64235	47.599	1	1.5838	46.5996	1	1.32313	32.5646	1	1.96157	42.9742	1	1.20603	30.2224
ZMO0157	D-isomer specific 2-hydroxyacid dehydrogenase NAD-binding protein	PFAM: D-isomer specific 2-hydroxyacid dehydrogenase catalytic region; D-isomer specific 2-hydroxyacid dehydrogenase NAD-binding; KEGG: bid:Bind_0622 D-isomer specific 2-hydroxyacid dehydrogenase NAD-binding	13.4424	13.9838	12.9011	13.2169	13.2947	13.139	13.9015	12.9834	13.4504	14.5423	13.4252	13.1643	13.2606	12.5415	13.7365	-0.46705	21.0271	1	0.260927	6.36955	1	-1.19502	35.3717	1	0.918096	37.5521	1	1.11711	33.6232	1	0.71908	22.908	1	1.08268	41.9657	1	0.155691	4.92215	1	1.2817	37.2102	1	0.883664	27.7447	1	-0.57228	18.0283
ZMO0158	Holliday junction DNA helicase RuvB	promotes strand exchange during homologous recombination; RuvAB complex promotes branch migration; RuvABC complex scans the DNA during branch migration and resolves Holliday junctions at consensus sequences; forms hexameric rings around opposite DNA arms; requires ATP for branch migration and orientation of RuvAB complex determines direction of migration	12.6749	12.8653	12.4845	12.5422	12.422	12.6624	12.8781	12.4717	12.6128	13.2269	12.5036	12.3404	12.5293	12.4398	12.8851	-0.14108	5.70388	1	0.163163	4.18749	1	-0.44533	16.9266	1	0.406426	22.2595	1	0.723323	27.6195	1	0.089529	1.65212	1	0.380745	20.8271	1	-0.2404	12.1635	1	0.697642	26.7473	1	0.063847	1.00087	0	-0.54464	21.0746
ZMO0160	thioesterase superfamily protein	PFAM: thioesterase superfamily protein; KEGG: eli:ELI_09535 thioesterase	12.8119	12.7932	12.8305	12.2967	12.0365	12.5569	13.4469	12.1768	12.4166	13.5846	12.0018	12.0713	13.3092	12.3518	12.762	-0.23985	9.12119	1	-0.06948	0.836315	0	-0.41021	11.8104	1	1.27014	45.8995	1	1.58285	42.4504	1	0.957432	29.3361	1	-0.03729	0.572027	0	-0.52037	23.0849	1	0.275415	6.74809	1	-0.35	9.52993	1	-0.69073	21.6705
ZMO0161	MotA/TolQ/ExbB proton channel protein	PFAM: MotA/TolQ/ExbB proton channel; KEGG: sal:Sala_0331 MotA/TolQ/ExbB proton channel	14.175	14.0987	14.2512	13.7377	13.4934	13.982	14.6475	13.7024	13.7731	14.761	13.4363	13.5505	14.5341	13.9684	13.9957	-0.07071	1.75693	1	-0.11414	2.15283	1	-0.02727	0.293648	0	0.945162	41.6713	1	1.32469	41.4284	1	0.565637	20.3785	1	-0.15256	5.77447	1	-0.48865	24.8634	1	0.226962	6.23255	1	-0.53209	19.0916	1	-0.44521	15.5918
ZMO0162	protein TolR	KEGG: sal:Sala_0330 biopolymer transport protein ExbD/TolR; TIGRFAM: protein TolR; PFAM: Biopolymer transport protein ExbD/TolR	13.6107	13.2355	13.986	13.3077	12.878	13.7373	14.0129	13.2086	13.4067	13.7768	12.694	13.062	14.2489	13.7232	13.7514	-0.19812	2.20805	1	-0.36798	3.37544	1	-0.02825	0.10992	0	0.804298	16.6565	1	1.08282	15.7249	1	0.525778	5.85481	1	-0.75059	15.3574	1	-0.85925	17.955	1	-0.47207	4.96799	1	-1.02911	14.7951	1	-0.68939	8.71696
ZMO0164	hypothetical protein	KEGG: swi:Swit_2134 hypothetical protein	13.1392	12.8258	13.4525	12.808	12.4085	13.2076	13.5464	12.7319	12.8842	13.4331	12.2186	12.5985	13.6597	13.2452	13.1699	-0.15233	3.16261	1	-0.3799	7.52483	1	0.07525	0.662088	0	0.814553	27.7981	1	1.21454	29.0948	1	0.414562	8.53466	1	-0.62662	21.7044	1	-0.79904	27.3319	1	-0.22663	3.42325	1	-1.02661	25.0484	1	-0.57146	13.1591
ZMO0165	translocation protein TolB	forms dimers; may be involved in cell envelope integrity; interacts with outer membrane proteins and with the C-terminal domain of inner membrane protein TolA	14.1654	13.9893	14.3415	13.9742	13.7488	14.1995	14.4149	13.9159	14.0325	14.3057	13.6728	13.8249	14.5241	14.1589	14.2401	-0.11666	3.09914	1	-0.15215	2.73108	1	-0.08118	1.05435	0	0.499051	22.2827	1	0.63294	19.9165	1	0.365163	10.1891	1	-0.35227	15.1924	1	-0.45068	20.0636	1	-0.21838	4.79204	1	-0.48616	14.7508	1	-0.41519	12.0944
ZMO0166	peptidoglycan-associated lipoprotein	KEGG: swi:Swit_2132 peptidoglycan-associated lipoprotein; TIGRFAM: peptidoglycan-associated lipoprotein; PFAM: OmpA/MotB domain protein	14.6248	14.8235	14.4261	13.9026	13.2663	14.5389	14.9073	14.3424	13.4628	15.4376	14.2095	12.3231	14.3769	14.4753	14.6024	0.879635	25.6022	1	1.88639	36.0274	1	-0.12712	1.09529	0	0.564862	16.1195	1	1.22812	25.2997	1	-0.09839	0.759895	0	0.397389	10.3138	1	-1.27262	34.8001	1	1.06064	21.9521	1	-0.26587	3.37638	1	-2.27937	41.0602
ZMO0169	short-chain dehydrogenase/reductase SDR	PFAM: short-chain dehydrogenase/reductase SDR; KEGG: xau:Xaut_1054 short-chain dehydrogenase/reductase SDR	14.4443	14.3385	14.5501	14.4381	14.2786	14.5975	14.3975	14.4911	14.385	14.4695	14.2074	14.3497	14.3255	14.7748	14.4203	0.106108	2.85024	1	-0.14232	2.62438	1	0.354534	10.3524	1	-0.09362	2.34564	1	0.262104	6.72572	1	-0.44934	14.0877	1	-0.21166	8.16724	1	-0.31896	14.1546	1	0.144066	2.67476	1	-0.56738	18.5016	1	-0.07053	0.9136
ZMO0170	glycerophosphoryl diester phosphodiesterase-like protein	KEGG: gdi:GDI3757 putative glycerophosphoryl diester phosphodiesterase	12.1444	12.0231	12.2658	12.5769	12.6314	12.5223	11.9303	12.3586	12.7952	11.7672	12.2789	12.984	12.0933	12.4383	12.6063	-0.43655	20.8632	1	-0.70513	23.8264	1	-0.16797	3.55034	1	-0.42833	20.4544	1	-0.51166	16.9997	1	-0.34501	10.3628	1	-0.24276	10.2938	1	0.109141	3.1113	1	-0.32609	9.58972	1	-0.15944	3.27287	1	0.377718	11.6986
ZMO0172	thiamine biosynthesis protein ThiC	required for the synthesis of the hydromethylpyrimidine moiety of thiamine	12.0359	12.4454	11.6263	12.3282	12.6588	11.9975	11.9965	12.0753	12.581	12.4872	12.4037	12.9139	11.5057	11.747	12.2481	-0.50568	20.0338	1	-0.51024	13.5603	1	-0.50112	13.2564	1	-0.07885	1.4182	0	0.083573	0.929326	0	-0.24128	4.6693	1	0.819107	31.3396	1	0.661238	26.0825	1	0.981533	27.2427	1	0.656681	18.2663	1	0.665796	18.5464
ZMO0173	hypothetical protein	KEGG: pla:Plav_2110 hypothetical protein	13.4624	13.8477	13.0771	13.6898	13.8543	13.5253	13.4175	13.5073	13.8722	13.9807	13.7146	13.9939	12.8542	13.3	13.7506	-0.36497	13.704	1	-0.27929	5.81234	1	-0.45064	11.5106	1	-0.0898	1.71806	1	0.266128	5.40137	1	-0.44574	11.345	1	0.770591	29.7318	1	0.328983	12.0032	1	1.12652	30.5599	1	0.414659	10.2936	1	0.243308	4.70756
ZMO0174	SnoaL	KEGG: SnoaL	12.5208	12.621	12.4206	12.5355	12.2317	12.8393	12.7897	12.2519	12.8191	13.3932	11.8488	12.6146	12.1862	12.6549	13.0236	-0.56725	18.6347	1	-0.76579	17.6972	1	-0.36872	6.7404	1	0.537873	17.564	1	1.54441	34.0379	1	-0.46867	9.52233	1	0.200436	4.52065	1	-0.60757	20.0656	1	1.20697	27.8411	1	-0.8061	18.7337	1	-0.40903	7.84879
ZMO0175	hypothetical protein	N/A	10.8783	10.8432	10.9135	10.9371	11.1996	10.6746	10.8715	10.8852	10.9891	10.6135	11.0729	11.3264	11.1296	10.6975	10.6517	-0.10388	1.02479	0	-0.25355	2.33049	1	0.045786	0.222783	0	-0.01366	0.084011	0	-0.4594	5.8527	1	0.432074	5.33206	1	-0.07037	0.594294	0	0.525029	11.6063	1	-0.51611	6.96565	1	0.375361	4.2937	1	0.674696	10.2058
ZMO0176	transketolase	KEGG: swi:Swit_2601 transketolase; TIGRFAM: transketolase; PFAM: Transketolase domain protein; Transketolase central region	13.9097	13.8023	14.0171	13.83	13.9039	13.7562	14.0848	13.7345	13.9256	13.8736	13.7309	14.0768	14.296	13.7381	13.7744	-0.19108	3.27608	1	-0.34594	4.80828	1	-0.03622	0.202841	0	0.350339	8.22494	1	0.142752	1.23249	0	0.557927	9.72422	1	-0.21481	3.93205	1	0.147633	2.19268	1	-0.4224	6.51079	1	-0.00723	0.034951	0	0.302492	3.90589
ZMO0177	glyceraldehyde-3-phosphate dehydrogenase, type I	TIGRFAM: glyceraldehyde-3-phosphate dehydrogenase, type I; KEGG: nar:Saro_1967 glyceraldehyde-3-phosphate dehydrogenase; PFAM: glyceraldehyde 3-phosphate dehydrogenase	15.379	15.2345	15.5236	15.2721	15.1635	15.3806	15.5029	15.2553	15.2889	15.3487	15.1202	15.2069	15.657	15.3903	15.371	-0.03367	0.75541	0	-0.08674	1.81968	1	0.0194	0.237426	0	0.247594	14.2406	1	0.228586	8.03368	1	0.266602	9.9788	1	-0.2892	17.1211	1	-0.21712	12.0576	1	-0.30821	12.1163	1	-0.27019	10.1634	1	-0.16405	4.89139
ZMO0178	phosphoglycerate kinase	Converts 3-phospho-D-glycerate to 3-phospho-D-glyceroyl phosphate during the glycolysis pathway	15.0211	14.8406	15.2015	14.8971	14.7463	15.0478	15.1939	14.8483	14.9459	14.9799	14.7013	14.7913	15.4079	14.9952	15.1005	-0.09764	2.69941	1	-0.08996	1.39961	0	-0.10533	1.7766	1	0.345659	16.5109	1	0.278617	7.896	1	0.412701	13.4568	1	-0.3609	17.3487	1	-0.30155	14.0182	1	-0.42795	14.079	1	-0.29386	8.52376	1	-0.30923	9.1611
ZMO0179	fructose-bisphosphate aldolase	catalyzes the formation of glycerone phosphate and D-glyceraldehyde 3-phosphate from D-fructose 1,6-bisphosphate	14.2017	14.4777	13.9257	14.1392	14.1976	14.0807	14.4099	13.9934	14.285	14.8484	14.1068	14.2884	13.9714	13.8799	14.2816	-0.29162	7.52136	1	-0.18154	2.1319	1	-0.40171	7.23726	1	0.416571	12.3115	1	0.741589	16.3412	1	0.091553	0.774916	0	0.551985	17.334	1	0.116878	1.84573	1	0.877003	19.7047	1	0.226967	3.01681	1	0.006789	0.037172
ZMO0180	4-hydroxy-3-methylbut-2-en-1-yl diphosphate synthase	catalyzes the conversion of 2C-methyl-D-erythritol 2,4-cyclodiphosphate into 4-hydroxy-3-methyl-2-en-1-yl diphosphate; involved in isoprenoid synthesis	13.8783	13.6441	14.1124	13.9258	13.7949	14.0568	13.72	14.0365	13.8152	13.5779	13.7103	13.8794	13.8621	14.3627	13.7509	0.221356	5.01979	1	-0.1691	1.92989	1	0.611817	13.0274	1	-0.31652	8.54172	1	-0.13238	1.33223	0	-0.50067	9.99137	1	-0.46827	14.3808	1	-0.26196	6.47911	1	-0.28412	4.32261	1	-0.65242	14.1191	1	0.128503	1.27475
ZMO0182	S-adenosyl-L-homocysteine hydrolase	catalyzes the formation of L-homocysteine from S-adenosyl-L-homocysteine	13.0501	13.2418	12.8584	12.9416	13.0957	12.7875	13.0511	13.049	12.8342	13.3302	13.1534	13.0379	12.7721	12.9446	12.6304	0.214874	5.50051	1	0.115543	1.24352	0	0.314205	5.78675	1	0.002125	0.017736	0	0.176704	2.3717	1	-0.17245	2.28385	1	0.383425	12.5185	1	0.308177	9.33361	1	0.558005	12.9859	1	0.208846	3.07686	1	0.407508	8.4889
ZMO0183	putative ABC transporter ATP-binding protein	ChvD; in Agrobacterium tumefaciens, mutations in both Walker boxes were found to affect virulence	12.8908	12.7533	13.0282	13.1677	13.3593	12.9761	12.6464	13.1352	13.2003	12.1618	13.3449	13.3738	13.1311	12.9254	13.0268	-0.06514	0.879308	0	-0.02889	0.197889	0	-0.1014	1.00878	0	-0.48874	16.5892	1	-1.18312	28.4724	1	0.205633	2.9454	1	-0.27491	7.79261	1	0.383211	12.3097	1	-0.96929	23.7394	1	0.419462	8.68984	1	0.34696	6.5916
ZMO0184	hypothetical protein	KEGG: swi:Swit_3984 hypothetical protein	14.602	14.4675	14.7365	14.5172	14.5229	14.5116	14.6806	14.5234	14.5111	14.4059	14.5291	14.5168	14.9553	14.5177	14.5054	0.012281	0.07457	0	0.012358	0.051897	0	0.012204	0.051216	0	0.15726	1.89261	1	-0.12317	0.792762	0	0.43769	5.40629	1	-0.26898	4.35712	1	0.011375	0.06868	0	-0.54941	7.59195	1	0.011452	0.047899	0	0.011298	0.047223
ZMO0186	cysteinyl-tRNA synthetase	TIGRFAM: cysteinyl-tRNA synthetase; KEGG: swi:Swit_0229 cysteinyl-tRNA synthetase; PFAM: Cysteinyl-tRNA synthetase class Ia	13.3152	13.4272	13.2031	13.5525	13.6849	13.4201	13.0231	13.6073	13.4977	13.0621	13.7923	13.5774	12.984	13.4223	13.418	0.109601	1.98896	1	0.214933	3.30537	1	0.004269	0.025861	0	-0.58423	20.8424	1	-0.73021	18.2562	1	-0.43825	9.63313	1	0.224085	6.01594	1	0.264733	7.70143	1	0.078105	0.726951	0	0.370065	7.57232	1	0.159401	2.07658
ZMO0187	3-deoxy-7-phosphoheptulonate synthase	KEGG: swi:Swit_0388 3-deoxy-D-arabinoheptulosonate-7-phosphate synthase; PFAM: DAHP synthetase class II	14.3384	14.5523	14.1244	14.4744	14.7078	14.241	14.1853	14.4915	14.4574	14.4346	14.67	14.7456	13.9359	14.3129	14.1691	0.034108	0.653212	0	-0.07564	1.23946	0	0.143854	3.31975	1	-0.3062	15.9502	1	-0.2354	7.05704	1	-0.37699	13.4762	1	0.427872	22.8933	1	0.466824	24.8933	1	0.498667	18.723	1	0.357078	12.5783	1	0.576571	21.8155
ZMO0188	TonB-dependent siderophore receptor	KEGG: ppw:PputW619_3478 TonB-dependent siderophore receptor; TIGRFAM: TonB-dependent siderophore receptor; PFAM: TonB-dependent receptor; TonB-dependent receptor plug	10.9128	11.3006	10.5249	11.0165	11.2315	10.8015	11.0315	10.794	11.2389	11.6028	10.9984	11.4646	10.4602	10.5897	11.0132	-0.44491	18.1843	1	-0.46623	12.7038	1	-0.42359	11.2073	1	0.237456	8.11977	1	0.604397	17.3821	1	-0.12948	1.88621	1	0.77568	30.9414	1	0.430058	17.5057	1	1.14262	31.9726	1	0.408739	10.6833	1	0.451377	12.1841
ZMO0189	L-serine dehydratase 1	TIGRFAM: L-serine dehydratase 1; KEGG: ccr:CC_3108 L-serine dehydratase; PFAM: serine dehydratase alpha chain; serine dehydratase beta chain	11.0214	11.5489	10.4939	11.0321	11.284	10.7803	11.568	10.4748	11.5895	12.132	10.9657	11.6022	11.004	9.98379	11.5769	-1.11477	43.1239	1	-0.63648	20.5194	1	-1.59305	43.4075	1	1.09321	42.594	1	1.16623	35.0885	1	1.0202	31.6494	1	1.05497	41.6305	1	0.503669	22.9993	1	1.12799	34.2227	1	0.981954	30.6857	1	0.025384	0.23522
ZMO0190	RpiR family transcriptional regulator	PFAM: helix-turn-helix protein RpiR; sugar isomerase (SIS); KEGG: bvi:Bcep1808_6788 RpiR family transcriptional regulator	12.2753	12.4437	12.1069	12.9761	13.5707	12.3815	11.3914	13.1592	12.793	10.8831	14.0042	13.1372	11.8997	12.3142	12.4488	0.366181	7.80964	1	0.867006	15.4876	1	-0.13464	1.0065	0	-1.76779	40.4323	1	-3.12109	46.4653	1	-0.4145	5.60871	1	0.336746	6.90747	1	1.18922	30.1192	1	-1.01655	18.5823	1	1.69004	30.2412	1	0.688392	11.5921
ZMO0191	DSBA oxidoreductase	PFAM: DSBA oxidoreductase; KEGG: swi:Swit_3850 DsbA oxidoreductase	12.5306	12.1022	12.959	13.0439	12.7512	13.3367	12.1265	12.9347	13.1532	11.4745	12.7299	12.7725	12.7786	13.1395	13.5339	-0.21848	3.28203	1	-0.0426	0.209998	0	-0.39435	4.79462	1	-0.80818	19.9238	1	-1.25542	21.9562	1	-0.36095	4.1815	1	-0.85688	21.1799	1	-0.58552	13.7329	1	-1.30412	22.8059	1	-0.40965	5.08343	1	-0.76139	12.3441
ZMO0192	peptidase M48 Ste24p	PFAM: peptidase M48 Ste24p; KEGG: nar:Saro_0230 peptidase M48, Ste24p	12.3909	12.1181	12.6636	12.8858	12.7606	13.0111	12.0491	12.7326	13.0391	11.6552	12.581	12.9402	12.4431	12.8842	13.138	-0.30653	10.4896	1	-0.35924	8.06285	1	-0.25381	4.79324	1	-0.68346	26.0685	1	-0.92581	25.0529	1	-0.4411	10.7392	1	-0.54556	20.9402	1	-0.25049	7.90151	1	-0.78792	21.3975	1	-0.3032	6.28212	1	-0.19777	3.25312
ZMO0193	Rne/Rng family ribonuclease	KEGG: swi:Swit_3848 RNAse E; TIGRFAM: ribonuclease, Rne/Rng family; PFAM: RNA binding S1 domain protein; ribonuclease E and G	12.3959	11.9974	12.7944	12.7501	12.4302	13.07	12.2783	12.5135	12.9867	11.9168	12.078	12.7824	12.6398	12.9491	13.191	-0.47317	12.9999	1	-0.70441	13.8664	1	-0.24193	2.91894	1	-0.23526	4.79105	1	-0.16124	1.56186	1	-0.30928	4.27984	1	-0.79701	23.3408	1	-0.63979	18.5899	1	-0.72299	14.3197	1	-0.87103	17.8216	1	-0.40855	6.54334
ZMO0195	N-acetylmuramoyl-L-alanine amidase	KEGG: swi:Swit_3847 N-acetylmuramoyl-L-alanine amidase; PFAM: cell wall hydrolase/autolysin	11.8288	12.0844	11.5731	11.717	11.8537	11.5803	11.8548	11.8027	11.6312	12.1629	12.0059	11.7014	11.5467	11.5995	11.5611	0.171456	3.65385	1	0.304524	5.19822	1	0.038388	0.26902	0	0.052127	0.621519	0	0.156996	1.86043	1	-0.05274	0.399708	0	0.511323	16.9458	1	0.273385	7.43487	1	0.616192	14.002	1	0.406453	7.9952	1	0.140317	1.56815
ZMO0197	penicillin-binding protein, 1A family	KEGG: swi:Swit_3846 1A family penicillin-binding protein; TIGRFAM: penicillin-binding protein, 1A family; PFAM: glycosyl transferase family 51; penicillin-binding protein transpeptidase	12.5083	11.8849	13.1317	12.0756	11.2558	12.8954	12.7435	12.273	11.8781	12.4213	11.3484	11.1631	13.0657	13.1977	12.5932	0.394905	13.4194	1	0.185302	2.65523	1	0.604508	14.7984	1	0.470473	16.5795	1	1.07294	27.0105	1	-0.13199	1.57552	1	-1.2468	39.7244	1	-1.63966	47.1705	1	-0.64434	15.9703	1	-1.84927	41.0034	1	-1.43006	34.2053
ZMO0198	peptide chain release factor 2	KEGG: swi:Swit_3845 peptide chain release factor 2; TIGRFAM: peptide chain release factor 2; PFAM: Class I peptide chain release factor; PCRF domain protein	13.5414	13.6559	13.4269	13.8231	14.1251	13.5211	13.1946	13.8882	13.758	13.0951	14.2167	14.0336	13.2941	13.5597	13.4825	0.130191	3.11378	1	0.183193	3.08938	1	0.07719	0.84176	0	-0.69359	27.4654	1	-1.12163	30.7757	1	-0.26555	5.49082	1	0.22905	7.39025	1	0.604086	24.1959	1	-0.19899	3.51508	1	0.657087	18.4793	1	0.551084	15.0875
ZMO0199	LexA repressor	Represses a number of genes involved in the response to DNA damage	13.1219	13.3762	12.8675	13.4289	14.0136	12.8443	12.7379	13.5058	13.352	12.6956	14.0569	13.9702	12.7804	12.9547	12.7339	0.153763	3.67068	1	0.086708	0.910566	0	0.220818	3.75956	1	-0.76785	28.4583	1	-1.36136	34.1626	1	-0.17434	2.60035	1	0.508716	19.0887	1	1.16928	39.2802	1	-0.08479	0.882083	0	1.10223	28.8249	1	1.23634	31.6947
ZMO0200	anthranilate phosphoribosyltransferase	TIGRFAM: anthranilate phosphoribosyltransferase; KEGG: swi:Swit_3226 anthranilate phosphoribosyltransferase; PFAM: glycosyl transferase family 3; Glycosyl transferase, family 3-like	12.7046	12.6481	12.761	12.4076	12.3548	12.4604	13.0453	12.3639	12.4512	13.0178	12.2785	12.431	13.0728	12.4493	12.4715	-0.08732	1.06591	0	-0.15244	1.45534	1	-0.0222	0.122073	0	0.681381	20.0946	1	0.739215	14.879	1	0.623547	12.0121	1	-0.11288	1.56005	1	-0.10559	1.41108	0	-0.05504	0.356683	0	-0.17071	1.72721	1	-0.04047	0.24438
ZMO0201	glutamine amidotransferase of anthranilate synthase	KEGG: swi:Swit_3227 anthranilate synthase, component II; TIGRFAM: glutamine amidotransferase of anthranilate synthase; PFAM: glutamine amidotransferase class-I	12.9323	12.676	13.1886	12.8135	12.8072	12.8198	13.0018	12.8628	12.7642	12.4893	12.8628	12.7515	13.5144	12.8627	12.7769	0.098517	2.37672	1	0.111254	1.68169	1	0.08578	1.14037	0	0.139073	4.06732	1	-0.3735	10.4887	1	0.65165	20.5091	1	-0.51253	22.8507	1	-0.01269	0.152692	0	-1.02511	31.1633	1	4.237e-05	0.000311	0	-0.02543	0.229086
ZMO0202	methyl-accepting chemotaxis sensory transducer	PFAM: histidine kinase HAMP region domain protein; chemotaxis sensory transducer; KEGG: cak:Caul_0276 methyl-accepting chemotaxis sensory transducer	14.3549	14.3407	14.369	14.1276	14.4296	13.8256	14.4317	14.2781	13.9771	14.4648	14.2167	14.6425	14.3986	14.3395	13.3117	0.300942	8.52399	1	-0.42585	8.53117	1	1.02773	24.4415	1	0.153624	3.0718	1	0.248136	3.77954	1	0.059112	0.462339	0	-0.02826	0.282051	0	0.60402	20.3186	1	0.066255	0.537381	0	-0.12277	1.28114	0	1.33081	30.6955
ZMO0203	MerR family transcriptional regulator	PFAM: regulatory protein MerR; Transcription regulator MerR DNA binding; KEGG: mpo:Mpop_4116 transcriptional regulator, MerR family	12.3822	12.4956	12.2687	12.1378	11.6556	12.62	12.6564	12.108	12.1677	13.309	11.6823	11.629	12.0038	12.5336	12.7063	-0.05968	0.630303	0	0.053351	0.346171	0	-0.17271	1.77816	1	0.548409	15.8977	1	1.62668	32.651	1	-0.52986	9.74773	1	0.226954	4.65099	1	-0.96434	28.2388	1	1.30522	27.1727	1	-0.85131	17.6979	1	-1.07737	22.6972
ZMO0204	cation efflux protein	KEGG: swi:Swit_3833 cation efflux protein	10.7399	10.8571	10.6228	10.6863	10.6446	10.728	11.1261	10.3538	11.0188	11.4901	10.2241	11.065	10.762	10.4835	10.9725	-0.66499	18.0552	1	-0.84096	15.8835	1	-0.48902	7.74768	1	0.7723	21.1917	1	1.26605	24.5171	1	0.278549	3.28624	1	0.234338	4.30703	1	-0.08344	0.897267	0	0.728088	13.3228	1	-0.25941	2.94068	1	0.092525	0.639159
ZMO0205	NAD-dependent epimerase/dehydratase	PFAM: NAD-dependent epimerase/dehydratase; short-chain dehydrogenase/reductase SDR; 3-beta hydroxysteroid dehydrogenase/isomerase; dTDP-4-dehydrorhamnose reductase; NmrA family protein; Male sterility domain; KR domain protein; KEGG: swi:Swit_3897 NAD-dependent epimerase/dehydratase	12.6085	12.2906	12.9265	12.6623	12.3421	12.9825	12.5285	12.6885	12.636	12.3471	12.2342	12.45	12.71	13.1429	12.8221	0.052507	0.741468	0	-0.21578	3.6793	1	0.320795	6.75022	1	-0.15999	3.9613	1	0.112885	1.35671	0	-0.43287	10.3526	1	-0.63582	24.1836	1	-0.64041	24.3497	1	-0.36295	8.08652	1	-0.9087	24.4268	1	-0.37212	8.38152
ZMO0206	gamma-glutamyl kinase	catalyzes the formation of glutamate 5-phosphate from glutamate in proline biosynthesis	12.1831	11.5711	12.7951	12.2355	11.7356	12.7355	12.0676	12.2987	12.1724	11.4655	11.6767	11.7945	12.6696	12.9207	12.5503	0.126307	1.59301	1	-0.1178	0.86456	0	0.370409	4.92566	1	-0.23114	4.0599	1	-0.21123	2.05821	1	-0.25104	2.69002	1	-1.22404	31.536	1	-0.99984	26.5486	1	-1.20414	22.8146	1	-1.24394	23.5519	1	-0.75574	13.5415
ZMO0207	GTPase ObgE	essential GTPase; exhibits high exchange rate for GTP/GDP; associates with 50S ribosomal subunit; involved in regulation of chromosomal replication	12.6081	12.1007	13.1154	12.5577	12.1863	12.9291	12.5075	12.7086	12.4069	11.9507	12.2506	12.1221	13.0643	13.1666	12.6917	0.301666	7.45171	1	0.128515	1.19028	0	0.474817	8.6944	1	-0.20105	4.02622	1	-0.29985	4.37236	1	-0.10225	0.855485	0	-1.01475	30.1922	1	-0.7428	22.7598	1	-1.11355	24.0875	1	-0.91595	19.7726	1	-0.56965	11.1731
ZMO0208	GCN5-related N-acetyltransferase	PFAM: GCN5-related N-acetyltransferase; KEGG: sal:Sala_2043 GCN5-related N-acetyltransferase	13.6999	13.0872	14.3126	13.8101	13.2883	14.332	13.4862	13.9136	13.7067	12.9663	13.2081	13.3685	14.0061	14.619	14.0449	0.206861	2.59915	1	-0.16035	1.04685	0	0.574073	7.3187	1	-0.42736	7.8882	1	-0.24182	1.93586	1	-0.6129	8.04931	1	-1.22536	27.2291	1	-1.04369	23.46	1	-1.03982	16.1254	1	-1.4109	22.4418	1	-0.67648	9.2611
ZMO0209	50S ribosomal protein L27	involved in the peptidyltransferase reaction during translation	12.9536	12.7362	13.1711	13.6277	13.5157	13.7397	12.3336	13.5737	13.6817	12.2134	13.259	13.7723	12.4537	13.8885	13.591	-0.10794	0.43118	0	-0.51331	2.45963	1	0.297435	1.07787	0	-1.24018	14.7462	1	-1.04565	7.33908	1	-1.43472	11.4253	1	-0.43491	3.26062	1	-0.22407	1.18256	0	-0.24038	0.794911	0	-0.62945	3.38041	1	0.181305	0.540431
ZMO0211	50S ribosomal protein L21	PFAM: ribosomal protein L21; KEGG: swi:Swit_3891 50S ribosomal protein L21	13.8206	14.2613	13.38	14.009	14.5225	13.4954	13.4848	14.1564	13.8615	13.8505	14.6721	14.3728	13.1192	13.6407	13.3501	0.294952	8.24833	1	0.299302	5.02937	1	0.290602	4.80645	1	-0.6716	22.5772	1	-0.82167	19.4372	1	-0.52152	11.2382	1	0.881322	28.9922	1	1.02705	32.841	1	0.731245	17.0805	1	1.0314	24.4572	1	1.0227	24.2612
ZMO0213	outer membrane autotransporter barrel domain-containing protein	KEGG: pde:Pden_3082 outer membrane autotransporter barrel domain; TIGRFAM: outer membrane autotransporter barrel domain protein; PFAM: Autotransporter beta- domain protein	10.1986	10.2432	10.154	10.4106	10.2269	10.5943	10.3237	10.0735	10.7476	10.4674	10.0191	10.4346	10.1799	10.1281	11.0605	-0.674	28.3897	1	-0.4156	11.4895	1	-0.9324	27.8515	1	0.250095	9.22225	1	0.448343	12.6819	1	0.051847	0.534234	0	0.089237	1.92151	1	-0.36741	15.2287	1	0.287485	6.83784	1	-0.10901	1.53757	1	-0.62581	18.8439
ZMO0214	MATE efflux family protein	KEGG: hch:HCH_00046 Na+-driven multidrug efflux pump; TIGRFAM: MATE efflux family protein; PFAM: multi antimicrobial extrusion protein MatE	11.1661	11.0688	11.2634	11.2105	11.1582	11.2629	10.9101	11.4221	10.999	10.8276	11.3101	11.0063	10.9925	11.5342	10.9917	0.423132	12.8511	1	0.303802	4.87922	1	0.542462	11.3089	1	-0.51203	16.2256	1	-0.48245	9.64465	1	-0.54161	11.2852	1	-0.19452	4.18524	1	-0.10476	1.60526	1	-0.16494	1.89047	1	-0.22409	3.04049	1	0.014566	0.085101
ZMO0215	5-formyltetrahydrofolate cyclo-ligase	PFAM: 5-formyltetrahydrofolate cyclo-ligase; KEGG: swi:Swit_2598 5-formyltetrahydrofolate cyclo-ligase	12.8498	12.9429	12.7567	13.0559	12.7608	13.3511	12.8851	12.8145	13.2974	13.2667	12.619	12.9025	12.5035	13.0099	13.6923	-0.48295	12.7419	1	-0.28342	3.53182	1	-0.68248	12.7296	1	0.070648	0.73925	0	0.647629	11.8946	1	-0.50633	8.49068	1	0.186167	3.14796	1	-0.59034	16.2904	1	0.763148	14.6362	1	-0.39081	5.79727	1	-0.78987	15.2575
ZMO0216	peptidase M23	PFAM: Peptidase M23; KEGG: sal:Sala_2738 peptidase M23B	11.9087	11.9569	11.8605	12.1346	12.1818	12.0873	11.7906	12.0267	12.2424	11.7476	12.1662	12.1975	11.8337	11.8873	12.2872	-0.2156	6.11353	1	-0.0313	0.238912	0	-0.3999	9.08076	1	-0.2361	6.99984	1	-0.41856	9.67746	1	-0.05364	0.468276	0	0.096371	1.76127	1	0.094534	1.71038	1	-0.08609	0.893327	0	0.278832	5.33881	1	-0.08976	0.948296
ZMO0219	helicase domain-containing protein	PFAM: helicase domain protein; KEGG: swi:Swit_3540 helicase domain-containing protein	12.0324	12.149	11.9158	11.998	11.8892	12.1067	11.9004	12.1644	11.8316	12.1541	12.144	11.6345	11.6468	12.1848	12.0287	0.332812	13.268	1	0.509525	14.6396	1	0.156098	2.61647	1	-0.26395	9.76136	1	0.010109	0.076374	0	-0.538	15.6286	1	0.233261	8.20049	1	-0.21751	7.40983	1	0.507316	14.5623	1	-0.04079	0.384422	0	-0.39422	10.519
ZMO0220	4Fe-4S ferredoxin iron-sulfur binding domain-containing protein	PFAM: 4Fe-4S ferredoxin iron-sulfur binding domain protein; KEGG: sal:Sala_2741 4Fe-4S ferredoxin, iron-sulfur binding	14.9119	15.0889	14.7348	15.1173	15.2917	14.943	14.7078	15.1159	15.1188	14.893	15.2849	15.2985	14.5226	14.947	14.939	-0.00283	0.031877	0	-0.01364	0.117936	0	0.007978	0.065783	0	-0.40814	18.9193	1	-0.39183	11.8834	1	-0.42445	13.1718	1	0.354145	16.1156	1	0.348644	15.8216	1	0.370454	11.0329	1	0.337836	9.73234	1	0.359451	10.5943
ZMO0221	CarD family transcriptional regulator	PFAM: transcription factor CarD; KEGG: swi:Swit_3537 CarD family transcriptional regulator	15.308	15.2325	15.3836	15.4156	15.4333	15.3979	15.1937	15.4224	15.4088	15.015	15.4501	15.4165	15.3725	15.3947	15.4011	0.013611	0.164471	0	0.033618	0.319806	0	-0.0064	0.049331	0	-0.22866	8.52556	1	-0.43514	12.7492	1	-0.02218	0.193801	0	-0.15107	4.58982	1	0.035401	0.533558	0	-0.35755	9.81646	1	0.055408	0.611416	0	0.015394	0.127638
ZMO0222	hypothetical protein	PFAM: protein of unknown function DUF1330; KEGG: mlo:msl7859 hypothetical protein	12.1089	11.8932	12.3247	12.0892	12.1405	12.0379	12.0454	12.1724	12.0059	11.7124	12.0739	12.207	12.3784	12.2709	11.8048	0.166499	3.29375	1	-0.13309	1.36965	0	0.466084	9.21403	1	-0.127	2.16117	1	-0.36149	6.37058	1	0.107483	1.00071	0	-0.43147	13.2031	1	0.102596	1.55941	1	-0.66596	14.7153	1	-0.19699	2.49386	1	0.402181	7.45969
ZMO0223	hypothetical protein	KEGG: cau:Caur_3142 hypothetical protein	12.0595	11.4415	12.6775	12.5356	12.4954	12.5757	12.073	12.046	13.0251	11.188	11.6951	13.2958	12.9579	12.397	12.7544	-0.97903	25.5501	1	-1.60066	29.0527	1	-0.35739	4.51294	1	0.026926	0.19728	0	-0.50709	7.6467	1	0.560946	8.83855	1	-1.2359	31.2488	1	-0.08024	0.796236	0	-1.76992	31.5664	1	-0.70188	11.9926	1	0.541395	8.40378
ZMO0224	methionine biosynthesis protein MetW	KEGG: swi:Swit_3004 methionine biosynthesis protein MetW; TIGRFAM: methionine biosynthesis protein MetW; PFAM: Methionine biosynthesis MetW protein; Methyltransferase type 11; Methyltransferase type 12	12.4702	12.7005	12.2399	12.7727	12.9192	12.6262	12.394	12.5464	12.999	12.5995	12.8015	13.0368	12.1885	12.2912	12.9611	-0.45261	13.9854	1	-0.2353	3.28079	1	-0.66991	14.7885	1	-0.15237	2.85976	1	-0.20202	2.5862	1	-0.10272	0.935108	0	0.46062	14.2915	1	0.292964	7.76885	1	0.410972	7.678	1	0.510269	10.4149	1	0.07566	0.610641
ZMO0225	homoserine O-acetyltransferase	Catalyzes the conversion of acetyl-CoA and L-homoserine to CoA and O-acetyl-L-homoserine	13.5732	13.765	13.3813	13.9897	14.3463	13.6331	13.3061	13.8402	14.1392	13.2338	14.2961	14.3965	13.3783	13.3843	13.8818	-0.29896	16.0374	1	-0.10045	1.9864	1	-0.49746	19.2629	1	-0.53412	28.8115	1	-1.06224	37.5456	1	-0.00601	0.058003	0	0.383623	21.1079	1	0.713234	36.1819	1	-0.14449	3.49517	1	0.911738	33.5548	1	0.514731	19.9792
ZMO0226	short-chain dehydrogenase/reductase SDR	PFAM: short-chain dehydrogenase/reductase SDR; KR domain protein; KEGG: atc:AGR_L_1487 serine dehydrogenase	13.0794	13.2293	12.9296	13.1605	13.2466	13.0745	13.255	12.9039	13.4171	13.3488	13.1098	13.3834	13.1612	12.698	13.4509	-0.51325	16.5832	1	-0.27366	4.25836	1	-0.75284	17.2923	1	0.351098	10.2623	1	0.239008	3.44924	1	0.463189	9.32288	1	0.299639	8.21855	1	0.172142	3.54966	1	0.187549	2.36381	1	0.41173	7.88454	1	-0.06745	0.534996
ZMO0227	DNA polymerase I	SMART: Helix-hairpin-helix domain protein class 2; TIGRFAM: DNA polymerase I; KEGG: swi:Swit_0450 DNA polymerase I; PFAM: DNA-directed DNA polymerase; 5'-3' exonuclease; 3'-5' exonuclease	11.2853	11.3013	11.2693	11.6158	11.5661	11.6655	10.9771	11.5934	11.6382	11.065	11.5376	11.5947	10.8893	11.6493	11.6817	-0.04476	0.495934	0	-0.05705	0.432962	0	-0.03247	0.215845	0	-0.6163	20.4282	1	-0.47262	9.67082	1	-0.75998	17.6004	1	0.03203	0.323151	0	-0.09936	1.53313	1	0.175707	2.15728	1	-0.11165	1.08983	0	-0.08707	0.764286
ZMO0228	polysaccharide biosynthesis protein	PFAM: polysaccharide biosynthesis protein; KEGG: swi:Swit_0449 polysaccharide biosynthesis protein	11.3812	11.1105	11.6518	11.7176	11.5804	11.8547	11.0271	11.7352	11.6999	10.7863	11.4347	11.7261	11.268	12.0356	11.6738	0.035248	0.486604	0	-0.2913	6.65664	1	0.361799	9.11154	1	-0.70806	28.8321	1	-0.64846	18.9318	1	-0.76767	22.5667	1	-0.54129	22.5031	1	-0.27435	10.0401	1	-0.48168	13.3506	1	-0.6009	17.3957	1	0.052204	0.517183
ZMO0229	transport system permease protein	PFAM: transport system permease protein; KEGG: swi:Swit_0258 transport system permease protein	10.7645	10.6257	10.9033	11.0046	10.7741	11.2352	10.6288	10.9003	11.109	10.6237	10.6277	10.9205	10.6338	11.1729	11.2975	-0.20867	3.31891	1	-0.29277	3.27803	1	-0.12457	0.900753	0	-0.27154	4.99419	1	-0.00396	0.017371	0	-0.53911	8.28081	1	-0.27762	5.1667	1	-0.46109	10.7906	1	-0.01005	0.045354	0	-0.54519	8.41486	1	-0.37699	4.85463
ZMO0230	ABC transporter-like protein	KEGG: rce:RC1_0315 iron(III) dicitrate transport ATP-binding protein FecE; PFAM: ABC transporter related; SMART: AAA ATPase	10.9672	11.0142	10.9203	11.4351	11.4934	11.3767	10.6739	11.2606	11.6095	10.6815	11.3468	11.6399	10.6663	11.1743	11.5792	-0.34899	7.83661	1	-0.29306	3.54977	1	-0.40492	5.84374	1	-0.58665	15.606	1	-0.66536	11.8452	1	-0.50793	8.16823	1	0.093851	1.06058	0	0.116635	1.46248	1	0.015136	0.07389	0	0.172567	1.56547	1	0.060703	0.366843
ZMO0231	hypothetical protein	KEGG: swi:Swit_4498 hypothetical protein	13.0838	13.5777	12.5899	13.1353	13.0279	13.2427	13.3535	12.814	13.4566	14.2253	12.9301	13.1256	12.4818	12.6979	13.7875	-0.64254	32.0691	1	-0.19545	5.12784	1	-1.08962	36.7737	1	0.539507	27.7193	1	1.29518	41.3833	1	-0.21617	5.97658	1	0.987877	43.4349	1	-0.21488	9.79531	1	1.74355	49.5211	1	0.232202	6.65293	1	-0.66196	24.3486
ZMO0232	RNA methyltransferase, TrmH family, group 3	KEGG: swi:Swit_2426 RNA methyltransferase; TIGRFAM: RNA methyltransferase, TrmH family, group 3; PFAM: tRNA/rRNA methyltransferase (SpoU); RNA 2-O ribose methyltransferase substrate binding	12.0933	12.1683	12.0184	12.4198	12.612	12.2276	11.8349	12.3518	12.4878	11.7328	12.6038	12.6202	11.937	12.0998	12.3554	-0.13598	1.70539	1	-0.01634	0.075877	0	-0.25563	2.64518	1	-0.51693	12.5141	1	-0.87103	15.5471	1	-0.16284	1.32759	0	0.149914	1.97983	1	0.384364	8.35726	1	-0.20418	1.86872	1	0.504007	7.49221	1	0.264721	2.79331
ZMO0233	hypothetical protein	KEGG: bur:Bcep18194_B3109 hypothetical protein	11.2987	11.1135	11.4839	10.9188	10.598	11.2395	11.5382	11.0592	10.7784	11.465	10.7621	10.4339	11.6115	11.3562	11.1228	0.280793	7.39513	1	0.328191	5.56281	1	0.233395	3.28314	1	0.479058	15.1472	1	0.702886	15.8258	1	0.25523	3.7746	1	-0.37032	10.9134	1	-0.64155	20.991	1	-0.14649	1.59848	1	-0.59415	12.8739	1	-0.68894	15.4541
ZMO0234	protease Do	TIGRFAM: protease Do; KEGG: swi:Swit_2354 protease Do; PFAM: peptidase S1 and S6 chymotrypsin/Hap; PDZ/DHR/GLGF domain protein	13.3956	13.1942	13.5969	13.1746	12.8486	13.5006	13.5803	13.2108	13.1384	13.4436	12.9447	12.7525	13.717	13.4769	13.5243	0.072421	0.961214	0	0.192195	2.47713	1	-0.04735	0.341357	0	0.369499	11.0801	1	0.498934	10.4104	1	0.240065	3.504	1	-0.40277	12.4092	1	-0.65198	21.6391	1	-0.27334	4.28819	1	-0.53221	11.3536	1	-0.77175	17.8971
ZMO0236	chromosome partitioning ATPase	KEGG: swi:Swit_2357 ATPase involved in chromosome partitioning-like protein	12.5947	12.5926	12.5967	12.5204	12.5223	12.5184	12.5139	12.6755	12.3653	12.567	12.6182	12.4265	12.4607	12.7327	12.3042	0.310184	7.17187	1	0.191796	2.00692	1	0.428572	6.92979	1	-0.16162	2.63337	1	-0.05121	0.31843	0	-0.27203	3.45522	1	-0.00408	0.028462	0	0.003901	0.027207	0	0.106335	0.837792	0	-0.11449	0.930574	0	0.122289	1.02321
ZMO0238	ATP synthase F1, delta subunit	KEGG: swi:Swit_0620 F0F1 ATP synthase subunit delta; TIGRFAM: ATP synthase F1, delta subunit; PFAM: H+transporting two-sector ATPase delta (OSCP) subunit	15.1745	15.1634	15.1855	15.0406	15.0807	15.0005	15.3403	15.0086	15.0726	15.2994	15.0274	15.1339	15.3812	14.9898	15.0112	-0.06397	1.70207	1	-0.10653	2.18742	1	-0.0214	0.240991	0	0.331715	18.1397	1	0.272021	9.10752	1	0.391409	14.6925	1	-0.02211	0.384698	0	0.08015	2.40829	1	-0.0818	1.4618	1	0.037589	0.488278	0	0.122712	2.72478
ZMO0239	F0F1 ATP synthase subunit alpha	produces ATP from ADP in the presence of a proton gradient across the membrane; the alpha chain is a catalytic subunit	15.3677	15.3386	15.3968	15.2822	15.2918	15.2726	15.4742	15.2613	15.3031	15.4178	15.2594	15.3242	15.5305	15.2631	15.282	-0.04184	1.40563	0	-0.06481	1.61259	1	-0.01886	0.29666	0	0.212895	15.3342	1	0.158421	6.39977	1	0.267369	13.2512	1	-0.05821	2.32756	1	0.01924	0.472333	0	-0.11269	3.79643	1	-0.00374	0.048323	0	0.042218	0.859358
ZMO0240	F0F1 ATP synthase subunit gamma	Produces ATP from ADP in the presence of a proton gradient across the membrane. The gamma chain is a regulatory subunit	14.9691	14.8932	15.045	14.8357	14.7719	14.8995	15.0973	14.8409	14.8306	14.999	14.7873	14.7566	15.1956	14.8945	14.9046	0.0103	0.148269	0	0.030693	0.361117	0	-0.01009	0.098466	0	0.256452	12.8455	1	0.211736	6.03314	1	0.301169	10.0408	1	-0.15188	6.16479	1	-0.12756	4.72531	1	-0.1966	5.3915	1	-0.10717	2.10275	1	-0.14795	3.47316
ZMO0241	F0F1 ATP synthase subunit beta	Produces ATP from ADP in the presence of a proton gradient across the membrane. The beta chain is a regulatory subunit	15.4098	15.3447	15.4749	15.3748	15.3334	15.4161	15.4317	15.3879	15.3616	15.346	15.3434	15.3235	15.5175	15.4324	15.3998	0.026237	0.662872	0	0.019925	0.295905	0	0.03255	0.555136	0	0.043837	1.3839	0	0.002568	0.030781	0	0.085106	2.24286	1	-0.13024	7.35053	1	-0.08266	3.67725	1	-0.17151	6.61559	1	-0.08897	2.40273	1	-0.07635	1.89716
ZMO0242	F0F1 ATP synthase subunit epsilon	produces ATP from ADP in the presence of a proton gradient across the membrane; the epsilon subunit is part of the catalytic core of the ATP synthase complex	13.5851	13.1824	13.9877	13.3485	13.0908	13.6061	13.6755	13.4946	13.2023	13.056	13.3088	12.8728	14.295	13.6804	13.5319	0.292264	5.86194	1	0.435978	6.35198	1	0.148549	1.21738	0	0.180929	2.79066	1	-0.25272	2.73727	1	0.614579	10.394	1	-0.80532	21.6744	1	-0.51539	13.0103	1	-1.23897	23.5632	1	-0.37167	4.98582	1	-0.6591	11.4173
ZMO0243	hypothetical protein	PFAM: conserved hypothetical protein; KEGG: swi:Swit_2231 hypothetical protein	12.315	12.3526	12.2774	12.4093	12.7562	12.0624	12.1516	12.4784	12.3402	11.8622	12.843	12.6694	12.441	12.1138	12.011	0.138185	3.16238	1	0.173562	2.62818	1	0.102807	1.1848	0	-0.32679	11.3368	1	-0.98082	26.2706	1	0.327231	6.97307	1	0.075186	1.24515	0	0.693832	26.2805	1	-0.57884	15.0778	1	0.729209	19.6055	1	0.658454	17.5239
ZMO0244	histone family protein DNA-binding protein	PFAM: histone family protein DNA-binding protein; KEGG: nar:Saro_1217 histone-like DNA-binding protein	14.9533	15.272	14.6347	15.091	15.2455	14.9365	14.8496	15.0571	15.1249	15.2231	15.3209	15.1701	14.4761	14.7932	15.0797	-0.06784	1.91092	1	0.150816	3.85937	1	-0.2865	10.0207	1	-0.20745	10.3511	1	-0.09776	1.96694	1	-0.31713	11.4915	1	0.637359	33.7949	1	0.309018	17.0697	1	0.747044	29.0502	1	0.527674	20.9561	1	0.090362	1.74364
ZMO0246	ATP-dependent protease peptidase subunit	heat shock protein involved in degradation of misfolded proteins	13.9412	13.6243	14.258	13.8846	13.5349	14.2344	14.014	13.8683	13.9009	13.7886	13.4601	13.6096	14.2394	14.2766	14.1921	-0.03254	0.36558	0	-0.14949	1.91013	1	0.08441	0.821542	0	0.145651	3.14096	1	0.32844	6.44221	1	-0.03714	0.280079	0	-0.63366	22.8538	1	-0.6995	25.1264	1	-0.45088	10.1546	1	-0.81645	20.7984	1	-0.58255	14.1768
ZMO0247	ATP-dependent protease ATP-binding subunit HslU	heat shock protein involved in degradation of misfolded proteins	14.4266	14.4388	14.4145	14.3542	14.1906	14.5177	14.4288	14.4245	14.2838	14.604	14.2736	14.1076	14.2536	14.5754	14.46	0.140704	2.20453	1	0.166012	1.66964	1	0.115397	0.974298	0	0.004259	0.030535	0	0.330343	4.84853	1	-0.32182	4.65725	1	0.024317	0.202748	0	-0.32707	8.02431	1	0.350401	5.30706	1	-0.30177	4.21587	1	-0.35238	5.3529
ZMO0250	response regulator receiver protein	PFAM: response regulator receiver; KEGG: sal:Sala_3009 response regulator receiver protein	13.782	13.8269	13.737	14.0107	14.4001	13.6213	13.591	13.9729	14.0485	13.2924	14.3613	14.4389	13.8895	13.5845	13.6581	-0.0756	0.920815	0	-0.07761	0.590097	0	-0.07359	0.549386	0	-0.38195	10.5021	1	-1.06888	23.3131	1	0.304981	4.53814	1	0.089849	1.18288	0	0.778793	23.9979	1	-0.59708	12.0002	1	0.776781	16.5942	1	0.780805	16.6935
ZMO0251	endoribonuclease L-PSP	PFAM: Endoribonuclease L-PSP; KEGG: nar:Saro_3105 endoribonuclease L-PSP	12.415	12.7028	12.1272	12.5206	12.8711	12.1702	12.2355	12.5946	12.4467	12.1819	13.2238	12.5184	12.289	11.9654	12.375	0.147875	1.7988	1	0.705311	11.1995	1	-0.40956	5.10041	1	-0.35909	7.05156	1	-1.04185	18.0617	1	0.323661	3.54193	1	0.575606	13.4828	1	0.700923	17.0754	1	-0.10715	0.679457	0	1.25836	22.0609	1	0.143487	1.0261
ZMO0252	major intrinsic protein	TIGRFAM: major intrinsic protein; KEGG: pin:Ping_2848 hemagglutinin/hemolysin-related protein	13.0921	13.148	13.0362	12.6643	11.7565	13.5721	13.7085	12.4757	12.8529	14.2642	12.0317	11.4813	13.1528	12.9197	14.2246	-0.37725	10.593	1	0.550444	11.0477	1	-1.30495	28.4789	1	1.2328	35.8404	1	2.23243	42.4342	1	0.233164	3.07649	1	0.111723	1.68559	1	-1.81561	46.2517	1	1.11136	24.6398	1	-0.88791	19.662	1	-2.74331	48.0737
ZMO0253	TolC family type I secretion outer membrane protein	KEGG: abb:ABBFA_002303 HAS ABC exporter outer membrane component; TIGRFAM: type I secretion outer membrane protein, TolC family; PFAM: outer membrane efflux protein	11.1846	11.2217	11.1475	11.1052	10.1918	12.0187	11.5109	10.8583	11.3521	12.0989	10.3444	10.0391	10.923	11.3721	12.6653	-0.49388	14.0757	1	0.305379	4.3325	1	-1.29315	27.0424	1	0.652676	19.4267	1	1.75447	34.7004	1	-0.44912	7.75295	1	0.07413	0.856455	0	-1.82692	45.0511	1	1.17592	24.7901	1	-1.02766	21.7325	1	-2.62619	45.498
ZMO0254	type I secretion system ATPase	TIGRFAM: type I secretion system ATPase; PFAM: ABC transporter transmembrane region; ABC transporter related; KEGG: ece:Z0634 putative cytoplasmic membrane export protein; SMART: AAA ATPase	11.9762	11.9554	11.9969	11.5362	10.4395	12.633	12.452	11.5003	11.5722	13.0559	10.8549	10.024	11.8481	12.1457	13.1204	-0.07187	1.08309	0	0.830922	21.3344	1	-0.97466	24.9452	1	0.951716	32.8761	1	2.201	45.9845	1	-0.29757	5.61159	1	-0.0415	0.505137	0	-2.19357	55.5144	1	1.20779	30.1363	1	-1.29078	31.8095	1	-3.09637	55.4618
ZMO0255	HlyD family type I secretion membrane fusion protein	KEGG: abm:ABSDF2316 protein secretion efflux system ABC transporter membrane protein; TIGRFAM: type I secretion membrane fusion protein, HlyD family; PFAM: secretion protein HlyD family protein	12.0271	12.031	12.0233	11.8343	10.9321	12.7365	12.3536	11.7007	11.9679	12.8305	11.2315	10.6327	11.8766	12.1699	13.3031	-0.26722	8.46005	1	0.598802	15.498	1	-1.13323	29.519	1	0.652893	24.5913	1	1.59902	38.3947	1	-0.29323	5.82156	1	0.007747	0.073649	0	-1.8044	51.1469	1	0.953873	25.3519	1	-0.93838	24.9681	1	-2.67042	52.412
ZMO0256	D-lactate dehydrogenase	component of the membrane-bound D-lactate oxidase, FAD-binding, NADH independent	14.283	14.3078	14.2583	14.3559	13.9325	14.7794	14.1271	14.439	14.2729	14.51	14.1057	13.7593	13.7442	14.7724	14.7865	0.166134	2.46955	1	0.346386	4.51998	1	-0.01412	0.067713	0	-0.31193	6.53058	1	0.404332	5.72858	1	-1.0282	19.6211	1	0.049543	0.434193	0	-0.84697	22.9501	1	0.765808	13.9618	1	-0.66672	11.6962	1	-1.02722	19.6013
ZMO0257	winged helix family two component transcriptional regulator	PFAM: response regulator receiver; transcriptional regulator domain protein; KEGG: swi:Swit_3444 two component transcriptional regulator	14.6367	14.6931	14.5803	14.6751	14.7002	14.6501	14.6238	14.6496	14.7006	14.6898	14.6963	14.704	14.5578	14.6029	14.6973	-0.05104	1.21365	0	-0.00766	0.075479	0	-0.09442	1.81745	1	-0.02579	0.469433	0	-0.00652	0.063515	0	-0.04506	0.622308	0	0.11273	4.09861	1	0.050074	1.17994	0	0.132001	3.05385	1	0.093458	1.78909	1	0.006691	0.065309
ZMO0258	histidine kinase	PFAM: ATP-binding region ATPase domain protein; KEGG: swi:Swit_3443 integral membrane sensor signal transduction histidine kinase	10.9801	10.7228	11.2375	10.927	10.6809	11.1732	11.0061	10.9542	10.8999	10.7957	10.6499	10.7119	11.2165	11.2585	11.0879	0.054334	0.880359	0	-0.06196	0.65203	0	0.170625	2.92556	1	0.051859	0.82413	0	0.145735	2.28911	1	-0.04202	0.390441	0	-0.5147	21.4069	1	-0.49228	20.4428	1	-0.42082	11.219	1	-0.60857	17.6638	1	-0.37599	9.62582
ZMO0260	heme exporter protein CcmA	TIGRFAM: heme exporter protein CcmA; PFAM: ABC transporter related; KEGG: swi:Swit_1421 heme exporter protein CcmA; SMART: AAA ATPase	10.8236	10.6768	10.9704	10.742	10.588	10.8959	10.7892	10.858	10.6259	10.6317	10.7219	10.4541	10.9466	10.9942	10.7977	0.23213	10.2052	1	0.26774	7.65164	1	0.19652	4.808	1	-0.06887	1.6212	1	-0.09016	1.44311	1	-0.04757	0.580216	0	-0.29361	13.8711	1	-0.30793	14.707	1	-0.31491	9.63736	1	-0.27232	7.84244	1	-0.34354	10.8536
ZMO0262	cytochrome c-type biogenesis protein CcmB	PFAM: cytochrome c-type biogenesis protein CcmB; KEGG: nar:Saro_1120 cytochrome c-type biogenesis protein CcmB	11.081	11.1012	11.0607	11.0541	11.1177	10.9906	10.8897	11.2722	10.836	10.7894	11.413	10.8223	10.99	11.1315	10.8497	0.436265	8.63213	1	0.59071	8.11139	1	0.28182	2.61889	1	-0.38257	7.13744	1	-0.62364	8.76477	1	-0.14149	0.928964	0	0.040494	0.281129	0	0.127121	1.31768	0	-0.20058	1.55272	1	0.281566	2.61522	1	-0.02732	0.118888
ZMO0263	hypothetical protein	N/A	14.1077	14.2052	14.0102	14.0356	14.122	13.9492	13.9521	14.2632	13.8079	13.9178	14.4925	13.7514	13.9864	14.0339	13.8645	0.455281	14.0621	1	0.741132	16.6392	1	0.16943	1.96531	1	-0.31109	8.4522	1	-0.57467	12.1744	1	-0.04751	0.332795	0	0.194991	4.19093	1	0.172722	3.46992	1	-0.06859	0.534207	0	0.458573	8.96428	1	-0.11313	1.07265
ZMO0264	hypothetical protein	N/A	14.1513	14.2607	14.0419	13.9507	14.0618	13.8395	14.1101	14.1925	13.7089	14.1369	14.3844	13.7392	14.0833	14.0006	13.6785	0.483652	20.3371	1	0.645203	19.1089	1	0.3221	7.87061	1	-0.08239	1.65575	1	-0.24748	5.3133	1	0.0827	0.996092	0	0.218735	7.42093	1	0.222275	7.59688	1	0.053644	0.546027	0	0.383826	10.0791	1	0.060723	0.645516
ZMO0265	hypothetical protein	N/A	13.9702	14.0583	13.8822	13.771	13.7861	13.756	13.7864	14.154	13.388	13.7478	14.3688	13.2034	13.8251	13.9393	13.5726	0.766043	29.1295	1	1.16534	30.9491	1	0.366751	8.45202	1	-0.36761	13.5138	1	-0.62094	16.7359	1	-0.11428	1.42457	1	0.176076	4.7424	1	0.030116	0.364606	0	-0.07726	0.806357	0	0.429409	10.5282	1	-0.36918	8.53184
ZMO0266	hypothetical protein	N/A	13.5048	13.5985	13.4112	13.2953	13.2445	13.346	13.351	13.6587	12.9319	13.4488	13.7481	12.7409	13.2533	13.5692	13.1228	0.72682	19.6822	1	1.00729	19.2591	1	0.44635	6.67769	1	-0.30765	6.4279	1	-0.29937	3.62156	1	-0.31592	3.93819	1	0.187226	2.98997	1	-0.10152	1.17496	0	0.195502	1.86864	1	0.17895	1.6329	1	-0.38199	5.27962
ZMO0267	hypothetical protein	N/A	13.7395	13.786	13.6931	13.8258	13.9365	13.7151	13.45	14.0291	13.6226	13.2692	14.3027	13.5703	13.6307	13.7555	13.6748	0.406541	16.069	1	0.732409	20.9864	1	0.080672	0.909893	0	-0.57913	23.473	1	-1.03349	29.0034	1	-0.12478	1.73365	1	0.092889	1.87549	1	0.221376	7.14069	1	-0.36147	8.78896	1	0.547245	15.1545	1	-0.10449	1.32704
ZMO0268	hypothetical protein	N/A	12.8586	12.899	12.8182	12.5598	12.4887	12.6309	12.9136	12.8037	12.3158	12.9082	12.8898	12.0875	12.919	12.7175	12.5442	0.487828	17.2251	1	0.802342	20.3201	1	0.173315	2.38207	1	0.109893	2.0126	1	0.018357	0.122588	0	0.201429	3.01043	1	0.080788	1.2638	0	-0.14219	3.00245	1	-0.01075	0.068323	0	0.172324	2.36096	1	-0.4567	10.2662
ZMO0269	hypothetical protein	N/A	13.2816	13.1089	13.4542	13.0283	13.058	12.9987	13.4025	13.1607	12.896	12.9901	13.2277	12.8882	13.8148	13.0936	12.9038	0.264645	7.31534	1	0.339488	6.33064	1	0.189802	2.57838	1	0.241832	6.40092	1	-0.23761	3.66033	1	0.72127	17.3145	1	-0.34527	10.6489	1	0.059324	0.76496	0	-0.82471	20.0556	1	0.134166	1.51373	1	-0.01552	0.097397
ZMO0270	hypothetical protein	N/A	14.1037	14.0653	14.142	13.8866	14.062	13.7113	14.3607	13.8467	13.9266	14.1003	14.0304	14.0935	14.6211	13.6629	13.7598	-0.07999	1.7774	1	-0.06312	0.756465	0	-0.09685	1.40548	0	0.51402	23.3622	1	0.069855	0.872391	0	0.958184	29.9641	1	-0.07668	1.66658	1	0.350622	15.4435	1	-0.52084	16.3644	1	0.367487	10.538	1	0.333757	9.22842
ZMO0271	apolipoprotein N-acyltransferase	KEGG: sal:Sala_3138 apolipoprotein N-acyltransferase; TIGRFAM: apolipoprotein N-acyltransferase; PFAM: Nitrilase/cyanide hydratase and apolipoprotein N-acyltransferase	12.6608	12.3656	12.956	12.3116	12.1755	12.4477	12.8391	12.4825	12.1407	12.5388	12.1924	12.1585	13.1394	12.7725	12.1228	0.341793	6.85065	1	0.033864	0.166857	0	0.649723	10.4388	1	0.356634	7.29364	1	0.34641	4.12408	1	0.366859	4.50737	1	-0.59037	14.4368	1	-0.27221	4.85507	1	-0.60059	9.36726	1	-0.58014	8.92268	1	0.035716	0.177435
ZMO0273	S-adenosylmethionine synthetase	catalyzes the formation of S-adenosylmethionine from methionine and ATP; methionine adenosyltransferase	13.1819	13.3381	13.0257	13.3219	13.6016	13.0421	13.0138	13.35	13.2937	12.921	13.7552	13.448	13.1065	12.9449	13.1394	0.056383	0.888755	0	0.307238	6.89559	1	-0.19447	3.42232	1	-0.33628	12.6526	1	-0.83422	23.7825	1	0.161652	2.56512	1	0.3124	11.4948	1	0.55948	22.583	1	-0.18554	3.18005	1	0.810335	23.1207	1	0.308626	6.9417
ZMO0274	RNA polymerase factor sigma-54	sigma factors are initiation factors that promote the attachment of RNA polymerase to specific initiation sites and are then released; sigma 54 factor is responsible for the expression of enzymes involved in nitrogen assimilation and metabolism; the rhizobia often have 2 copies of this sigma factor; in Rhizobium etli RpoN1 shown to be involved in the assimilation of several nitrogen and carbon so…	11.8319	11.8036	11.8602	12.0264	12.0115	12.0413	11.7335	11.9303	12.1225	11.4553	12.1519	11.8711	12.0116	11.7087	12.3739	-0.19214	3.79317	1	0.280872	3.99375	1	-0.66515	13.7706	1	-0.19685	3.93908	1	-0.6966	14.5776	1	0.302891	4.48964	1	-0.05653	0.614142	0	-0.02979	0.270091	0	-0.55627	10.9258	1	0.443216	7.95741	1	-0.5028	9.51643
ZMO0275	ABC transporter-like protein	KEGG: swi:Swit_2906 ABC transporter related; PFAM: ABC transporter related; SMART: AAA ATPase	12.2242	12.3116	12.1367	12.5784	12.7985	12.3584	11.9827	12.4656	12.6913	11.8312	12.792	12.8051	12.1342	12.1393	12.5775	-0.22564	3.94203	1	-0.01309	0.062036	0	-0.43819	6.40627	1	-0.48292	11.9738	1	-0.96078	18.0996	1	-0.00506	0.023053	0	0.174833	2.64811	1	0.44014	10.5841	1	-0.30303	3.63717	1	0.652693	11.2796	1	0.227588	2.32811
ZMO0276	OstA family protein	PFAM: OstA family protein; KEGG: sal:Sala_2341 OstA-like protein	13.0484	13.2611	12.8358	13.2398	13.5053	12.9743	12.8602	13.2367	13.2429	13.1115	13.4107	13.6	12.6088	13.0627	12.8858	-0.00624	0.037485	0	-0.1893	1.54283	1	0.176824	1.39266	0	-0.37651	7.54302	1	-0.29919	3.1259	1	-0.45384	5.94946	1	0.425308	8.984	1	0.531044	12.1413	1	0.502632	6.93044	1	0.347984	3.95633	1	0.714103	11.3637
ZMO0277	hypothetical protein	PFAM: protein of unknown function DUF1239; KEGG: swi:Swit_2904 hypothetical protein	12.0298	11.9348	12.1249	12.317	12.6359	11.9981	11.4838	12.5759	12.0581	11.2033	12.6663	12.6055	11.7644	12.4855	11.5108	0.517732	16.2197	1	0.060761	0.449624	0	0.974703	22.1277	1	-1.09205	33.2341	1	-1.463	31.8513	1	-0.72111	15.9324	1	-0.19015	3.96946	1	0.637761	20.4346	1	-0.5611	11.6489	1	0.18079	2.13933	1	1.09473	24.7721
ZMO0278	3'-5' exonuclease	PFAM: 3'-5' exonuclease; KEGG: swi:Swit_2903 3'-5' exonuclease	13.7694	13.6596	13.8792	14.0534	14.4991	13.6078	13.251	14.2878	13.8191	12.7742	14.545	14.4531	13.7278	14.0306	13.185	0.468741	21.9042	1	0.091892	1.35322	0	0.845591	27.5594	1	-1.03679	41.7792	1	-1.77079	46.9282	1	-0.30279	8.35593	1	-0.21956	8.66078	1	0.891291	37.7316	1	-0.95356	30.5236	1	0.514441	16.6487	1	1.26814	37.8922
ZMO0279	cold-shock DNA-binding domain-containing protein	KEGG: swi:Swit_2901 cold-shock DNA-binding protein family protein; PFAM: Cold-shock protein DNA-binding; SMART: Cold shock protein	14.542	14.2546	14.8293	14.3266	13.9359	14.7173	14.5772	14.5067	14.1464	14.2392	14.27	13.6017	14.9152	14.7433	14.6912	0.360244	6.56114	1	0.668324	9.70151	1	0.052165	0.252032	0	0.070544	0.574659	0	-0.03081	0.136515	0	0.171896	1.23897	0	-0.57465	12.5976	1	-0.78138	18.2042	1	-0.67601	9.85591	1	-0.4733	5.8746	1	-1.08946	17.9186
ZMO0281	TetR family transcriptional regulator	PFAM: regulatory protein TetR; KEGG: gdj:Gdia_1993 transcriptional regulator, TetR family	13.0504	12.9207	13.1802	13.4478	13.6423	13.2532	12.644	13.4569	13.4387	12.2171	13.6242	13.6605	13.0709	13.2896	13.2169	0.018197	0.193384	0	-0.03629	0.291863	0	0.072687	0.721537	0	-0.81287	30.1398	1	-1.40704	35.305	1	-0.21871	3.76749	1	-0.25955	8.23933	1	0.389104	14.1707	1	-0.85372	23.0379	1	0.334614	7.20264	1	0.443595	10.7271
ZMO0282	RND family efflux transporter subunit MFP	KEGG: gdj:Gdia_1994 efflux transporter, RND family, MFP subunit; TIGRFAM: efflux transporter, RND family, MFP subunit; PFAM: secretion protein HlyD family protein	13.5816	13.6775	13.4856	14.3325	14.4094	14.2557	13.0368	14.1263	14.5388	13.0489	14.3062	14.5127	13.0248	13.9465	14.5648	-0.41242	19.0664	1	-0.2065	4.68399	1	-0.61834	20.2943	1	-1.08952	43.0013	1	-1.25732	37.5462	1	-0.92173	29.5647	1	0.19191	7.08093	1	0.153786	5.07249	1	0.024115	0.226175	0	0.359705	10.5569	1	-0.05213	0.600151
ZMO0283	hydrophobe/amphiphile efflux-1 (HAE1) family transporter	KEGG: gdi:GDI1285 putative acriflavine resistance protein B; TIGRFAM: transporter, hydrophobe/amphiphile efflux-1 (HAE1) family; PFAM: acriflavin resistance protein	12.9598	12.8855	13.0341	13.0648	12.8696	13.26	12.7685	13.1511	12.9786	12.853	12.918	12.8212	12.684	13.3841	13.136	0.172484	5.35334	1	0.096796	1.29028	0	0.248172	5.49588	1	-0.3826	16.0112	1	-0.06503	0.728594	0	-0.70017	21.2605	1	-0.14855	4.25359	1	-0.39043	16.3949	1	0.169018	3.0309	1	-0.46612	13.3531	1	-0.31475	7.82834
ZMO0285	NodT family RND efflux system outer membrane lipoprotein	KEGG: gdj:Gdia_1996 RND efflux system, outer membrane lipoprotein, NodT family; TIGRFAM: RND efflux system, outer membrane lipoprotein, NodT family; PFAM: outer membrane efflux protein	12.2511	12.5843	11.9179	12.5048	12.5694	12.4401	11.9692	12.533	12.4765	12.5633	12.6053	12.5335	11.375	12.4607	12.4196	0.056488	0.53391	0	0.071857	0.464329	0	0.041118	0.231533	0	-0.56387	15.1484	1	-0.04203	0.237676	0	-1.08571	21.3525	1	0.666455	18.369	1	0.129246	1.74677	1	1.18829	23.3669	1	0.144616	1.22879	0	0.113877	0.869253
ZMO0286	hypothetical protein	PFAM: protein of unknown function DUF541; KEGG: xac:XAC2772 outer membrane protein	13.9668	13.4811	14.4525	14.3515	13.6908	15.0122	13.5302	14.4034	14.2996	13.2873	13.6749	13.7067	13.7731	15.1319	14.8926	0.103729	0.683793	0	-0.03184	0.106245	0	0.239299	1.38121	0	-0.87318	15.375	1	-0.38761	2.89505	1	-1.35876	17.1894	1	-0.97139	17.4051	1	-1.32139	24.0031	1	-0.48582	4.11685	1	-1.45696	18.5853	1	-1.18582	14.6415
ZMO0287	RND family efflux transporter subunit MFP	TIGRFAM: efflux transporter, RND family, MFP subunit; KEGG: nar:Saro_0040 secretion protein HlyD	13.3348	13.4875	13.1821	13.418	13.599	13.237	13.3528	13.3169	13.5192	13.4555	13.5195	13.6785	13.25	13.1143	13.3598	-0.2023	3.09055	1	-0.15903	1.25759	0	-0.24556	2.43588	1	0.035906	0.271332	0	-0.06394	0.361024	0	0.135756	0.997831	0	0.305378	5.84145	1	0.361965	7.52196	1	0.205527	1.85096	1	0.405228	5.3026	1	0.318702	3.65763
ZMO0290	hypothetical protein	PFAM: protein of unknown function DUF445; KEGG: eli:ELI_13495 hypothetical protein	13.2088	13.1011	13.3165	13.3275	12.9052	13.7497	13.205	13.2126	13.4423	13.3913	12.8108	12.9996	13.0186	13.6144	13.885	-0.22974	5.76837	1	-0.18884	2.48815	1	-0.27063	4.35865	1	-0.0076	0.064274	0	0.580564	13.0532	1	-0.59577	13.4863	1	-0.21547	5.23197	1	-0.84453	28.1385	1	0.372701	7.08245	1	-0.80364	19.1388	1	-0.88543	21.2001
ZMO0291	prolipoprotein diacylglyceryl transferase	transfers the N-acyl diglyceride moiety to the prospective N-terminal cysteine in prolipoprotein	12.4614	12.3555	12.5674	12.6174	12.899	12.3358	12.1344	12.7885	12.4463	11.6035	13.1075	12.6905	12.6652	12.4695	12.202	0.342231	13.5427	1	0.416954	11.1669	1	0.267507	5.91647	1	-0.65413	27.0629	1	-1.50395	39.4939	1	0.195685	3.65577	1	-0.21188	7.00906	1	0.563216	23.5497	1	-1.0617	30.4492	1	0.63794	18.7311	1	0.488492	13.7006
ZMO0293	sugar transporter	TIGRFAM: sugar transporter; KEGG: bch:Bcen2424_4639 sugar transporter; PFAM: General substrate transporter; major facilitator superfamily MFS_1	13.9382	13.8864	13.99	14.3866	14.5433	14.2299	13.1526	14.7238	14.0495	12.9134	14.8596	14.2271	13.3919	14.5881	13.8718	0.674366	24.4812	1	0.632424	15.8234	1	0.716307	18.2474	1	-1.5712	46.2951	1	-1.94619	42.6766	1	-1.19622	29.9414	1	-0.10352	1.87531	1	0.313409	10.0413	1	-0.4785	11.138	1	0.271468	4.89039	1	0.355351	7.33495
ZMO0296	CMP/dCMP deaminase zinc-binding protein	PFAM: CMP/dCMP deaminase zinc-binding; KEGG: sal:Sala_2749 CMP/dCMP deaminase, zinc-binding	10.9911	11.2081	10.7741	11.3591	11.6429	11.0753	10.4767	11.5055	11.2127	10.541	11.8752	11.4106	10.4124	11.1358	11.0149	0.292771	11.3662	1	0.464675	13.1992	1	0.120867	1.78659	1	-1.02881	39.1518	1	-1.33424	36.8543	1	-0.72337	21.8428	1	0.434021	18.3587	1	0.567551	24.1919	1	0.128587	1.96434	1	0.739455	22.3309	1	0.395647	10.6956
ZMO0297	hypothetical protein	PFAM: CBS domain containing protein; protein of unknown function DUF21; transporter-associated region; KEGG: swi:Swit_2321 hypothetical protein	13.0466	12.5371	13.5562	13.2929	13.2981	13.2877	12.4523	13.641	12.9448	11.3708	13.7034	12.8927	13.5338	13.5785	12.9969	0.696162	27.6063	1	0.810657	23.0457	1	0.581668	16.127	1	-1.18865	41.4146	1	-2.33259	50.394	1	-0.04471	0.404724	0	-1.01908	37.303	1	0.01036	0.108255	0	-2.16302	48.3038	1	0.124855	1.71285	1	-0.10413	1.30356
ZMO0298	hypothetical protein	KEGG: sal:Sala_3103 hypothetical protein	13.3706	13.3061	13.435	13.3252	13.1327	13.5178	13.2378	13.5033	13.1471	13.1424	13.4698	12.7956	13.3332	13.5368	13.4987	0.356174	7.42613	1	0.67423	11.1747	1	0.038118	0.194449	0	-0.26552	4.77123	1	-0.32739	3.85798	1	-0.20365	1.84584	1	-0.12887	1.55898	1	-0.38506	8.31357	1	-0.19074	1.67029	1	-0.067	0.386641	0	-0.70311	11.812
ZMO0299	phosphoribosylamine/glycine ligase	TIGRFAM: phosphoribosylamine/glycine ligase; KEGG: nar:Saro_0172 phosphoribosylamine--glycine ligase; PFAM: phosphoribosylglycinamide synthetase; ATP-dependent carboxylate-amine ligase domain protein ATP-grasp; protein of unknown function DUF201; ATP-grasp domain protein	13.176	13.0518	13.3002	13.3137	13.3899	13.2376	12.9721	13.3799	13.2476	12.8005	13.3032	13.4766	13.1438	13.4566	13.0185	0.132344	1.85063	1	-0.17342	1.64752	1	0.438106	6.86488	1	-0.40775	10.1635	1	-0.50266	8.38623	1	-0.31284	4.10985	1	-0.24835	4.91497	1	0.152323	2.29831	1	-0.34326	4.74463	1	-0.15344	1.37021	0	0.458085	7.33106
ZMO0300	exodeoxyribonuclease VII large subunit	TIGRFAM: exodeoxyribonuclease VII, large subunit; KEGG: swi:Swit_3148 exodeoxyribonuclease VII large subunit; PFAM: Exonuclease VII large subunit; nucleic acid binding OB-fold tRNA/helicase-type	11.846	11.8277	11.8643	11.921	11.8267	12.0153	11.6595	12.0325	11.8094	11.6352	12.0202	11.6333	11.6838	12.0449	11.9856	0.223095	4.0565	1	0.386947	5.55421	1	0.059242	0.36112	0	-0.37304	8.76995	1	-0.38498	5.51142	1	-0.36109	4.9972	1	-0.03663	0.305446	0	-0.18854	3.12037	1	-0.04858	0.282244	0	-0.02469	0.128017	0	-0.35239	4.81335
ZMO0301	PepSY-associated TM helix domain-containing protein	PFAM: PepSY-associated TM helix domain protein; KEGG: cja:CJA_2538 plasmolipin	11.1417	11.1418	11.1416	11.7597	11.8976	11.6217	10.8635	11.4199	12.0993	10.6964	11.5874	12.2079	11.0306	11.2525	11.9908	-0.67942	23.9307	1	-0.62054	14.9007	1	-0.73829	18.2255	1	-0.55647	19.5396	1	-0.891	22.2235	1	-0.22194	3.40771	1	0.000294	0.002419	0	0.275949	8.03123	1	-0.33424	6.39525	1	0.334824	6.41205	1	0.217075	3.29189
ZMO0302	arylsulfate sulfotransferase-like protein involved in siderophore biosynthesis	KEGG: eli:ELI_12295 hypothetical protein	10.1891	10.3579	10.0203	10.549	10.6754	10.4225	10.1144	10.2638	10.8342	10.2515	10.4643	10.8865	9.97737	10.0633	10.7818	-0.57039	24.8159	1	-0.42228	12.0057	1	-0.7185	22.1786	1	-0.14932	4.39406	1	-0.21272	4.44439	1	-0.08591	1.10788	0	0.33757	14.0323	1	0.252868	9.59696	1	0.274162	6.54042	1	0.400978	11.214	1	0.104757	1.48684
ZMO0303	ferrochelatase	KEGG: eli:ELI_11315 ferrochelatase; PFAM: ferrochelatase	11.3784	11.4331	11.3236	11.6664	11.5635	11.7694	11.2715	11.4852	11.8476	11.3094	11.5569	11.5701	11.2336	11.4136	12.1252	-0.36242	16.4586	1	-0.01323	0.113417	0	-0.71161	23.3555	1	-0.21372	8.26025	1	-0.24752	6.15758	1	-0.17992	3.77251	1	0.109537	2.98681	1	-0.20585	7.82567	1	0.075737	1.00943	0	0.143336	2.64624	1	-0.55505	18.0204
ZMO0305	stress responsive alpha-beta barrel domain-containing protein	PFAM: Stress responsive alpha-beta barrel domain protein; KEGG: gox:GOX2033 hypothetical protein	12.4281	12.3594	12.4968	12.5276	12.6104	12.4448	12.4131	12.4432	12.612	12.2382	12.4807	12.7401	12.5879	12.4057	12.4839	-0.16882	1.64563	1	-0.25946	1.86828	1	-0.07817	0.349372	0	-0.03015	0.16871	0	-0.24251	1.6852	1	0.182216	1.10033	0	-0.13742	1.20936	0	0.165592	1.59818	1	-0.34978	2.96786	1	0.074946	0.331403	0	0.256237	1.83283
ZMO0306	glycosyl transferase group 1 protein	PFAM: glycosyl transferase group 1; KEGG: swi:Swit_4016 glycosyl transferase, group 1	11.9625	12.1452	11.7798	11.9553	11.9124	11.9982	12.0228	11.9022	12.0084	12.2307	12.0597	11.7651	11.8149	11.7447	12.2517	-0.10614	3.09098	1	0.294621	8.5961	1	-0.5069	17.2798	1	0.120615	3.77319	1	0.17103	3.78887	1	0.0702	0.977234	0	0.365361	17.6578	1	-0.08582	2.22054	1	0.415776	13.6398	1	0.314946	9.44274	1	-0.48658	16.4866
ZMO0307	capsule polysaccharide biosynthesis protein	PFAM: Capsule polysaccharide biosynthesis protein; KEGG: swi:Swit_2453 capsule polysaccharide biosynthesis protein	11.6003	11.7101	11.4905	11.7839	11.6546	11.9132	11.2909	11.9098	11.658	11.4687	11.9515	11.3577	11.113	11.8681	11.9583	0.25177	9.07754	1	0.593777	17.4237	1	-0.09024	1.13028	0	-0.61893	25.9021	1	-0.48272	13.613	1	-0.75514	22.4966	1	0.219569	7.45946	1	-0.25865	9.42645	1	0.355775	9.06746	1	0.083362	1.00724	0	-0.60065	17.6516
ZMO0309	short-chain dehydrogenase/reductase SDR	PFAM: short-chain dehydrogenase/reductase SDR; KEGG: bra:BRADO3944 oxidoreductase NAD(P)-binding subunit	13.8154	13.3019	14.329	13.7029	12.6249	14.7809	14.0775	13.5533	13.8525	14.167	12.4367	12.8131	13.9879	14.67	14.8919	-0.29914	3.94949	1	-0.37636	3.29121	1	-0.22193	1.45836	1	0.524136	9.14316	1	1.73032	24.8062	1	-0.68205	8.12296	1	-1.02709	20.8691	1	-2.15606	39.1039	1	0.179098	1.06216	0	-2.23327	31.0079	1	-2.07885	29.2193
ZMO0311	pyrroline-5-carboxylate reductase	TIGRFAM: pyrroline-5-carboxylate reductase; KEGG: kpe:KPK_1534 putative pyrroline-5-carboxylate reductase; PFAM: NADP oxidoreductase coenzyme F420-dependent	13.9593	14.5005	13.4181	13.8498	14.0467	13.6528	14.0756	13.843	13.8566	14.7239	14.2771	13.8164	13.4273	13.4089	13.8967	-0.01356	0.177172	0	0.460677	14.9004	1	-0.4878	15.9528	1	0.232593	9.61225	1	0.44686	14.3579	1	0.018327	0.168141	0	1.08239	43.3949	1	0.393887	18.5541	1	1.29666	38.9236	1	0.868124	28.6051	1	-0.08035	1.13716
ZMO0312	amidohydrolase	TIGRFAM: amidohydrolase; KEGG: spe:Spro_1188 amidohydrolase; PFAM: peptidase M20; peptidase dimerisation domain protein	13.4304	13.5729	13.2879	13.031	13.039	13.0231	13.861	12.9997	13.0624	14.0397	13.106	12.972	13.6823	12.8934	13.1528	-0.06267	0.675518	0	0.134093	1.21882	0	-0.25944	3.34993	1	0.861322	25.5639	1	0.933658	19.6199	1	0.788986	16.2522	1	0.28502	6.59087	1	0.015916	0.125252	0	0.357356	5.49749	1	0.212684	2.45741	1	-0.18085	1.91293
ZMO0313	hypothetical protein	KEGG: spe:Spro_2554 hypothetical protein	12.7995	12.9535	12.6456	12.5098	12.3564	12.6631	13.2671	12.332	12.6875	13.613	12.2939	12.4189	12.9211	12.37	12.9562	-0.35555	12.8311	1	-0.12493	1.61089	1	-0.58616	15.5043	1	0.935081	33.9815	1	1.31909	33.9167	1	0.55107	14.3902	1	0.307906	10.6192	1	-0.30672	10.5638	1	0.691917	18.7391	1	-0.07611	0.781186	0	-0.53733	13.9491
ZMO0314	phospholipase D/Transphosphatidylase	PFAM: phospholipase D/Transphosphatidylase; KEGG: mes:Meso_3886 cardiolipin synthetase 2	12.0817	11.8121	12.3514	12.0378	11.9805	12.0951	11.9977	12.1657	11.9099	11.4884	12.1358	11.8251	12.507	12.1957	11.9946	0.255899	11.265	1	0.310733	9.14517	1	0.201065	4.79794	1	-0.16804	6.18822	1	-0.64747	22.2203	1	0.311393	9.17247	1	-0.53924	25.9878	1	-0.11464	3.43501	1	-1.01867	33.1592	1	-0.05981	0.768231	0	-0.16948	3.68086
ZMO0315	hypothetical protein	N/A	11.9359	12.0799	11.7918	11.9842	12.2721	11.6964	11.6714	12.2004	11.7681	11.5022	12.6577	11.8864	11.8406	11.7431	11.6497	0.432361	17.478	1	0.771309	22.3762	1	0.093413	1.14362	0	-0.52904	21.7007	1	-1.15553	32.0868	1	0.097457	1.21716	0	0.288104	10.5409	1	0.575648	23.5954	1	-0.33839	8.13023	1	0.914596	26.3143	1	0.2367	4.76219
ZMO0318	short-chain dehydrogenase/reductase SDR	PFAM: short-chain dehydrogenase/reductase SDR; KR domain protein; KEGG: spe:Spro_2063 short-chain dehydrogenase/reductase SDR	14.5579	14.5883	14.5275	14.5523	14.319	14.7855	14.9104	14.2055	14.899	15.2989	13.8777	14.7604	14.5218	14.5333	15.0376	-0.69349	22.8198	1	-0.88263	20.5016	1	-0.50436	10.4405	1	0.704853	23.1869	1	1.42119	31.7436	1	-0.01148	0.066801	0	0.06078	0.741126	0	-0.46642	14.7519	1	0.777113	17.8618	1	-0.65555	14.6416	1	-0.27728	4.3258
ZMO0319	WGR domain-containing protein	PFAM: WGR domain protein; KEGG: dsh:Dshi_4085 WGR domain-containing protein	12.7935	12.6829	12.9041	12.9571	13.0358	12.8784	12.94	12.647	13.2672	12.6964	12.6693	13.4023	13.1835	12.6247	13.1322	-0.62027	25.3867	1	-0.73297	21.3077	1	-0.50756	14.0636	1	0.293004	10.8216	1	0.02714	0.224847	0	0.558868	15.7999	1	-0.22124	7.28234	1	0.157335	4.34573	1	-0.4871	13.3599	1	0.044627	0.415623	0	0.270043	5.84721
ZMO0321	dihydrofolate reductase region	PFAM: dihydrofolate reductase region; KEGG: eli:ELI_13570 dihydrofolate reductase	12.128	12.1187	12.1373	12.5213	12.866	12.1767	11.6973	12.5587	12.4839	11.3757	12.8617	12.8702	12.0189	12.2556	12.0977	0.074751	0.821639	0	-0.00847	0.042091	0	0.157972	1.47579	1	-0.86135	24.7332	1	-1.48601	29.5198	1	-0.23669	2.74656	1	-0.01855	0.142969	0	0.689334	19.7821	1	-0.64321	12.0853	1	0.606112	11.1755	1	0.772555	15.2005
ZMO0322	riboflavin biosynthesis protein RibF	KEGG: swi:Swit_3785 FMN adenylyltransferase / riboflavin kinase; TIGRFAM: riboflavin biosynthesis protein RibF; PFAM: FAD synthetase; Riboflavin kinase	11.8759	11.7894	11.9625	12.4229	12.7145	12.1312	11.3048	12.4471	12.3986	10.9542	12.6246	12.8043	11.6554	12.2696	11.9929	0.048411	0.748534	0	-0.17978	3.17512	1	0.276606	6.17007	1	-1.14223	41.2629	1	-1.67035	42.1671	1	-0.61412	17.8477	1	-0.17309	5.12554	1	0.583214	24.2225	1	-0.70121	20.6	1	0.355019	8.88449	1	0.81141	23.8461
ZMO0323	isoleucyl-tRNA synthetase	IleRS; catalyzes the formation of isoleucyl-tRNA(Ile) from isoleucine and tRNA(Ile); since isoleucine and other amino acids such as valine are similar, there are additional editing function in this enzyme; one is involved in hydrolysis of activated valine-AMP and the other is involved in deacylation of mischarged Val-tRNA(Ile); there are two active sites, one for aminoacylation and one for editin…	13.2137	13.5787	12.8486	13.4292	13.6733	13.1851	13.1133	13.314	13.5444	13.5833	13.5741	13.7726	12.6433	13.054	13.3163	-0.23043	8.57709	1	-0.19849	4.0731	1	-0.26238	6.24451	1	-0.20069	7.01885	1	0.009264	0.072862	0	-0.41064	11.7729	1	0.730072	31.1355	1	0.488178	21.5834	1	0.940023	28.7976	1	0.520121	15.8109	1	0.456236	13.4777
ZMO0324	lipoprotein signal peptidase	KEGG: swi:Swit_3783 lipoprotein signal peptidase; TIGRFAM: lipoprotein signal peptidase; PFAM: peptidase A8 signal peptidase II	12.615	12.6488	12.5811	13.0681	13.2724	12.8638	12.2528	12.9771	13.1592	12.1711	13.1265	13.4184	12.3346	12.8277	12.9	-0.18204	3.02967	1	-0.2918	3.68386	1	-0.07227	0.476134	0	-0.7243	20.3836	1	-0.95549	18.9227	1	-0.49312	8.15051	1	0.06766	0.694273	0	0.408607	10.1827	1	-0.16352	1.50582	1	0.298843	3.82322	1	0.518372	8.75281
ZMO0325	hypothetical protein	KEGG: eli:ELI_13540 hypothetical protein	12.8518	12.4221	13.2815	13.2655	13.2711	13.2599	12.4423	13.2614	13.2696	11.6164	13.2279	13.3143	13.2682	13.2949	13.2248	-0.00817	0.103843	0	-0.08641	1.33037	0	0.070081	0.978793	0	-0.81909	36.8214	1	-1.61146	45.7126	1	-0.02671	0.273084	0	-0.85942	38.0927	1	0.011202	0.147873	0	-1.6518	46.3912	1	-0.06705	0.918566	0	0.08945	1.40071
ZMO0326	7-cyano-7-deazaguanine reductase	NADPH-dependent; catalyzes the reduction of 7-cyano-7-deazaguanine to 7-aminomethyl-7-deazaguanine in queuosine biosynthesis	12.5438	12.9666	12.1211	12.7002	13.0655	12.3349	12.52	12.5676	12.8327	12.8889	13.0442	13.0867	12.1511	12.091	12.5787	-0.26504	13.4555	1	-0.04242	0.552337	0	-0.48766	18.3608	1	-0.04764	1.05322	0	-0.15537	3.77003	1	0.060084	0.893237	0	0.845492	40.059	1	0.730595	36.1828	1	0.737766	27.6482	1	0.953218	34.0832	1	0.507972	19.1984
ZMO0327	cystathionine beta-lyase	KEGG: swi:Swit_3776 cystathionine beta-lyase; TIGRFAM: cystathionine beta-lyase; PFAM: Cys/Met metabolism pyridoxal-phosphate-dependent protein; Rhodanese domain protein	12.5091	12.3469	12.6713	12.2135	11.9293	12.4977	12.802	12.2161	12.2109	12.789	11.9048	11.9538	12.8151	12.5274	12.468	0.005249	0.037815	0	-0.04896	0.309273	0	0.059458	0.394801	0	0.585924	17.0757	1	0.884139	18.3664	1	0.28771	3.89802	1	-0.32437	7.89738	1	-0.56838	16.4883	1	-0.02616	0.147351	0	-0.62259	12.0331	1	-0.51417	9.28957
ZMO0328	elongation factor P	Involved in peptide bond synthesis; alters the affinity of the ribosome for aminoacyl-tRNA	13.3418	13.7124	12.9711	13.6762	14.0528	13.2996	13.0534	13.6301	13.7224	13.3313	14.0935	14.0121	12.7755	13.1667	13.4326	-0.09225	1.82862	1	0.081384	0.90888	0	-0.26588	5.51024	1	-0.57671	23.1604	1	-0.76222	21.6486	1	-0.39121	9.68751	1	0.74131	29.12	1	0.753184	29.5133	1	0.555807	15.263	1	0.926814	26.1309	1	0.579554	16.0394
ZMO0329	Inositol-phosphate phosphatase	KEGG: swi:Swit_2981 inositol-phosphate phosphatase; PFAM: inositol monophosphatase	12.692	12.87	12.5141	13.174	13.5657	12.7823	12.2056	13.1784	13.1696	12.128	13.6119	13.5196	12.2833	12.745	12.8197	0.008812	0.068859	0	0.092279	0.759064	0	-0.07465	0.567948	0	-0.97281	29.5778	1	-1.48386	31.4739	1	-0.46175	8.56726	1	0.355826	9.66728	1	0.783416	24.3754	1	-0.15523	1.62039	1	0.866882	18.9899	1	0.69995	14.8515
ZMO0331	hypothetical protein	PFAM: protein of unknown function DUF882; Peptidase M15A; KEGG: rce:RC1_2427 hypothetical protein	14.4648	14.6442	14.2853	14.1395	14.1838	14.0953	14.7155	14.2141	14.0649	14.8166	14.4718	13.8957	14.6143	13.9564	14.2341	0.149156	5.97457	1	0.576069	21.7555	1	-0.27776	8.93757	1	0.501366	26.5367	1	0.344829	11.9935	1	0.657902	24.7692	1	0.358909	19.0494	1	0.088532	2.66538	1	0.202373	5.61118	1	0.515446	19.369	1	-0.33838	11.7005
ZMO0332	thiamine-phosphate pyrophosphorylase	TIGRFAM: thiamine-phosphate pyrophosphorylase; KEGG: swi:Swit_3151 thiamine-phosphate pyrophosphorylase; PFAM: thiamine monophosphate synthase	13.4314	13.4177	13.4451	13.3731	13.4226	13.3236	13.4284	13.4343	13.3118	13.3281	13.5073	13.3379	13.5288	13.3614	13.2857	0.122527	2.89717	1	0.169354	2.79545	1	0.0757	0.835823	0	-0.0059	0.059676	0	-0.17912	3.05096	1	0.167314	2.74314	1	-0.02741	0.343001	0	0.098984	2.08008	1	-0.20062	3.64147	1	0.145811	2.2153	1	0.052158	0.502532
ZMO0335	ATPase MipZ	PFAM: ATPase MipZ; KEGG: swi:Swit_2789 ATPase MipZ	12.8199	13.2911	12.3488	12.8903	13.3181	12.4624	12.8726	12.7672	13.0133	13.3756	13.2065	13.4297	12.3696	12.3279	12.5969	-0.24603	8.63646	1	-0.22314	4.44547	1	-0.26892	5.91502	1	0.105346	2.36977	1	0.16907	2.88543	1	0.041623	0.385931	0	0.942325	36.1458	1	0.855712	33.6382	1	1.00605	28.9758	1	0.878601	25.7028	1	0.832824	24.4502
ZMO0336	heat shock protein DnaJ domain-containing protein	PFAM: heat shock protein DnaJ domain protein; KEGG: wol:WD1074 DnaJ domain-containing protein	11.5637	11.76	11.3674	11.8411	12.1711	11.5112	11.4388	11.6886	11.9937	11.3848	12.1352	12.207	11.4929	11.2419	11.7804	-0.3051	8.53079	1	-0.07176	0.587564	0	-0.53845	11.5655	1	-0.24976	6.36542	1	-0.75047	17.3876	1	0.250952	3.76843	1	0.392585	12.0397	1	0.659949	21.9582	1	-0.10813	1.04297	0	0.893296	20.9979	1	0.426603	8.39343
ZMO0339	phosphomannomutase	KEGG: swi:Swit_2791 phosphomannomutase; PFAM: phosphoglucomutase/phosphomannomutase ; phosphoglucomutase/phosphomannomutase alpha/beta/alpha domain I; phosphoglucomutase/phosphomannomutase alpha/beta/alpha domain II; phosphoglucomutase/phosphomannomutase alpha/beta/alpha domain III	14.2254	14.3679	14.0829	14.1778	14.0684	14.2872	14.244	14.2068	14.1488	14.5146	14.2211	13.9157	13.9733	14.1924	14.382	0.057925	0.39737	0	0.305444	2.61668	1	-0.18959	1.26429	0	0.037213	0.230218	0	0.293537	2.45974	1	-0.21911	1.57001	1	0.285027	4.03268	1	-0.21882	2.67035	1	0.541351	6.33367	1	0.028703	0.114757	0	-0.46634	5.05118
ZMO0341	short-chain dehydrogenase/reductase SDR	PFAM: short-chain dehydrogenase/reductase SDR; KEGG: mrd:Mrad2831_6397 short-chain dehydrogenase/reductase SDR	11.7482	11.8522	11.6442	11.5352	11.3359	11.7345	11.8892	11.6073	11.4631	12.3359	11.3686	11.3033	11.4426	11.846	11.623	0.144166	2.43526	1	0.065337	0.471271	0	0.222995	2.79978	1	0.281922	6.84544	1	0.967247	21.1548	1	-0.4034	6.96532	1	0.20798	4.3102	1	-0.39852	11.1632	1	0.893305	19.4577	1	-0.47735	8.8853	1	-0.31969	4.90193
ZMO0342	class I and II aminotransferase	PFAM: aminotransferase class I and II; KEGG: swi:Swit_3551 aminotransferase	13.7681	13.8951	13.641	13.7454	13.8544	13.6364	13.6229	13.9132	13.5776	13.7601	14.0301	13.6786	13.4857	13.7963	13.4766	0.335599	12.3173	1	0.351505	8.1651	1	0.319693	7.11203	1	-0.29028	10.1529	1	-0.27003	5.52212	1	-0.31053	6.81283	1	0.254116	8.42832	1	0.21796	6.73854	1	0.274367	5.6575	1	0.233866	4.42818	1	0.202054	3.52776
ZMO0343	class IV aminotransferase	PFAM: aminotransferase class IV; KEGG: eli:ELI_11940 Para-aminobenzoate synthase, component I	12.612	12.5487	12.6753	13.0856	13.1272	13.0439	12.1484	13.0756	13.0955	11.9907	13.1067	13.1476	12.3061	13.0445	13.0434	-0.0199	0.251744	0	-0.0409	0.400377	0	0.001099	0.007969	0	-0.92721	36.9406	1	-1.11607	32.7512	1	-0.73835	22.7596	1	-0.12659	3.3919	1	0.083271	1.77197	1	-0.31545	8.02091	1	0.062273	0.700121	0	0.104269	1.4736
ZMO0344	peptidase U62 modulator of DNA gyrase	PFAM: peptidase U62 modulator of DNA gyrase; KEGG: nar:Saro_0413 peptidase U62, modulator of DNA gyrase	12.864	12.7833	12.9448	12.8761	12.7611	12.9911	12.7135	13.0145	12.7377	12.5182	13.0483	12.474	12.9088	12.9808	13.0014	0.276838	7.80084	1	0.574319	13.1534	1	-0.02064	0.133554	0	-0.30103	8.79614	1	-0.53008	11.8631	1	-0.07199	0.618778	0	-0.16152	3.43677	1	-0.22995	5.92568	1	-0.39056	7.77342	1	0.067526	0.567529	0	-0.52743	11.7856
ZMO0345	endonuclease/exonuclease/phosphatase	PFAM: Endonuclease/exonuclease/phosphatase; KEGG: swi:Swit_1916 endonuclease/exonuclease/phosphatase	12.4016	12.5957	12.2074	12.4691	12.6958	12.2425	12.3344	12.4688	12.4695	12.4388	12.7526	12.6389	12.23	12.1849	12.3	-0.00067	0.006568	0	0.113789	1.56303	1	-0.11514	1.59109	1	-0.13441	3.45417	1	-0.3139	7.42405	1	0.045075	0.426409	0	0.388268	15.6557	1	0.453292	18.6806	1	0.208782	3.99782	1	0.567754	16.2833	1	0.338829	8.29293
ZMO0346	ammonium transporter	KEGG: swi:Swit_1917 ammonium transporter; TIGRFAM: ammonium transporter; PFAM: Rh family protein/ammonium transporter	13.2844	13.6229	12.9458	13.0692	13.1708	12.9676	14.5534	12.0153	14.1231	14.7447	12.5012	13.8404	14.3622	11.5293	14.4059	-2.10787	64.9596	1	-1.33917	42.653	1	-2.87656	63.9496	1	2.53815	70.2335	1	2.24346	56.9367	1	2.83285	63.5162	1	0.677175	33.7611	1	0.203172	9.23323	1	0.382479	13.5079	1	0.97187	34.1413	1	-0.56553	21.1162
ZMO0347	RNA-binding protein Hfq	stimulates the elongation of poly(A) tails	14.0953	14.0069	14.1837	14.0994	13.999	14.1998	14.1322	14.0584	14.1404	14.0713	13.9424	14.0555	14.1932	14.1743	14.2252	-0.08199	2.4849	1	-0.11313	2.39152	1	-0.05086	0.732058	0	0.073872	2.11408	1	0.128916	2.93079	1	0.018828	0.206301	0	-0.1769	8.05457	1	-0.2008	9.63637	1	-0.12186	2.68437	1	-0.23194	7.2146	1	-0.16967	4.49502
ZMO0348	GTP-binding proten HflX	KEGG: swi:Swit_0252 GTP-binding protein, HSR1-related; TIGRFAM: GTP-binding proten HflX; PFAM: GTP-binding protein HSR1-related	12.9019	12.5885	13.2153	13.2201	13.1432	13.297	12.6316	13.1722	13.268	12.1522	13.0248	13.2615	13.1109	13.3197	13.2744	-0.09574	2.50631	1	-0.23675	5.95291	1	0.045264	0.510473	0	-0.54068	25.5309	1	-0.87262	28.7138	1	-0.20874	4.91357	1	-0.6268	29.1005	1	-0.15385	5.23597	1	-0.95874	31.0573	1	-0.29486	8.22815	1	-0.01284	0.112431
ZMO0349	hypothetical protein	PFAM: protein of unknown function DUF179; KEGG: swi:Swit_2673 hypothetical protein	13.2047	13.1904	13.219	13.6825	13.9063	13.4588	12.7948	13.6145	13.7505	12.5446	13.8361	13.9764	13.045	13.393	13.5246	-0.13597	3.43351	1	-0.14031	2.10282	1	-0.13163	1.90595	1	-0.81975	32.0963	1	-1.29148	34.8747	1	-0.34802	8.42911	1	-0.0286	0.364022	0	0.447474	18.1059	1	-0.50032	13.7214	1	0.443132	11.7455	1	0.451816	12.0476
ZMO0350	ParB-like nuclease	PFAM: Putative ParB-like nuclease; KEGG: bid:Bind_2187 putative ParB-like nuclease	12.5407	12.6331	12.4483	12.2754	12.2506	12.3002	12.9192	12.1622	12.3886	13.2153	12.051	12.4502	12.6231	12.2735	12.327	-0.22641	3.56344	1	-0.39928	5.01685	1	-0.05354	0.281982	0	0.756983	18.9129	1	1.16437	20.6838	1	0.349593	4.08565	1	0.184878	2.59757	1	-0.04964	0.39557	0	0.592268	8.99226	1	-0.22251	2.02331	1	0.123231	0.84279
ZMO0351	putative DNA helicase	KEGG: psb:Psyr_2598 putative DNA helicase	11.1526	11.5695	10.7357	11.5087	11.8875	11.13	10.9159	11.3894	11.628	11.2489	11.8902	11.8848	10.5828	10.8886	11.3713	-0.23865	9.34421	1	0.005442	0.042625	0	-0.48273	14.9142	1	-0.47353	21.4798	1	-0.6413	20.5402	1	-0.30577	8.12351	1	0.83384	35.2062	1	0.757513	32.7264	1	0.666079	21.3618	1	1.0016	31.0188	1	0.513424	16.0505
ZMO0352	hypothetical protein	KEGG: eta:ETA_13440 hypothetical protein	12.8385	13.2306	12.4464	13.1944	13.2874	13.1015	12.5605	13.1165	13.2724	13.0974	13.3638	13.2109	12.0236	12.8693	13.3338	-0.15582	2.32673	1	0.152888	1.33324	0	-0.46452	7.32251	1	-0.55605	14.8844	1	-0.2664	3.12656	1	-0.84571	16.229	1	0.784219	21.8061	1	0.185856	3.06165	1	1.07388	21.1	1	0.494562	8.02117	1	-0.12285	0.967867
ZMO0353	4-diphosphocytidyl-2C-methyl-D-erythritol synthase	PFAM: 4-diphosphocytidyl-2C-methyl-D-erythritol synthase; short-chain dehydrogenase/reductase SDR; KEGG: sgr:SGR_4956 putative bifunctional ribulose 5-phosphate reductase/CDP-ribitol pyrophosphorylase	12.3203	12.1339	12.5067	12.4913	12.1055	12.877	12.2629	12.3776	12.6049	12.2655	12.0023	12.2088	12.2604	12.7529	13.0011	-0.22732	8.4856	1	-0.2065	4.37169	1	-0.24815	5.79399	1	-0.11466	2.99997	1	0.263193	6.33097	1	-0.49251	14.9213	1	-0.37281	16.1801	1	-0.77148	32.6909	1	0.005047	0.038603	0	-0.75066	23.5952	1	-0.79231	24.8419
ZMO0354	DNA mismatch repair protein	This protein is involved in the repair of mismatches in DNA. It is required for dam-dependent methyl-directed DNA mismatch repair. Promotes the formation of a stable complex between two or more DNA-binding proteins in an ATP-dependent manner without itself being part of a final effector complex	12.5461	12.6481	12.4441	12.4278	12.4316	12.4239	12.6441	12.4481	12.4074	12.8278	12.4684	12.3949	12.4605	12.4278	12.42	0.040657	0.8618	0	0.073496	1.22962	0	0.007818	0.076423	0	0.196051	9.23634	1	0.359395	13.0664	1	0.032706	0.402858	0	0.203961	9.75893	1	0.007778	0.110963	0	0.367305	13.4307	1	0.040617	0.534542	0	-0.02506	0.288597
ZMO0355	rod shape-determining protein MreB	functions in MreBCD complex in some organisms	13.3743	13.0597	13.6889	13.4516	13.4356	13.4676	13.2613	13.4873	13.4159	12.7982	13.3213	13.5499	13.7244	13.6534	13.2819	0.071399	0.906846	0	-0.22865	3.11607	1	0.371449	6.57382	1	-0.22605	5.24005	1	-0.52309	10.7081	1	0.070998	0.557256	0	-0.62916	20.2935	1	-0.03206	0.312903	0	-0.9262	21.1586	1	-0.33211	5.55398	1	0.267989	3.99123
ZMO0356	rod shape-determining protein MreC	in some organisms this protein is a transmembrane protein while in others it is periplasmic; involved in some organisms with other components of the MreBCD complex and with penicillin binding proteins in the periplasm or cell wall	12.5782	12.2921	12.8643	12.6079	12.4826	12.7331	12.5028	12.6536	12.5622	12.2543	12.3298	12.6354	12.7513	12.9773	12.4889	0.091421	0.912085	0	-0.30558	3.35254	1	0.488421	6.87959	1	-0.15077	1.9172	1	-0.07549	0.438621	0	-0.22604	2.09747	1	-0.57222	13.7616	1	-0.25049	4.22003	1	-0.49694	7.05768	1	-0.64749	10.2838	1	0.14651	1.09245
ZMO0357	hypothetical protein	KEGG: nar:Saro_2130 hypothetical protein	11.3296	11.2377	11.4215	11.4534	11.4184	11.4883	11.1427	11.5165	11.3902	11.0406	11.4349	11.4019	11.2448	11.5982	11.3785	0.126319	2.97127	1	0.032937	0.275599	0	0.2197	4.10223	1	-0.37381	14.3475	1	-0.39431	9.78151	1	-0.35331	8.38194	1	-0.18377	5.31506	1	-0.06989	1.20325	0	-0.20428	3.6629	1	-0.16327	2.58249	1	0.023492	0.184359
ZMO0359	penicillin-binding protein 2	TIGRFAM: penicillin-binding protein 2; KEGG: swi:Swit_0495 peptidoglycan glycosyltransferase; PFAM: penicillin-binding protein transpeptidase; Penicillin-binding protein dimerisation domain	11.8447	11.8419	11.8475	11.7819	11.7792	11.7846	11.8822	11.8073	11.7566	12.0283	11.6555	11.903	11.736	11.959	11.6102	0.050712	0.696899	0	-0.24743	4.48097	1	0.348851	7.52583	1	0.074886	1.21604	0	0.372805	8.2846	1	-0.22303	3.81409	1	-0.00561	0.052154	0	-0.00539	0.049987	0	0.29231	5.78445	1	-0.30353	6.12265	1	0.292753	5.79772
ZMO0360	rod shape-determining protein RodA	KEGG: swi:Swit_0496 rod shape-determining protein RodA; TIGRFAM: rod shape-determining protein RodA; PFAM: cell cycle protein	11.6718	11.7273	11.6164	11.6157	11.7285	11.5029	11.7626	11.5811	11.6503	11.899	11.5556	11.9015	11.6262	11.6066	11.3991	-0.06923	0.637354	0	-0.34594	4.20395	1	0.207485	1.89974	1	0.181542	2.64119	1	0.343493	4.15799	1	0.019591	0.09185	0	0.110902	1.24575	0	0.225661	3.7084	1	0.272853	2.90408	1	-0.05105	0.275598	0	0.502371	7.39892
ZMO0361	hypothetical protein	KEGG: cak:Caul_4070 hypothetical protein	11.8075	12.11	11.5051	12.6204	13.3244	11.9164	12.0744	11.5407	13.7002	11.5495	12.6706	13.9783	12.5994	10.4108	13.4221	-2.1595	54.7035	1	-1.30769	31.8025	1	-3.01131	54.3095	1	0.533734	19.009	1	-1.1211	27.9705	1	2.18857	45.4648	1	0.604945	21.6828	1	1.40797	42.8869	1	-1.04989	26.3874	1	2.25978	46.3432	1	0.556165	13.2776
ZMO0362	excinuclease ABC subunit B	The UvrABC repair system catalyzes the recognition and processing of DNA lesions. The beta-hairpin of the Uvr-B subunit is inserted between the strands, where it probes for the presence of a lesion	13.3379	13.2692	13.4067	13.1797	12.3959	13.9634	13.6891	12.9868	13.3725	14.1473	12.3911	12.4007	13.2308	13.5825	14.3443	-0.38566	16.6743	1	-0.00958	0.075397	0	-0.76174	23.7473	1	0.702228	30.1111	1	1.75615	45.1327	1	-0.35169	9.52199	1	-0.13749	3.93286	1	-1.5675	51.5653	1	0.916426	28.1268	1	-1.19141	34.7535	1	-1.94358	47.9196
ZMO0363	queuine tRNA-ribosyltransferase	Exchanges the guanine residue with 7-aminomethyl-7-deazaguanine in tRNAs with GU(N) anticodons (tRNA-Asp, -Asn, -His and -Tyr)	12.2354	12.1934	12.2774	12.3489	12.436	12.2618	12.2736	12.1972	12.5005	12.1804	12.2065	12.6655	12.3668	12.188	12.3355	-0.30329	9.58921	1	-0.45905	10.5254	1	-0.14753	1.89602	1	0.076389	1.18642	0	-0.02606	0.185488	0	0.178836	2.55285	1	-0.08397	1.36515	0	0.174235	4.20699	1	-0.18642	2.72343	1	0.018474	0.125294	0	0.329996	6.56923
ZMO0364	DNA ligase, NAD-dependent	SMART: NAD-dependent DNA ligase; TIGRFAM: DNA ligase, NAD-dependent; KEGG: swi:Swit_4727 DNA ligase, NAD-dependent; PFAM: BRCT domain protein; zinc-finger NAD-dependent DNA ligase C4-type; NAD-dependent DNA ligase OB-fold; NAD-dependent DNA ligase adenylation	12.2324	12.5638	11.9009	12.3789	12.4593	12.2985	12.2597	12.205	12.5528	12.7141	12.4136	12.505	11.8054	11.9964	12.6006	-0.34782	16.0445	1	-0.0914	1.36896	0	-0.60423	20.1769	1	0.054754	1.07198	0	0.300454	8.41983	1	-0.19095	4.26402	1	0.662935	30.4269	1	0.160821	5.57873	1	0.908636	29.646	1	0.417235	13.1239	1	-0.09559	1.46399
ZMO0366	sugar transporter	TIGRFAM: sugar transporter; KEGG: sew:SeSA_A4418 D-xylose-proton symporter; PFAM: General substrate transporter; major facilitator superfamily MFS_1	15.4791	15.486	15.4722	15.4398	15.4445	15.4351	15.5281	15.4302	15.4494	15.5199	15.4522	15.4368	15.5363	15.4082	15.462	-0.01917	0.368636	0	0.015403	0.185811	0	-0.05375	0.925909	0	0.097863	3.89532	1	0.06772	1.297	0	0.128007	3.44908	1	0.01379	0.245594	0	0.009359	0.156002	0	-0.01635	0.199273	0	0.043933	0.697519	0	-0.02522	0.336483
ZMO0367	glucose-6-phosphate 1-dehydrogenase	catalyzes the formation of D-glucono-1,5-lactone 6-phosphate from D-glucose 6-phosphate	15.1801	15.2745	15.0857	15.1242	15.2456	15.0029	15.2799	15.0803	15.1682	15.3189	15.23	15.2612	15.2408	14.9306	15.0752	-0.08786	4.93629	1	-0.03117	0.623238	0	-0.14455	6.21262	1	0.199544	15.4643	1	0.088894	2.93331	1	0.310195	17.2647	1	0.188772	14.4619	1	0.242735	19.3155	1	0.078122	2.39883	1	0.299422	16.5787	1	0.186049	8.97774
ZMO0368	phosphogluconate dehydratase	catalyzes the formation of 2-dehydro-3-deoxy-6-phospho-D-gluconate from 6-phospho-D-gluconate	15.1269	15.0386	15.2153	15.1132	15.0871	15.1393	15.134	15.1198	15.1065	14.991	15.0863	15.0879	15.2771	15.1534	15.1251	0.013334	0.3188	0	-0.00168	0.022347	0	0.028345	0.538356	0	0.014194	0.344646	0	-0.09527	3.19913	1	0.123654	4.79788	1	-0.17663	13.0878	1	-0.05216	2.149	1	-0.28609	15.4652	1	-0.06717	1.86065	1	-0.03715	0.779021
ZMO0369	glucokinase	TIGRFAM: glucokinase; KEGG: gdj:Gdia_3540 glucokinase; PFAM: Glucokinase	15.0411	15.1308	14.9514	14.9911	14.9846	14.9977	15.0793	15.0029	14.9794	15.1927	15.0688	14.9003	14.9659	14.9369	15.0586	0.023425	0.47549	0	0.168582	5.26069	1	-0.12173	3.17544	1	0.076423	2.6376	1	0.123806	3.26029	1	0.029039	0.400927	0	0.179367	9.58037	1	-0.01317	0.231748	0	0.226751	8.17595	1	0.131984	3.60249	1	-0.15833	4.77788
ZMO0371	aspartate racemase	KEGG: atc:AGR_L_1549 aspartate racemase; TIGRFAM: aspartate racemase; PFAM: Asp/Glu/hydantoin racemase	11.9469	12.5701	11.3237	11.3172	11.4381	11.1963	12.7837	11.1101	11.5243	13.8617	11.2785	11.5976	11.7057	10.9417	11.4509	-0.41414	7.93749	1	-0.31916	3.14791	1	-0.50911	6.45963	1	1.67358	36.0086	1	2.58323	38.3184	1	0.76393	11.4744	1	1.24639	28.5132	1	0.241769	3.50506	1	2.15604	33.5846	1	0.336741	3.42269	1	0.146796	0.970273
ZMO0372	AsnC family transcriptional regulator	PFAM: regulatory protein AsnC/Lrp family; KEGG: atc:AGR_L_1547 hypothetical protein	11.6006	11.1869	12.0143	11.4294	11.5473	11.3115	11.7086	11.4927	11.3661	11.0522	11.3217	11.773	12.3649	11.6636	10.9593	0.12653	1.25695	0	-0.4513	5.21737	1	0.704361	10.0017	1	0.215917	2.84468	1	-0.26944	2.34145	1	0.701276	9.94148	1	-0.82732	18.7477	1	0.235871	3.26549	1	-1.31268	21.182	1	-0.34196	3.39456	1	0.813703	12.1315
ZMO0373	hypothetical protein	N/A	11.3292	11.4522	11.2061	10.5663	10.7376	10.3951	12.1186	10.5397	10.593	12.3455	10.559	10.9162	11.8917	10.5205	10.2697	-0.05325	0.427581	0	-0.35729	4.16394	1	0.250796	2.39889	1	1.5789	36.2296	1	1.78658	30.5007	1	1.37123	24.1196	1	0.24618	3.99969	1	0.34255	6.62539	1	0.453853	6.00866	1	0.038507	0.188162	0	0.646592	10.0258
ZMO0374	levansucrase	KEGG: gox:GOX0873 levansucrase; PFAM: glycoside hydrolase family 68	12.5422	12.0572	13.0272	12.3319	12.3806	12.2832	14.0073	11.0771	13.5868	12.6649	11.4495	13.3117	15.3498	10.7047	13.8618	-2.50965	57.2118	1	-1.86222	39.443	1	-3.15708	53.9298	1	2.93022	61.5781	1	1.21534	28.456	1	4.64511	64.8082	1	-0.97003	31.4739	1	0.097423	1.52354	1	-2.68491	49.4202	1	0.744855	17.5098	1	-0.55001	12.1074
ZMO0375	levansucrase	KEGG: gox:GOX0873 levansucrase; PFAM: glycoside hydrolase family 68	11.2389	10.7433	11.7346	11.3241	11.3481	11.3001	12.3253	10.1525	12.4957	10.949	10.5376	12.1586	13.7016	9.76746	12.8328	-2.34316	52.9968	1	-1.62101	33.6469	1	-3.06531	50.8264	1	2.17275	50.8936	1	0.411337	7.21253	1	3.93417	57.8067	1	-0.99126	29.9627	1	0.048004	0.498323	0	-2.75268	47.8473	1	0.770158	16.5666	1	-0.67415	14.1276
ZMO0376	ATP-dependent protease La	SMART: AAA ATPase; TIGRFAM: ATP-dependent protease La; KEGG: swi:Swit_0390 ATP-dependent protease La; PFAM: peptidase S16 lon domain protein; AAA ATPase central domain protein; ATPase associated with various cellular activities AAA_5	14.4068	14.5553	14.2582	14.5329	14.48	14.5858	14.2802	14.5333	14.5325	14.4822	14.6284	14.3316	14.0782	14.4382	14.7333	0.000885	0.006382	0	0.296835	4.32176	1	-0.29507	4.28189	1	-0.25314	5.76073	1	-0.14622	1.44758	1	-0.36007	5.81129	1	0.297106	7.31516	1	-0.10577	1.49799	1	0.404034	6.90512	1	0.190178	2.16135	1	-0.40172	6.84669
ZMO0377	HhH-GPD family protein	PFAM: HhH-GPD family protein; KEGG: sal:Sala_0844 HhH-GPD	12.5391	12.6411	12.4372	12.8158	13.1198	12.5117	12.2444	12.8339	12.7976	12.1318	13.1505	13.0892	12.357	12.5173	12.5061	0.036276	0.303142	0	0.061351	0.379224	0	0.011201	0.054499	0	-0.5895	15.9869	1	-1.01876	20.0011	1	-0.16024	1.43342	1	0.203961	3.54801	1	0.608142	16.5782	1	-0.2253	2.41375	1	0.633217	11.3263	1	0.583068	10.1334
ZMO0378	hypothetical protein	KEGG: bvi:Bcep1808_1169 hypothetical protein	11.3242	11.0672	11.5813	11.3354	11.3797	11.2911	11.7065	10.9419	11.7289	11.0931	11.0412	11.7182	12.3199	10.8427	11.7396	-0.78697	27.9598	1	-0.67704	16.9656	1	-0.8969	22.8884	1	0.764611	27.2605	1	0.051957	0.427259	0	1.47727	35.1157	1	-0.51413	18.3832	1	0.08859	1.46213	1	-1.22678	30.3657	1	0.198523	2.9684	1	-0.02134	0.146177
ZMO0379	PBSX family phage terminase large subunit	TIGRFAM: phage terminase, large subunit, PBSX family; KEGG: bbt:BBta_5804 putative phage terminase large subunit	10.4275	10.0823	10.7728	10.4643	10.3267	10.602	11.1685	9.68657	11.2421	10.4435	9.72104	10.9324	11.8934	9.6521	11.5518	-1.55554	38.9828	1	-1.21132	24.0033	1	-1.89975	35.1146	1	1.48189	37.6937	1	0.722461	13.5625	1	2.24132	39.4813	1	-0.69048	19.2739	1	-0.27527	5.70315	1	-1.44991	28.2751	1	0.068948	0.44497	0	-0.61948	11.1144
ZMO0380	hypothetical protein	KEGG: dac:Daci_1943 hypothetical protein	10.5143	10.3127	10.7159	10.5458	10.4554	10.6363	11.1123	9.91638	11.1753	10.6713	9.95422	10.9566	11.5533	9.87853	11.3941	-1.25895	40.9249	1	-1.00234	26.2194	1	-1.51556	36.6353	1	1.1959	39.5461	1	0.71706	18.7617	1	1.67474	39.2837	1	-0.40314	14.3798	1	-0.18091	4.63329	1	-0.88198	23.2427	1	0.075697	0.738817	0	-0.43752	10.1971
ZMO0381	hypothetical protein	N/A	10.8978	10.6331	11.1624	11.0522	11.019	11.0854	11.687	10.1086	11.9958	11.0861	10.1801	11.8578	12.2878	10.037	12.1339	-1.88725	50.9737	1	-1.67765	38.3118	1	-2.09685	44.3239	1	1.57837	46.0353	1	0.905933	22.9841	1	2.25081	46.2638	1	-0.52933	18.8607	1	-0.06649	0.950978	0	-1.20177	29.7078	1	0.143108	1.77287	1	-0.27609	4.91204
ZMO0383	hypothetical protein	N/A	11.0018	10.7175	11.286	11.225	11.1792	11.2709	11.9832	10.0204	12.4297	11.2367	10.1984	12.16	12.7297	9.84232	12.6995	-2.40935	55.6125	1	-1.96158	40.4021	1	-2.85713	50.6958	1	1.96286	49.8953	1	1.03832	24.3161	1	2.88741	50.9888	1	-0.56847	18.7214	1	-0.0917	1.35801	0	-1.49302	33.2195	1	0.356072	6.41875	1	-0.53948	11.5567
ZMO0384	hypothetical protein	N/A	10.0329	9.74586	10.3199	10.2404	10.146	10.3348	10.5723	9.49352	10.9872	10.046	9.44573	10.8462	11.0986	9.5413	11.1282	-1.49371	32.4706	1	-1.40049	22.5611	1	-1.58694	25.4343	1	1.07876	24.513	1	0.600251	7.95554	1	1.55728	24.9916	1	-0.57408	12.0591	1	-0.18879	2.30013	1	-1.05259	16.6004	1	-0.09556	0.519367	0	-0.28201	2.50418
ZMO0385	hypothetical protein	N/A	10.8325	10.5153	11.1497	10.3252	9.83734	10.8131	11.4941	10.1709	10.4795	11.3086	9.72197	9.95271	11.6796	10.6198	11.0064	-0.30866	5.48006	1	-0.23074	2.03879	1	-0.38658	4.54805	1	1.32322	31.1172	1	1.58662	27.0455	1	1.05982	18.0693	1	-0.63442	14.8905	1	-0.97574	23.7632	1	-0.37103	4.268	1	-0.89782	14.9028	1	-1.05366	17.9522
ZMO0387	putative phage major head protein	KEGG: bbt:BBta_5785 putative phage major head protein	10.5841	10.2639	10.9043	10.858	10.753	10.9631	11.2184	9.94986	11.7662	10.5857	9.94221	11.5638	11.8511	9.95751	11.9687	-1.81637	54.0076	1	-1.62157	41.3401	1	-2.01117	47.2129	1	1.26855	44.081	1	0.643486	18.7742	1	1.89361	45.5581	1	-0.64036	26.3953	1	-0.2101	6.85536	1	-1.26542	34.7649	1	-0.0153	0.11782	0	-0.4049	10.6415
ZMO0388	hypothetical protein	KEGG: dac:Daci_1949 hypothetical protein	9.96046	9.80175	10.1192	10.1034	9.98887	10.218	10.3535	9.56744	10.6394	10.0601	9.54337	10.4344	10.6468	9.59152	10.8444	-1.07194	36.8574	1	-0.89101	23.6609	1	-1.25287	31.9206	1	0.78604	28.9261	1	0.516765	12.8466	1	1.05532	27.6544	1	-0.31743	10.6773	1	-0.22908	6.71265	1	-0.5867	15.0382	1	-0.04815	0.408206	0	-0.41001	9.42861
ZMO0389	hypothetical protein	KEGG: dac:Daci_1950 constituent protein	10.2917	10.0618	10.5216	10.4514	10.3311	10.5716	10.7357	9.84775	11.055	10.3221	9.8015	10.8607	11.1493	9.89399	11.2493	-1.20728	41.52	1	-1.05923	29.1118	1	-1.35532	35.3836	1	0.88791	33.4049	1	0.52055	13.9089	1	1.25527	33.3962	1	-0.45985	18.0768	1	-0.24053	7.82657	1	-0.82721	23.2397	1	-0.09249	1.07627	0	-0.38858	9.4565
ZMO0390	hypothetical protein	KEGG: swi:Swit_4457 hypothetical protein	10.6508	10.3201	10.9815	10.8478	10.6189	11.0767	11.2555	10.0461	11.6495	10.7296	9.91057	11.3272	11.7814	10.1816	11.9717	-1.60338	42.8574	1	-1.41665	30.5157	1	-1.79011	36.5338	1	1.2094	35.3398	1	0.818999	18.002	1	1.59981	33.6072	1	-0.66144	20.7723	1	-0.45776	13.6294	1	-1.05184	23.374	1	-0.27103	3.89054	1	-0.64449	13.5535
ZMO0391	hypothetical protein	N/A	9.66395	9.52683	9.80108	9.85221	9.75121	9.95322	9.97002	9.35789	10.3465	9.72346	9.3302	10.1722	10.2166	9.38557	10.5209	-0.98865	35.3818	1	-0.84202	22.9356	1	-1.13528	30.0589	1	0.612134	23.5648	1	0.393266	9.20612	1	0.831003	22.6391	1	-0.27425	9.02829	1	-0.20201	5.76718	1	-0.49311	12.4856	1	-0.05538	0.505661	0	-0.34864	7.75202
ZMO0392	hypothetical protein	KEGG: azc:AZC_0848 hypothetical protein	10.8156	10.7438	10.8874	10.8773	10.6538	11.1008	11.4275	10.2037	11.551	11.3047	10.1829	11.1248	11.5503	10.2245	11.9772	-1.34729	40.8505	1	-0.94182	23.1308	1	-1.75275	38.6158	1	1.22382	38.2798	1	1.12181	27.2272	1	1.32583	31.3592	1	-0.14355	2.8961	1	-0.447	14.9635	1	-0.24556	3.89692	1	-0.04154	0.306953	0	-0.85247	20.9218
ZMO0393	hypothetical protein	KEGG: swi:Swit_4460 hypothetical protein	11.2659	11.3885	11.1433	11.1521	10.9444	11.3598	11.8331	10.6987	11.6055	12.0869	10.6901	11.1987	11.5794	10.7073	12.0123	-0.90678	30.6293	1	-0.50855	11.4208	1	-1.30501	31.0693	1	1.13443	36.3903	1	1.3968	32.796	1	0.872064	21.5117	1	0.245177	6.6479	1	-0.41542	13.7499	1	0.507547	11.391	1	-0.01719	0.110436	0	-0.81365	20.0162
ZMO0394	hypothetical protein	KEGG: GE16171 gene product from transcript GE16171-RA	10.0508	10.0774	10.0242	10.0652	10.0096	10.1209	10.208	9.89359	10.2368	10.2514	9.9034	10.1157	10.1646	9.88379	10.358	-0.34324	16.7792	1	-0.2123	5.43528	1	-0.47418	16.3303	1	0.314398	15.1326	1	0.348015	11.0853	1	0.28078	8.22951	1	0.053222	1.10915	0	-0.11134	3.42328	1	0.08684	1.37007	0	0.019604	0.192272	0	-0.24228	6.63253
ZMO0395	hypothetical protein	KEGG: nar:Saro_2992 hypothetical protein	11.1042	10.7623	11.4461	10.9733	10.7686	11.178	12.2305	9.9779	11.9687	11.5046	10.0201	11.517	12.9564	9.9357	12.4203	-1.99079	48.1402	1	-1.49695	31.3107	1	-2.48463	44.7066	1	2.25261	51.5661	1	1.4845	31.1	1	3.02072	50.0886	1	-0.68371	20.9795	1	-0.40944	11.4535	1	-1.45182	30.5404	1	0.084397	0.656988	0	-0.90328	19.5285
ZMO0397	hypothetical protein	KEGG: nar:Saro_2991 hypothetical protein	11.7525	11.4762	12.0288	11.5761	11.4643	11.6879	13.1072	10.3978	12.7545	12.4056	10.5468	12.3818	13.8088	10.2487	13.1271	-2.35671	55.0732	1	-1.835	38.6942	1	-2.87843	50.9814	1	2.70948	58.9922	1	1.85882	39.038	1	3.56014	56.9236	1	-0.55256	18.2017	1	-0.22362	5.38891	1	-1.40322	31.7091	1	0.298096	4.92266	1	-0.74534	17.2597
ZMO0398	hypothetical protein	KEGG: nar:Saro_2990 hypothetical protein	11.3573	11.1883	11.5263	11.0968	10.9134	11.2803	12.6443	10.0703	12.1234	12.2683	10.1084	11.7184	13.0203	10.0323	12.5283	-2.05303	49.167	1	-1.61004	33.3289	1	-2.49602	45.0053	1	2.57398	55.4694	1	2.15988	41.0775	1	2.98807	49.9634	1	-0.33798	8.88457	1	-0.36687	9.96116	1	-0.75207	16.0096	1	0.076118	0.576052	0	-0.80986	17.4366
ZMO0399	hypothetical protein	KEGG: bur:Bcep18194_A5633 hypothetical protein	12.1009	12.0523	12.1494	11.7224	11.5114	11.9334	13.3699	10.8318	12.613	13.2287	10.876	12.1469	13.5111	10.7877	13.0792	-1.78119	42.4925	1	-1.2709	25.0019	1	-2.29148	39.9411	1	2.53809	52.2413	1	2.35274	40.6493	1	2.72344	44.6162	1	-0.09709	1.14466	0	-0.42203	10.501	1	-0.28244	3.4484	1	0.088259	0.613434	0	-0.93233	18.2232
ZMO0400	hypothetical protein	KEGG: cch:Cag_1606 hypothetical protein	10.7731	10.5438	11.0024	10.719	10.5053	10.9327	11.395	10.1512	11.2868	10.9967	10.0909	10.9197	11.7932	10.2116	11.6539	-1.13552	33.1108	1	-0.82876	17.7771	1	-1.44228	30.3865	1	1.24374	35.468	1	0.905829	19.597	1	1.58165	32.7215	1	-0.45857	13.2691	1	-0.42742	12.1251	1	-0.79649	16.9945	1	-0.12066	1.08967	0	-0.73418	15.4515
ZMO0401	diguanylate cyclase/phosphodiesterase	KEGG: bbt:BBta_7611 diguanylate cyclase/phosphodiesterase; TIGRFAM: diguanylate cyclase; PFAM: GGDEF domain containing protein; EAL domain protein	12.4348	11.8698	12.9997	12.1562	11.6911	12.6213	12.7625	12.107	12.2054	12.374	11.3657	12.0165	13.1511	12.8484	12.3942	-0.09835	0.856551	0	-0.65085	8.80013	1	0.454147	5.16618	1	0.65551	14.0839	1	1.00828	15.5932	1	0.302742	2.75168	1	-1.12992	25.3525	1	-0.93019	20.9519	1	-0.77715	11.2298	1	-1.48269	23.6168	1	-0.37769	3.8855
ZMO0402	ribosomal RNA methyltransferase RrmJ/FtsJ	PFAM: ribosomal RNA methyltransferase RrmJ/FtsJ; KEGG: swi:Swit_4718 ribosomal RNA methyltransferase RrmJ/FtsJ	13.5065	13.6918	13.3211	13.9123	14.2012	13.6234	13.2523	13.7607	14.0639	13.1593	14.2244	14.178	13.3453	13.297	13.9498	-0.3032	15.4215	1	0.046412	0.604324	0	-0.65282	24.2004	1	-0.5084	26.4689	1	-1.06514	36.3732	1	0.048337	0.638638	0	0.370709	19.3729	1	0.577832	29.5894	1	-0.18603	4.80808	1	0.927447	32.7818	1	0.228218	6.55645
ZMO0403	Ppx/GppA phosphatase	PFAM: Ppx/GppA phosphatase; KEGG: swi:Swit_4719 Ppx/GppA phosphatase	12.3803	12.5649	12.1956	12.5689	12.7212	12.4166	12.3365	12.4241	12.7138	12.4574	12.6725	12.77	12.2156	12.1756	12.6576	-0.28975	16.9317	1	-0.0975	2.13962	1	-0.482	20.2414	1	-0.0876	3.1051	1	-0.21513	7.231	1	0.039926	0.584031	0	0.369339	21.9881	1	0.304618	17.9186	1	0.241812	8.564	1	0.496866	20.8938	1	0.112369	2.66668
ZMO0405	ATP-dependent Clp protease ATP-binding subunit clpA	TIGRFAM: ATP-dependent Clp protease, ATP-binding subunit clpA; PFAM: AAA ATPase central domain protein; Clp domain protein; Torsin; ATPase associated with various cellular activities AAA_5; ATPase AAA-2 domain protein; ATP-dependent Clp protease ATP-binding subunit clpA; KEGG: swi:Swit_0126 ATP-dependent Clp protease, ATP-binding subunit ClpA; SMART: AAA ATPase	13.1074	12.8059	13.409	12.5839	11.8461	13.3217	13.3445	12.8703	12.2974	13.4802	12.1316	11.5606	13.2088	13.6091	13.0342	0.572899	21.7167	1	0.570948	14.7011	1	0.574849	14.8231	1	0.474196	17.7445	1	1.34866	34.0264	1	-0.40027	9.22583	1	-0.60307	22.8606	1	-1.47559	45.6936	1	0.271394	5.20451	1	-1.47754	36.4054	1	-1.47364	36.336
ZMO0406	ABC-2 type transporter	PFAM: ABC-2 type transporter; KEGG: swi:Swit_4581 ABC-2 type transporter	13.0924	13.0555	13.1293	13.1155	13.1424	13.0885	12.9352	13.2495	12.9814	12.7726	13.3384	12.9464	13.0979	13.1607	13.0164	0.268141	13.697	1	0.392004	14.2719	1	0.144278	3.37232	1	-0.3143	16.5813	1	-0.56578	21.5564	1	-0.06283	0.955655	0	-0.07374	2.03586	1	0.053871	1.26603	0	-0.32522	11.2347	1	0.177735	4.66311	1	-0.06999	1.11749
ZMO0407	GcrA cell cycle regulator	PFAM: GcrA cell cycle regulator; KEGG: swi:Swit_4580 GcrA cell cycle regulator	12.6372	12.1414	13.133	12.7289	12.3666	13.0912	12.5349	12.7395	12.7183	11.9486	12.3341	12.3991	13.1211	13.1449	13.0375	0.021193	0.146766	0	-0.06497	0.370071	0	0.107357	0.719656	0	-0.20464	3.16473	1	-0.3855	4.93988	1	-0.02379	0.113231	0	-0.99162	25.449	1	-0.7246	18.5301	1	-1.17248	21.3781	1	-0.81076	14.0952	1	-0.63843	10.3307
ZMO0408	acetylornithine transaminase protein	DapATase; functions in arginine biosynthetic pathway; catalyzes the formation of N-acetyl-L-glutamate 5-semialdehyde from 2-oxoglutarate and N(2)-acetyl-L-ornithine	14.0878	14.4155	13.7602	14.2624	14.5249	13.9999	13.8842	14.2914	14.2334	14.1503	14.6806	14.3692	13.6181	13.9023	14.0976	0.058021	0.951615	0	0.311414	7.23602	1	-0.19537	3.55181	1	-0.40724	16.373	1	-0.53029	14.8443	1	-0.28418	6.31732	1	0.655298	26.6996	1	0.524958	21.5951	1	0.532245	14.9106	1	0.778351	22.6454	1	0.271566	5.90009
ZMO0409	ornithine carbamoyltransferase	catalyzes the formation of L-citrulline from carbamoyl phosphate and L-ornithine in arginine biosynthesis and degradation	13.641	13.8982	13.3839	13.9103	14.1375	13.683	13.3238	13.9583	13.8623	13.4936	14.3028	13.9723	13.1541	13.6137	13.7523	0.095997	2.64493	1	0.330572	10.1037	1	-0.13858	2.7309	1	-0.63444	30.1954	1	-0.80923	27.6517	1	-0.45966	15.4284	1	0.514315	25.1068	1	0.454525	22.2807	1	0.339531	10.4789	1	0.6891	23.8541	1	0.219951	5.58898
ZMO0410	Hsp33 protein	PFAM: Hsp33 protein; KEGG: nar:Saro_3139 HSP33 protein	12.7513	13.102	12.4005	12.8003	12.9253	12.6753	12.7223	12.7802	12.8204	13.2278	12.9762	12.8745	12.2167	12.5843	12.7663	-0.04016	0.628465	0	0.101721	1.44838	1	-0.18204	3.55428	1	-0.05798	1.05333	0	0.251635	5.85454	1	-0.36759	10.1341	1	0.7015	30.1084	1	0.250004	9.60474	1	1.01111	30.5842	1	0.391887	11.0511	1	0.108122	1.58791
ZMO0411	DNA topoisomerase IV subunit B	decatenates newly replicated chromosomal DNA and relaxes positive and negative DNA supercoiling	12.1923	12.2485	12.136	12.6119	12.8028	12.421	11.5397	12.8449	12.3789	11.5362	12.9609	12.6447	11.5431	12.7289	12.1131	0.465957	16.0515	1	0.316193	5.90432	1	0.615722	14.803	1	-1.30521	40.4662	1	-1.42467	33.6397	1	-1.18575	29.0058	1	0.112565	2.04018	1	0.381788	12.5623	1	-0.00689	0.042039	0	0.232023	3.66582	1	0.531553	12.3114
ZMO0412	multiple antibiotic resistance (MarC)-related protein	PFAM: multiple antibiotic resistance (MarC)-related protein; KEGG: sal:Sala_3099 multiple antibiotic resistance (MarC)-related proteins	13.3515	13.0601	13.643	13.8475	13.8765	13.8186	13.0399	13.6632	14.0319	12.4197	13.7005	14.0524	13.6601	13.6259	14.0113	-0.36869	17.946	1	-0.35195	11.0702	1	-0.38543	12.4734	1	-0.62328	29.8731	1	-1.28081	39.5576	1	0.034248	0.373108	0	-0.58293	28.2218	1	0.05785	1.23132	0	-1.24046	38.7034	1	0.074594	1.07532	0	0.041106	0.471998
ZMO0413	hypothetical protein	PFAM: protein of unknown function YGGT; KEGG: swi:Swit_2870 protein of unknown function YGGT	13.7352	13.4492	14.0212	13.8053	13.7395	13.8711	13.6713	13.799	13.8116	13.2048	13.6936	13.7855	14.1379	13.9044	13.8377	-0.01257	0.091067	0	-0.0919	0.660673	0	0.066763	0.431824	0	-0.12769	1.76164	1	-0.4888	8.09754	1	0.233418	2.61789	1	-0.57194	15.7357	1	-0.13151	1.84275	1	-0.93305	18.5233	1	-0.21084	2.23535	1	-0.05218	0.316043
ZMO0414	hypothetical protein	TIGRFAM: MJ0042 family finger-like protein; KEGG: eli:ELI_11445 hypothetical protein	14.217	13.9114	14.5226	14.3112	14.2672	14.3551	14.0798	14.3543	14.268	13.5204	14.3025	14.232	14.6391	14.4062	14.304	0.086346	3.06949	1	0.070502	1.32174	0	0.10219	2.32609	1	-0.27458	16.0382	1	-0.78205	31.8074	1	0.232885	8.19767	1	-0.61119	34.3741	1	-0.08788	3.1549	1	-1.11866	41.2015	1	-0.10372	2.38039	1	-0.07203	1.36476
ZMO0416	cell division ATP-binding protein FtsE	TIGRFAM: cell division ATP-binding protein FtsE; PFAM: ABC transporter related; KEGG: swi:Swit_3013 cell division ATP-binding protein FtsE; SMART: AAA ATPase	11.7851	11.6423	11.9279	11.9729	11.9624	11.9834	11.3997	12.1704	11.7753	11.0164	12.2681	11.6566	11.7831	12.0728	11.894	0.395147	21.5312	1	0.61151	23.5486	1	0.178783	4.78773	1	-0.77069	37.9564	1	-1.25172	41.6623	1	-0.28967	9.74859	1	-0.28569	15.0104	1	-0.02103	0.354709	0	-0.76672	28.9271	1	0.195337	5.48315	1	-0.23739	7.34008
ZMO0417	hypothetical protein	KEGG: nar:Saro_0700 hypothetical protein	11.3149	11.3419	11.2879	11.5461	11.5877	11.5045	10.9285	11.7013	11.3909	10.7588	11.925	11.2505	11.0981	11.4777	11.5313	0.310402	12.8453	1	0.674449	21.0863	1	-0.05364	0.582963	0	-0.77284	32.5964	1	-1.16615	34.2637	1	-0.37954	10.6083	1	0.053988	0.952536	0	0.083249	1.81193	1	-0.33932	9.08927	1	0.447295	13.1556	1	-0.2808	6.9151
ZMO0418	hypothetical protein	PFAM: protein of unknown function DUF218; KEGG: swi:Swit_3011 hypothetical protein	12.1082	11.9105	12.306	12.4893	12.6251	12.3534	11.7055	12.511	12.4675	11.1908	12.6301	12.6202	12.2201	12.392	12.3149	0.043498	0.638006	0	0.009884	0.072481	0	0.077111	0.873792	0	-0.80555	31.8606	1	-1.43923	37.9358	1	-0.17188	2.91891	1	-0.39557	15.8693	1	0.271713	9.80011	1	-1.02925	29.3147	1	0.2381	4.84508	1	0.305326	7.05341
ZMO0419	phospholipid/glycerol acyltransferase	PFAM: phospholipid/glycerol acyltransferase; KEGG: swi:Swit_3010 phospholipid/glycerol acyltransferase	11.863	12.0188	11.7073	12.1466	12.6184	11.6748	11.3454	12.3806	11.9125	11.2777	12.76	12.4768	11.4132	12.0013	11.3482	0.468149	22.7927	1	0.283142	8.04945	1	0.653155	22.4887	1	-1.03521	42.8505	1	-1.48227	43.1872	1	-0.58815	20.1988	1	0.311565	14.5429	1	0.943632	40.3497	1	-0.1355	2.60965	1	0.758626	25.9418	1	1.12864	35.9036
ZMO0420	arogenate dehydrogenase	KEGG: sal:Sala_2888 cyclohexadienyl dehydrogenase; PFAM: Prephenate dehydrogenase; NADP oxidoreductase coenzyme F420-dependent; NAD-dependent glycerol-3-phosphate dehydrogenase domain protein	12.9651	12.8849	13.0453	13.3571	13.6095	13.1047	12.4608	13.4694	13.2449	11.9994	13.7704	13.4487	12.9222	13.1683	13.0411	0.224521	2.91308	1	0.32175	2.97385	1	0.127292	0.74461	0	-1.00859	22.4896	1	-1.77104	27.5434	1	-0.24614	1.96265	1	-0.16038	1.73168	1	0.504845	9.86076	1	-0.92283	13.8131	1	0.602074	7.74557	1	0.407616	4.29918
ZMO0421	histidinol-phosphate aminotransferase	catalyzes the formation of L-histidinol phosphate from imidazole-acetol phosphate and glutamate in histidine biosynthesis	12.4375	12.3504	12.5245	12.5916	12.8746	12.3086	12.0935	12.7814	12.4018	11.6309	13.07	12.6793	12.5562	12.4929	12.1242	0.379665	15.0777	1	0.390679	10.0001	1	0.368651	9.22644	1	-0.68788	27.8836	1	-1.43906	37.8822	1	0.06329	0.661581	0	-0.17408	5.08508	1	0.566081	23.2914	1	-0.92525	26.6727	1	0.577096	16.421	1	0.555067	15.688
ZMO0422	BadM/Rrf2 family transcriptional regulator	KEGG: swi:Swit_2919 BadM/Rrf2 family transcriptional regulator; TIGRFAM: transcriptional regulator, Rrf2 family; FeS assembly SUF system regulator; PFAM: protein of unknown function UPF0074	12.9448	13.1053	12.7843	13.3209	13.3327	13.3092	12.6486	13.241	13.4008	13.0354	13.1753	13.49	12.2619	13.3067	13.3115	-0.15977	1.22598	0	-0.31474	2.02261	1	-0.00479	0.014276	0	-0.59237	8.98917	1	-0.13992	0.62131	0	-1.04482	12.1298	1	0.321002	3.5751	1	0.023527	0.108749	0	0.773451	8.02176	1	-0.13145	0.571006	0	0.1785	0.871364
ZMO0423	cysteine desulfurase activator complex subunit SufB	with SufCD activates cysteine desulfurase SufS	13.5233	13.6119	13.4347	13.747	13.6478	13.8462	13.3321	13.7145	13.7795	13.6574	13.5663	13.7292	13.0067	13.8626	13.8298	-0.065	0.941079	0	-0.16283	2.21357	1	0.032818	0.244136	0	-0.38242	13.0851	1	0.091059	0.928342	0	-0.8559	22.0556	1	0.177208	4.33142	1	-0.19845	5.15695	1	0.65069	16.3855	1	-0.29627	5.60107	1	-0.10063	1.07235
ZMO0425	FeS assembly ATPase SufC	KEGG: swi:Swit_2917 FeS assembly ATPase SufC; TIGRFAM: FeS assembly ATPase SufC; PFAM: ABC transporter related	13.2184	13.4114	13.0254	13.1575	13.0487	13.2663	13.2596	13.1773	13.1376	13.7698	13.0531	13.0442	12.7493	13.3016	13.2309	0.039744	0.808509	0	0.008832	0.085111	0	0.070655	1.12266	0	0.082223	2.38592	1	0.716729	26.8602	1	-0.55228	20.8934	1	0.385978	20.6409	1	-0.21762	10.3424	1	1.02048	35.7608	1	-0.24853	7.65035	1	-0.18671	4.98192
ZMO0426	SufBD protein	PFAM: SufBD protein; KEGG: swi:Swit_2916 SufBD protein	12.4132	12.4594	12.367	12.2684	12.1557	12.3811	12.5678	12.2587	12.2781	12.8228	12.0961	12.2154	12.3128	12.4213	12.3409	-0.01946	0.15403	0	-0.11932	1.00146	0	0.080408	0.577552	0	0.309106	7.2378	1	0.726719	14.4193	1	-0.10851	0.874074	0	0.092421	1.14339	0	-0.22533	4.48611	1	0.510034	9.03647	1	-0.32519	4.62894	1	-0.12546	1.07705
ZMO0427	SufS subfamily cysteine desulfurase	KEGG: swi:Swit_2915 cysteine desulfurase; TIGRFAM: cysteine desulfurase, SufS subfamily; PFAM: aminotransferase class V	12.9341	12.9258	12.9424	12.6584	12.4683	12.8485	13.2241	12.6441	12.6727	13.4624	12.3893	12.5473	12.9859	12.8989	12.7981	-0.02863	0.399999	0	-0.15802	2.83216	1	0.10076	1.41938	0	0.58005	25.3961	1	1.07308	31.9851	1	0.087025	1.14227	0	-0.01659	0.204997	0	-0.38023	16.3438	1	0.476434	14.1359	1	-0.50962	15.3406	1	-0.25084	5.79123
ZMO0428	FeS assembly SUF system protein	KEGG: swi:Swit_2914 FeS assembly SUF system protein; TIGRFAM: FeS assembly SUF system protein; PFAM: protein of unknown function DUF59	11.8402	11.3247	12.3557	11.755	11.191	12.319	12.0117	11.6687	11.8414	11.5657	11.0836	11.2984	12.4577	12.2537	12.3843	-0.17269	2.6184	1	-0.21477	2.14525	1	-0.1306	1.01708	0	0.343061	7.50332	1	0.482094	7.43411	1	0.204028	1.9821	1	-1.03103	27.5347	1	-1.12798	29.7417	1	-0.892	16.7356	1	-1.17007	22.4002	1	-1.0859	20.7607
ZMO0429	iron-sulfur cluster assembly accessory protein	KEGG: swi:Swit_2913 iron-sulfur cluster assembly accessory protein; TIGRFAM: iron-sulfur cluster assembly accessory protein; PFAM: HesB/YadR/YfhF-family protein	13.2226	12.8407	13.6045	13.4002	13.1499	13.6505	13.191	13.2542	13.5462	12.6575	13.0239	13.2759	13.7244	13.4845	13.8165	-0.29203	10.5385	1	-0.25208	5.13658	1	-0.33198	7.7535	1	-0.06323	1.05176	0	-0.36639	8.92957	1	0.239934	4.76123	1	-0.7638	30.0423	1	-0.50058	20.2062	1	-1.06696	29.7358	1	-0.46064	12.1819	1	-0.54053	14.8891
ZMO0430	pyrimidine 5'-nucleotidase	KEGG: swi:Swit_2912 pyrimidine 5'-nucleotidase; TIGRFAM: HAD-superfamily hydrolase, subfamily IA, variant 3; pyrimidine 5'-nucleotidase; PFAM: Haloacid dehalogenase domain protein hydrolase	12.6267	12.595	12.6585	12.7308	12.715	12.7466	12.387	12.8665	12.5952	12.1674	13.0225	12.4075	12.6065	12.7104	12.7828	0.271333	12.6646	1	0.61508	21.7717	1	-0.07241	1.05463	0	-0.47951	23.9706	1	-0.8551	29.5234	1	-0.10392	1.8083	1	-0.06349	1.44896	1	-0.03165	0.539571	0	-0.43908	14.978	1	0.312101	9.60929	1	-0.37539	12.3115
ZMO0431	2,3,4,5-tetrahydropyridine-2,6-carboxylate N-succinyltransferase	catalyzes the formation of N-succinyl-2-amino-6-ketopimelate from succinyl-CoA and tetrahydrodipicolinate in the lysine biosynthetic pathway	14.6419	14.9376	14.3462	14.734	14.838	14.63	14.5257	14.7581	14.71	14.8321	15.0431	14.633	14.2193	14.473	14.7869	0.048082	1.07974	0	0.410072	15.1732	1	-0.31391	10.7915	1	-0.23232	11.4689	1	-0.21095	6.10515	1	-0.2537	8.01581	1	0.591423	30.9476	1	0.208057	9.88087	1	0.612801	23.4624	1	0.570046	21.8393	1	-0.15393	3.76194
ZMO0432	arginase/agmatinase/formiminoglutamase	PFAM: Arginase/agmatinase/formiminoglutamase; KEGG: kpe:KPK_3503 arginase family protein	13.0294	13.5949	12.4638	12.6942	12.7027	12.6856	13.4017	12.657	12.7313	14.2058	12.984	12.4214	12.5975	12.3301	13.0411	-0.07422	1.272	0	0.562579	15.0571	1	-0.71102	19.6492	1	0.744624	28.6529	1	1.22182	32.3769	1	0.26743	5.36452	1	1.13111	39.4258	1	0.017114	0.185938	0	1.6083	39.5704	1	0.653912	17.9306	1	-0.61968	16.871
ZMO0433	guanylate kinase	Essential for recycling GMP and indirectly, cGMP	12.7684	13.3373	12.1995	12.8768	13.5681	12.1855	12.4266	13.1102	12.6433	12.9201	13.7544	13.3817	11.933	12.466	11.9049	0.46691	15.5967	1	0.372726	7.25364	1	0.561094	12.7581	1	-0.68367	23.5234	1	-0.83432	20.267	1	-0.53301	11.9383	1	1.13776	36.1182	1	1.38261	41.3063	1	0.987105	23.9983	1	1.28842	30.4139	1	1.47679	33.8858
ZMO0435	17 kDa surface antigen	PFAM: 17 kDa surface antigen; KEGG: swi:Swit_1509 17 kDa surface antigen	12.3497	11.9701	12.7294	11.7465	10.8858	12.6072	12.9732	11.7263	11.7668	12.9571	10.9831	10.7885	12.9894	12.4695	12.745	-0.04049	0.261204	0	0.19459	1.35509	0	-0.27557	2.30277	1	1.24696	27.2122	1	1.974	29.9802	1	0.519924	6.14891	1	-0.75935	16.3922	1	-1.72147	35.3363	1	-0.03232	0.134087	0	-1.48639	23.2063	1	-1.95655	29.7592
ZMO0436	hypothetical protein	KEGG: smt:Smal_1222 hypothetical protein	11.4326	11.2494	11.6159	11.1094	10.4391	11.7796	11.7025	11.1628	11.0559	11.5512	10.9477	9.93053	11.8538	11.3779	12.1813	0.106883	1.35208	0	1.01713	20.3784	1	-0.80337	15.656	1	0.539681	14.7217	1	0.603494	10.8996	1	0.475868	7.81837	1	-0.36646	8.83455	1	-1.34052	35.3619	1	-0.30265	3.94068	1	-0.43027	6.74408	1	-2.25078	39.9038
ZMO0437	hypothetical protein	KEGG: sal:Sala_1429 hypothetical protein	11.996	12.0046	11.9873	12.5301	13.0609	11.9993	11.4277	12.5642	12.4959	10.8373	13.1719	12.9499	12.0181	11.9565	12.042	0.068304	1.22894	0	0.222041	4.41831	1	-0.08543	1.02688	0	-1.13654	41.1591	1	-2.33462	51.4007	1	0.061532	0.647082	0	0.017328	0.202317	0	1.06167	39.3302	1	-1.18075	33.0313	1	1.2154	33.7754	1	0.907929	26.5071
ZMO0439	RluA family pseudouridine synthase	KEGG: swi:Swit_2710 ribosomal large subunit pseudouridine synthase C; TIGRFAM: pseudouridine synthase, RluA family; PFAM: pseudouridine synthase	12.3965	12.7064	12.0866	12.531	12.9039	12.158	12.2084	12.5845	12.4775	12.4437	12.969	12.8388	11.9732	12.1999	12.1162	0.107013	3.15891	1	0.130286	2.50103	1	0.083741	1.27524	0	-0.37604	18.3515	1	-0.52537	18.1058	1	-0.2267	5.89738	1	0.619818	29.744	1	0.74588	34.4509	1	0.470484	15.9581	1	0.769153	26.5533	1	0.722608	25.0757
ZMO0440	hypothetical protein	N/A	13.348	13.521	13.175	13.2165	13.3149	13.1182	13.3485	13.3475	13.0856	13.6079	13.434	13.1958	13.0891	13.2609	12.9754	0.261873	9.41408	1	0.238262	4.90964	1	0.285483	6.45933	1	0.001056	0.010354	0	0.173915	3.01004	1	-0.1718	2.95318	1	0.345943	13.614	1	0.196694	6.21305	1	0.518802	14.6366	1	0.173084	2.98763	1	0.220305	4.3504
ZMO0441	ATP12 ATPase	PFAM: ATP12 ATPase; KEGG: swi:Swit_2712 ATP12 ATPase	13.9726	14.2009	13.7444	13.9553	14.1111	13.7995	13.9036	14.0416	13.869	14.225	14.1767	14.0455	13.5822	13.9065	13.6926	0.172591	3.40844	1	0.131233	1.31364	0	0.213949	2.77493	1	-0.138	2.40506	1	0.048272	0.334967	0	-0.32427	5.29161	1	0.456501	13.923	1	0.311589	8.34295	1	0.64277	13.8475	1	0.270231	3.99424	1	0.352947	6.01797
ZMO0442	HAD superfamily hydrolase	KEGG: gdj:Gdia_0245 HAD-superfamily hydrolase, subfamily IA, variant 3; TIGRFAM: HAD-superfamily hydrolase, subfamily IA, variant 3; HAD-superfamily hydrolase, subfamily IA, variant 1; PFAM: Haloacid dehalogenase domain protein hydrolase	13.1443	13.6106	12.678	12.7219	12.7111	12.7326	13.6723	12.6163	12.8274	14.4472	12.774	12.6482	12.8974	12.4587	13.0066	-0.2111	4.29549	1	0.125769	1.14123	0	-0.54796	10.5048	1	1.05595	31.0138	1	1.67319	33.9154	1	0.438713	7.68219	1	0.932589	27.9345	1	-0.02152	0.180516	0	1.54983	31.9531	1	0.315348	4.67522	1	-0.35838	5.68633
ZMO0443	ribonucleotide-diphosphate reductase subunit beta	B2 or R2 protein; type 1b enzyme; catalyzes the rate-limiting step in dNTP synthesis; converts nucleotides to deoxynucleotides; forms a homodimer and then a multimeric complex with NrdE	13.8683	14.1204	13.6163	14.5406	14.827	14.2542	13.1174	14.6193	14.4619	13.3482	14.8926	14.7615	12.8867	14.346	14.1624	0.157348	3.63045	1	0.13112	1.6016	1	0.183577	2.68897	1	-1.50184	45.2392	1	-1.54444	36.6699	1	-1.45925	35.1838	1	0.504049	18.2833	1	0.572869	20.9676	1	0.461458	10.7038	1	0.546641	13.3526	1	0.599098	14.9509
ZMO0444	lipolytic protein G-D-S-L family	PFAM: lipolytic protein G-D-S-L family; KEGG: swi:Swit_3458 GDSL family lipase	13.6451	13.6797	13.6104	13.892	14.091	13.693	13.3078	13.9824	13.8017	13.1973	14.1621	14.0198	13.4182	13.8026	13.5835	0.180722	8.62299	1	0.142303	3.56245	1	0.219142	6.89708	1	-0.67462	35.4447	1	-0.96481	35.7376	1	-0.38443	14.7943	1	0.06933	1.99631	1	0.397939	22.5234	1	-0.22086	6.9772	1	0.35952	13.6223	1	0.436359	17.1718
ZMO0445	hypothetical protein	KEGG: swi:Swit_3459 hypothetical protein	12.131	12.1184	12.1437	12.4238	12.458	12.3897	11.7482	12.5139	12.3338	11.6902	12.5466	12.3692	11.8062	12.4812	12.2983	0.180149	5.01787	1	0.177406	2.85937	1	0.182891	2.99851	1	-0.76574	29.4627	1	-0.85648	23.8522	1	-0.67501	18.6716	1	-0.02525	0.297773	0	0.06823	1.13176	0	-0.11599	1.4874	1	0.065488	0.653634	0	0.070973	0.730246
ZMO0446	membrane bound O-acyl transferase MBOAT family protein	PFAM: membrane bound O-acyl transferase MBOAT family protein; KEGG: swi:Swit_3460 membrane bound O-acyl transferase, MBOAT family protein	12.0467	11.9881	12.1053	12.2847	12.3369	12.2325	11.6131	12.4804	12.089	11.4959	12.4804	12.1935	11.7302	12.4804	11.9846	0.391397	20.9947	1	0.286931	9.42201	1	0.495864	18.675	1	-0.86736	40.7109	1	-0.98451	34.8883	1	-0.75021	28.0245	1	-0.11721	4.16112	1	0.104408	3.47549	1	-0.23436	7.04501	1	-5.85e-05	0.000518	0	0.208875	5.93249
ZMO0447	hypothetical protein	KEGG: swi:Swit_3461 hypothetical protein	11.5762	11.9374	11.215	11.9658	12.5046	11.427	11.3318	11.8206	12.111	11.4293	12.4454	12.5638	11.2343	11.1958	11.6582	-0.29038	8.16083	1	-0.11837	1.22335	0	-0.46239	9.64974	1	-0.48878	16.1573	1	-1.01609	24.3009	1	0.038529	0.27152	0	0.722323	24.4242	1	1.07762	34.2901	1	0.195011	2.61718	1	1.24963	29.2592	1	0.905613	21.7014
ZMO0448	cell wall hydrolase SleB	PFAM: cell wall hydrolase SleB; KEGG: swi:Swit_3463 cell wall hydrolase, SleB	13.2266	13.1667	13.2865	13.3708	14.106	12.6357	13.0878	13.3654	13.3762	12.0373	14.2962	13.9158	14.1384	12.4347	12.8367	-0.0108	0.08671	0	0.380389	6.55098	1	-0.402	7.10996	1	-0.27757	6.86458	1	-2.25887	42.7973	1	1.70372	35.2804	1	-0.11981	1.87995	1	1.4703	40.5602	1	-2.10111	40.8406	1	1.86149	37.6078	1	1.0791	23.9961
ZMO0449	hypothetical protein	KEGG: nar:Saro_0943 hypothetical protein	14.6861	14.5827	14.7896	14.8317	14.9065	14.757	14.4824	14.8898	14.7737	14.1871	14.9783	14.8346	14.7777	14.8014	14.7127	0.11618	3.62155	1	0.143679	2.93751	1	0.088682	1.40011	0	-0.40744	20.13	1	-0.79124	27.364	1	-0.02364	0.238123	0	-0.20687	8.64646	1	0.14943	5.34433	1	-0.59067	20.6601	1	0.176929	4.06392	1	0.121932	2.27555
ZMO0452	pyrrolo-quinoline quinone	PFAM: Pyrrolo-quinoline quinone; KEGG: swi:Swit_3125 pyrrolo-quinoline quinone	13.2235	13.1224	13.3245	13.5171	13.565	13.4691	12.7555	13.6914	13.3427	12.491	13.7538	13.3763	13.02	13.629	13.3092	0.348694	15.2007	1	0.377566	10.8166	1	0.319822	8.59481	1	-0.93595	38.1011	1	-1.26287	36.8582	1	-0.60903	19.3317	1	-0.20214	7.30804	1	0.09591	2.32256	1	-0.52906	16.5158	1	0.124782	2.04163	1	0.067037	0.814112
ZMO0453	GTP-binding protein EngA	EngA; essential Neisserial GTPase; synchronizes cellular events by interacting with multiple targets with tandem G-domains; overexpression in Escherichia coli suppresses rrmJ mutation; structural analysis of the Thermotoga maritima ortholog shows different nucleotide binding affinities in the two binding domains	13.1744	13.4927	12.8562	13.3776	13.4174	13.3377	12.8529	13.496	13.2592	13.2814	13.7041	13.1308	12.4245	13.2879	13.3876	0.236796	9.47729	1	0.573294	18.568	1	-0.0997	1.50301	1	-0.64305	29.0577	1	-0.42269	12.9314	1	-0.86342	27.7861	1	0.636525	28.8063	1	0.079662	1.80919	1	0.85689	27.6018	1	0.41616	12.6768	1	-0.25684	6.45662
ZMO0454	formate--tetrahydrofolate ligase	KEGG: mmr:Mmar10_1412 formate-tetrahydrofolate ligase; PFAM: formate-tetrahydrofolate ligase FTHFS	13.4597	13.9302	12.9892	13.1175	13.4217	12.8133	14.3633	12.5561	13.6789	14.5423	13.3182	13.5252	14.1844	11.794	13.8325	-1.12278	43.101	1	-0.20703	4.51445	1	-2.03854	49.9652	1	1.80724	56.2774	1	1.22409	36.1448	1	2.39039	54.4021	1	0.94106	38.3536	1	0.608458	27.2345	1	0.357906	10.1147	1	1.52422	41.9922	1	-0.3073	8.16488
ZMO0456	ferredoxin	PFAM: ferredoxin; KEGG: xcv:XCV0319 putative vanillate O-demethylase oxidoreductase	13.052	12.8503	13.2536	12.9813	13.1959	12.7667	12.6862	13.4178	12.5448	12.3054	13.3953	12.9965	13.067	13.4403	12.093	0.873031	16.1074	1	0.398786	3.21889	1	1.34728	17.8028	1	-0.73161	12.9783	1	-1.08992	13.8559	1	-0.37331	2.90377	1	-0.40332	5.59978	1	0.429224	6.15213	1	-0.76162	8.57974	1	-0.04502	0.163999	0	0.903469	10.8687
ZMO0457	AsnC family transcriptional regulator	PFAM: regulatory protein AsnC/Lrp family; KEGG: bcs:BCAN_A0882 hypothetical protein	12.3931	12.1336	12.6527	12.5578	12.7488	12.3667	12.2338	12.5525	12.563	11.5855	12.6817	12.8158	12.8821	12.4233	12.3102	-0.01051	0.083321	0	-0.13404	1.30066	0	0.113013	1.01278	0	-0.31872	8.28041	1	-1.09626	24.1384	1	0.458831	8.49394	1	-0.51906	15.728	1	0.382015	10.6586	1	-1.29661	28.1265	1	0.258488	3.56888	1	0.505543	9.73354
ZMO0458	ABC transporter-like protein	KEGG: swi:Swit_2345 ABC transporter related; PFAM: ABC transporter related; SMART: AAA ATPase	11.2541	11.3662	11.142	11.6772	11.9649	11.3894	10.9436	11.5647	11.7896	10.8639	11.8686	12.0612	11.0233	11.2607	11.5181	-0.22498	10.8994	1	-0.19256	5.26767	1	-0.2574	8.11303	1	-0.62107	32.0312	1	-1.00477	35.4993	1	-0.23738	7.21151	1	0.224208	10.8492	1	0.575488	30.1103	1	-0.15949	3.93792	1	0.607904	23.1417	1	0.543072	20.6495
ZMO0459	LolC/E family lipoprotein releasing system transmembrane protein	KEGG: swi:Swit_2346 LolC/E family lipoprotein releasing system, transmembrane protein; TIGRFAM: lipoprotein releasing system, transmembrane protein, LolC/E family; PFAM: protein of unknown function DUF214	12.3965	12.2173	12.5757	12.3686	12.3512	12.3859	12.4741	12.3188	12.4183	12.2007	12.2338	12.4685	12.7476	12.4038	12.3681	-0.09942	1.14162	0	-0.23462	2.4814	1	0.035777	0.19146	0	0.155309	2.23996	1	-0.03314	0.175181	0	0.343762	4.49814	1	-0.35844	8.06058	1	-0.03479	0.280022	0	-0.54689	8.98178	1	-0.16999	1.51375	1	0.100411	0.706767
ZMO0460	prolyl-tRNA synthetase	KEGG: swi:Swit_2347 prolyl-tRNA synthetase; TIGRFAM: prolyl-tRNA synthetase; PFAM: tRNA synthetase class II (G H P and S); Anticodon-binding domain protein	13.5083	13.5505	13.4661	13.3526	13.5083	13.197	13.5502	13.4665	13.2388	13.4892	13.6119	13.4046	13.6112	13.321	13.073	0.227638	7.05505	1	0.207271	3.60037	1	0.248005	4.75615	1	0.083729	1.51618	1	-0.12273	1.60045	1	0.290185	6.04331	1	0.084408	1.53476	1	0.311231	10.9719	1	-0.12205	1.58707	1	0.290864	6.06462	1	0.331598	7.36866
ZMO0462	CTP synthetase	CTP synthase; cytidine triphosphate synthetase; catalyzes the ATP-dependent amination of UTP to CTP with either L-glutamine or ammonia as the source of nitrogen; in Escherichia coli this enzyme forms a homotetramer	13.7295	14.107	13.352	14.0974	14.4765	13.7181	13.3743	14.0846	14.1101	13.6971	14.5168	14.4363	13.0515	13.6524	13.7839	-0.02548	0.219301	0	0.080575	0.606631	0	-0.13153	1.21374	0	-0.71029	21.5448	1	-0.81971	17.3087	1	-0.60087	11.8335	1	0.75503	22.9044	1	0.758402	23.005	1	0.645607	12.9834	1	0.864453	18.3704	1	0.652352	13.1558
ZMO0464	preprotein translocase subunit SecG	KEGG: swi:Swit_2349 protein translocase subunit SecG; TIGRFAM: preprotein translocase, SecG subunit; PFAM: Preprotein translocase SecG subunit	13.3143	13.311	13.3177	13.6431	14.0768	13.2095	12.8645	13.7642	13.5221	12.4453	14.1766	13.977	13.2836	13.3518	13.0671	0.242152	9.10297	1	0.199606	4.06093	1	0.284698	6.97326	1	-0.89971	36.3255	1	-1.73125	44.5898	1	-0.06816	0.801464	0	-0.00676	0.0748	0	0.86733	35.3659	1	-0.83831	25.8491	1	0.824784	25.4649	1	0.909876	27.816
ZMO0465	Triose-phosphate isomerase	KEGG: swi:Swit_2350 triosephosphate isomerase; PFAM: triosephosphate isomerase	13.8762	14.1065	13.6459	13.9563	14.1891	13.7234	13.7654	13.987	13.9256	13.9482	14.2647	14.1135	13.5826	13.7092	13.7376	0.061363	1.40281	0	0.151188	3.29674	1	-0.02846	0.306822	0	-0.22157	9.83048	1	-0.31656	9.96966	1	-0.12658	2.49905	1	0.460558	23.3333	1	0.465725	23.5876	1	0.365566	12.0887	1	0.555551	19.8431	1	0.3759	12.5329
ZMO0467	PpiC-type peptidyl-prolyl cis-trans isomerase	PFAM: PpiC-type peptidyl-prolyl cis-trans isomerase; KEGG: swi:Swit_2351 hypothetical protein	14.8123	14.6941	14.9306	14.885	15.0092	14.7607	14.6338	14.9909	14.779	14.3352	15.0529	14.9655	14.9323	14.9289	14.5925	0.211898	7.8098	1	0.087398	1.19009	0	0.336398	9.20971	1	-0.35715	15.6117	1	-0.71768	22.8609	1	0.003388	0.025891	0	-0.23653	9.13687	1	0.248508	9.7878	1	-0.59706	18.8876	1	0.124008	2.01721	1	0.373008	10.6179
ZMO0468	anthranilate synthase component I	TIGRFAM: anthranilate synthase component I; KEGG: swi:Swit_2352 anthranilate synthase, component I; PFAM: Anthranilate synthase component I domain protein; Chorismate binding-like	13.4137	13.4902	13.3372	13.744	13.8422	13.6458	13.017	13.8104	13.6776	13.0577	13.9228	13.7616	12.9765	13.6981	13.5936	0.132806	4.85919	1	0.161184	3.83448	1	0.104427	1.95282	1	-0.79335	37.6734	1	-0.86511	30.9473	1	-0.7216	26.4912	1	0.152955	6.0261	1	0.196336	8.69055	1	0.081196	1.33411	0	0.224714	6.38102	1	0.167958	4.08799
ZMO0469	hypothetical protein	N/A	14.4705	14.3184	14.6225	14.4106	14.4354	14.3858	14.5152	14.4257	14.3955	14.1457	14.491	14.3797	14.8847	14.3604	14.4113	0.030218	0.171977	0	0.111323	0.563073	0	-0.05089	0.21085	0	0.089544	0.67063	0	-0.34528	2.97404	1	0.524365	5.67918	1	-0.30416	4.18912	1	0.049553	0.310338	0	-0.73898	9.37937	1	0.130659	0.700143	0	-0.03155	0.121892
ZMO0471	LysR family transcriptional regulator	PFAM: regulatory protein LysR; LysR substrate-binding; KEGG: bxe:Bxe_C0187 LysR family transcriptional regulator	11.215	11.2282	11.2019	11.2956	11.5105	11.0807	11.0656	11.3645	11.2267	11.0449	11.4115	11.6095	11.0863	11.3175	10.8439	0.137776	2.74755	1	-0.198	2.81731	1	0.473554	10.4197	1	-0.29894	8.90342	1	-0.36668	7.25238	1	-0.2312	3.58827	1	0.026341	0.270976	0	0.42986	14.3952	1	-0.0414	0.308425	0	0.094081	0.918084	0	0.765638	18.808
ZMO0472	rpsU-divergently transcribed protein	KEGG: swi:Swit_2449 RpsU-divergently transcribed protein; TIGRFAM: rpsU-divergently transcribed protein; PFAM: COQ9 domain protein	15.0056	14.9089	15.1023	15.1263	15.1172	15.1353	14.9177	15.0935	15.1591	14.6817	15.1361	15.0983	15.1537	15.0509	15.2198	-0.06557	1.5585	1	0.037781	0.441102	0	-0.16892	3.94145	1	-0.17577	7.09779	1	-0.45437	15.905	1	0.102838	1.82391	1	-0.19336	8.15565	1	-0.01811	0.270821	0	-0.47197	16.6261	1	0.08524	1.37326	0	-0.12146	2.35733
ZMO0473	6,7-dimethyl-8-ribityllumazine synthase	RibE; 6,7-diimethyl-8-ribityllumazine synthase; DMRL synthase; lumazine synthase; beta subunit of riboflavin synthase; condenses 5-amino-6-(1'-D)-ribityl-amino-2,4(1H,3H)-pyrimidinedione with L-3,4-dihydrohy-2-butanone-4-phosphate to generate 6,6-dimethyl-8-lumazine (DMRL); riboflavin synthase then uses 2 molecules of DMRL to produce riboflavin (vitamin B12); involved in the last steps of ribofla…	13.7427	13.8951	13.5904	13.7623	13.9059	13.6188	13.7564	13.729	13.7957	13.8457	13.9444	13.8674	13.6671	13.5136	13.7239	-0.06666	1.88162	1	0.076992	1.38474	0	-0.21031	6.49529	1	0.027397	0.524901	0	-0.09868	2.01859	1	0.153477	4.01224	1	0.304701	16.9416	1	0.287129	15.8101	1	0.178621	5.07213	1	0.430781	16.9357	1	0.143478	3.61269
ZMO0474	3,4-dihydroxy-2-butanone 4-phosphate synthase	KEGG: swi:Swit_2445 3,4-dihydroxy-2-butanone 4-phosphate synthase; TIGRFAM: 3,4-dihydroxy-2-butanone 4-phosphate synthase; PFAM: 34-dihydroxy-2-butanone 4-phosphate synthase; GTP cyclohydrolase II	14.0267	13.9543	14.0991	13.8181	13.7303	13.906	14.2079	13.8454	13.7909	14.1096	13.7989	13.6617	14.3062	13.8919	13.9201	0.054531	0.934324	0	0.137219	2.21204	1	-0.02816	0.249327	0	0.362484	15.1224	1	0.310723	7.75043	1	0.414245	11.5563	1	-0.1448	4.12588	1	-0.17572	5.55747	1	-0.19656	3.87142	1	-0.09303	1.22753	0	-0.25841	5.8965
ZMO0475	riboflavin synthase subunit alpha	catalyzes the formation of riboflavin from 6,7-dimethyl-8-(1-D-ribityl)lumazine	14.2982	14.3284	14.2681	14.07	13.9822	14.1578	14.535	14.0614	14.0787	14.5624	14.0943	13.8702	14.5077	14.0285	14.2872	-0.0173	0.19039	0	0.224155	4.14867	1	-0.25875	5.17675	1	0.473652	18.6137	1	0.468098	12.1039	1	0.479206	12.4772	1	0.06028	0.952359	0	-0.17562	4.8613	1	0.054726	0.516648	0	0.065834	0.66275	0	-0.41707	10.3797
ZMO0476	riboflavin biosynthesis protein RibD	KEGG: swi:Swit_2443 diaminohydroxyphosphoribosylaminopyrimidine deaminase / 5-amino-6-(5-phosphoribosylamino)uracil reductase; TIGRFAM: riboflavin biosynthesis protein RibD; PFAM: CMP/dCMP deaminase zinc-binding; bifunctional deaminase-reductase domain protein	12.1468	11.941	12.3526	12.3918	12.2865	12.4972	11.7232	12.5704	12.2132	11.3302	12.5518	12.0211	12.1162	12.5891	12.4052	0.357288	6.79625	1	0.5307	7.30646	1	0.183876	1.4364	1	-0.84726	20.5569	1	-1.22156	20.9734	1	-0.47295	6.15728	1	-0.41161	8.35407	1	-0.21072	3.0184	1	-0.78592	12.5722	1	-0.03731	0.176201	0	-0.38413	4.48166
ZMO0477	hypothetical protein	KEGG: swi:Swit_2442 hypothetical protein	11.6549	11.5702	11.7396	11.9133	11.9563	11.8703	11.3798	11.9299	11.8966	10.9818	12.1586	11.7539	11.7779	11.7013	12.0392	0.033341	0.368137	0	0.404622	8.50254	1	-0.33794	6.53645	1	-0.55008	19.3734	1	-1.1768	28.8496	1	0.076646	0.699526	0	-0.16944	3.86195	1	0.086004	1.35853	0	-0.79616	19.8597	1	0.457284	10.0899	1	-0.28528	5.05772
ZMO0478	winged helix family two component transcriptional regulator	PFAM: response regulator receiver; transcriptional regulator domain protein; KEGG: swi:Swit_4742 two component transcriptional regulator	14.291	13.9388	14.6433	14.6924	14.532	14.8527	13.8903	14.6917	14.693	13.1691	14.7084	14.3556	14.6115	14.675	15.0305	-0.00132	0.00882	0	0.352813	4.98575	1	-0.35546	5.04317	1	-0.80138	22.7235	1	-1.53931	30.0072	1	-0.06346	0.405139	0	-0.70452	19.9119	1	-0.32073	7.27643	1	-1.44244	28.4006	1	0.033406	0.185362	0	-0.67486	12.6026
ZMO0479	peptidoglycan-binding LysM	PFAM: Peptidoglycan-binding LysM; KEGG: bvi:Bcep1808_1399 peptidoglycan-binding LysM	12.6379	12.6479	12.6278	13.1018	12.9665	13.237	12.1332	13.1425	13.0611	12.1175	13.1782	12.7548	12.149	13.1067	13.3674	0.081384	1.51598	1	0.423424	10.8195	1	-0.26066	5.36105	1	-1.00921	37.0673	1	-1.06071	29.4544	1	-0.95772	26.9588	1	0.020005	0.23021	0	-0.27054	9.41613	1	-0.03149	0.261844	0	0.071502	0.759075	0	-0.61258	17.1376
ZMO0480	histidine kinase	PFAM: ATP-binding region ATPase domain protein; CHASE2 domain protein; KEGG: swi:Swit_4740 integral membrane sensor signal transduction histidine kinase	12.5848	12.4617	12.7078	12.6068	12.3812	12.8325	12.4834	12.6862	12.5275	12.4021	12.5214	12.2409	12.5647	12.851	12.814	0.158672	2.7558	1	0.280411	3.90129	1	0.036934	0.226815	0	-0.20276	4.03926	1	-0.11924	1.05689	0	-0.28628	4.02902	1	-0.24609	5.44364	1	-0.45134	12.8539	1	-0.16257	1.67603	1	-0.3296	5.00943	1	-0.57308	11.1674
ZMO0481	hypothetical protein	N/A	11.4039	11.3399	11.4679	11.7838	11.56	12.0076	11.2027	11.6051	11.9625	10.8328	11.8469	11.273	11.5725	11.3632	12.652	-0.35746	8.91598	1	0.573892	10.6249	1	-1.28882	26.4651	1	-0.40239	10.504	1	-1.0141	20.9893	1	0.209327	2.32967	1	-0.12799	1.86195	1	-0.44763	12.1023	1	-0.73971	14.7226	1	0.483723	8.37451	1	-1.37899	28.0985
ZMO0482	fructose 1,6-bisphosphatase II	type II fructose 1,6-bisphosphatae; in Escherichia coli this protein forms a dimer and binds manganese	13.0229	13.0842	12.9615	13.0042	13.0543	12.954	13.1008	12.9449	13.0634	13.032	13.1364	12.9723	13.1696	12.7534	13.1545	-0.1185	4.79106	1	0.164108	4.63856	1	-0.40111	16.0801	1	0.155917	7.24712	1	-0.10435	2.29286	1	0.416183	16.7841	1	0.122697	5.0541	1	0.100352	3.70233	1	-0.13757	3.5269	1	0.382963	15.2209	1	-0.18226	5.44833
ZMO0483	homoserine dehydrogenase	KEGG: swi:Swit_4731 homoserine dehydrogenase; PFAM: homoserine dehydrogenase; amino acid-binding ACT domain protein; homoserine dehydrogenase NAD-binding	12.5128	12.4868	12.5387	12.7836	13.0051	12.5622	12.1946	12.8309	12.7364	11.9204	13.0532	12.9569	12.4689	12.6085	12.5158	0.094491	1.24719	0	0.096284	0.777927	0	0.092698	0.737817	0	-0.63624	19.2453	1	-1.13284	24.3134	1	-0.13965	1.33147	0	-0.05189	0.536909	0	0.442907	12.531	1	-0.54849	10.5137	1	0.4447	7.83106	1	0.441114	7.73963
ZMO0484	MgtC/SapB transporter	PFAM: MgtC/SapB transporter; KEGG: bbt:BBta_1330 putative MgtC-magnesium transport family protein	11.4518	11.2647	11.6389	11.3073	11.1314	11.4832	11.3979	11.5057	11.1089	11.1266	11.4028	10.86	11.6691	11.6087	11.3578	0.396812	10.4455	1	0.542777	9.98029	1	0.250847	3.13568	1	-0.10788	1.45808	1	-0.27616	3.64315	1	0.060405	0.401613	0	-0.37414	9.63519	1	-0.35183	8.84004	1	-0.54242	9.97134	1	-0.20586	2.30503	1	-0.49779	8.84592
ZMO0485	acyl-CoA dehydrogenase domain-containing protein	PFAM: acyl-CoA dehydrogenase domain protein; Acyl-CoA dehydrogenase type 2 domain; KEGG: azc:AZC_2509 acyl-CoA dehydrogenase	13.3963	13.4876	13.305	13.059	12.9561	13.1618	13.855	12.9376	13.1803	13.9919	12.9833	12.9289	13.718	12.8919	13.4317	-0.2427	9.58169	1	0.054397	0.615557	0	-0.5398	17.0328	1	0.917364	37.7464	1	1.00862	31.2247	1	0.826104	26.3188	1	0.18267	6.35192	1	-0.20569	7.56983	1	0.273929	6.93085	1	0.09141	1.28737	0	-0.50278	15.6807
ZMO0486	hypothetical protein	KEGG: bcs:BCAN_B0167 hypothetical protein	13.8299	13.7133	13.9464	13.4985	13.2288	13.7683	14.2743	13.3855	13.6116	14.1845	13.2422	13.2153	14.3641	13.5288	14.0078	-0.2261	2.17366	1	0.026865	0.088963	0	-0.47906	4.07904	1	0.888797	15.8527	1	0.942282	11.0244	1	0.835312	9.34903	1	-0.23308	2.27842	1	-0.53953	8.22398	1	-0.1796	0.918547	0	-0.28657	1.83652	1	-0.7925	8.68136
ZMO0487	HpcH/HpaI aldolase	PFAM: HpcH/HpaI aldolase; KEGG: pde:Pden_4110 HpcH/HpaI aldolase	13.6964	13.7682	13.6247	13.4612	13.2876	13.6349	14.0778	13.315	13.6074	14.1795	13.3569	13.2184	13.9762	13.2732	13.9965	-0.29238	13.1143	1	0.138522	2.62003	1	-0.72327	24.3655	1	0.762775	34.217	1	0.822577	27.4129	1	0.702973	23.7102	1	0.143469	4.74517	1	-0.34723	16.1724	1	0.203272	4.75869	1	0.083667	1.21575	0	-0.77813	26.0805
ZMO0488	hypothetical protein	KEGG: met:M446_2553 hypothetical protein	12.9121	13.2093	12.615	13.3068	13.4936	13.12	12.4776	13.3467	13.2669	12.6096	13.809	13.1781	12.3456	12.8843	13.3556	0.079785	1.20524	0	0.630894	15.1628	1	-0.47132	10.4338	1	-0.86905	29.7839	1	-1.19944	29.1795	1	-0.53867	12.4533	1	0.594318	20.8969	1	0.373591	12.1448	1	0.263937	4.44767	1	0.9247	23.0097	1	-0.17752	2.39815
ZMO0489	hypothetical protein	N/A	9.68204	9.52665	9.83744	9.60869	9.51062	9.70676	9.71122	9.65286	9.56451	9.51901	9.53428	9.48695	9.90343	9.77144	9.64208	0.088348	1.51473	1	0.047331	0.392031	0	0.129365	1.59643	1	0.058358	0.826635	0	-0.01528	0.103562	0	0.131991	1.64581	1	-0.31079	10.174	1	-0.19614	5.19609	1	-0.38442	8.43578	1	-0.23716	4.08016	1	-0.15512	2.1074
ZMO0490	Oligopeptidase B	KEGG: swi:Swit_1423 oligopeptidase B; PFAM: peptidase S9 prolyl oligopeptidase active site domain protein; peptidase S9A prolyl oligopeptidase domain protein beta-propeller	13.8913	14.3174	13.4652	14.0377	14.0173	14.0581	14.109	13.6735	14.4019	14.7345	13.9004	14.1342	13.4836	13.4467	14.6695	-0.72835	26.8866	1	-0.23384	4.03461	1	-1.22285	31.1158	1	0.435495	15.7921	1	0.834064	22.0038	1	0.036926	0.289854	0	0.852264	30.7516	1	-0.04081	0.511819	0	1.25083	31.6878	1	0.453695	10.7215	1	-0.53531	13.3065
ZMO0491	peptidase M24	PFAM: peptidase M24; KEGG: swi:Swit_1086 peptidase M24	12.932	12.8599	13.0041	12.7102	12.4904	12.93	13.7062	12.1577	13.2626	13.7456	11.9742	13.0066	13.6669	12.3412	13.5187	-1.10492	38.498	1	-1.0324	27.8901	1	-1.17745	31.1502	1	1.54852	47.6571	1	1.77139	41.8621	1	1.32566	34.1805	1	-0.14418	3.46443	1	-0.43957	16.7125	1	0.078687	0.824723	0	-0.36705	8.4333	1	-0.5121	13.2205
ZMO0492	nitrogen regulatory protein P-II	PFAM: nitrogen regulatory protein P-II; KEGG: bid:Bind_1217 nitrogen regulatory protein P-II	14.4483	14.874	14.0226	14.4463	14.8594	14.0333	15.1434	13.7532	15.1395	15.104	14.6439	15.0748	15.1828	12.8624	15.2042	-1.38634	27.918	1	-0.43092	4.09945	1	-2.34176	32.3507	1	1.39025	27.9866	1	0.460131	4.53797	1	2.32037	32.1171	1	0.851378	17.1168	1	0.826079	16.5332	1	-0.07874	0.351938	0	1.7815	25.6203	1	-0.12934	0.675633
ZMO0493	glutamine synthetase, type I	KEGG: swi:Swit_4831 L-glutamine synthetase; TIGRFAM: glutamine synthetase, type I; PFAM: glutamine synthetase catalytic region; glutamine synthetase beta-Grasp	14.4669	14.924	14.0098	14.4848	14.8359	14.1338	14.9024	14.0314	14.9382	15.1002	14.7479	14.9239	14.7046	13.315	14.9525	-0.90678	45.107	1	-0.17603	5.46968	1	-1.63753	51.8606	1	0.870981	44.007	1	0.352344	14.3958	1	1.38962	47.3122	1	0.914229	45.3311	1	0.702116	38.203	1	0.395593	16.5268	1	1.43287	48.1575	1	-0.02863	0.385026
ZMO0494	drug resistance transporter, Bcr/CflA subfamily	KEGG: cak:Caul_4899 Bcr/CflA subfamily drug resistance transporter; TIGRFAM: drug resistance transporter, Bcr/CflA subfamily; PFAM: major facilitator superfamily MFS_1	12.9687	13.1551	12.7823	13.2588	13.5539	12.9638	12.4946	13.4428	13.0748	12.765	13.5452	13.5625	12.2242	13.3404	12.5871	0.36796	13.4926	1	-0.01736	0.125612	0	0.753276	20.638	1	-0.94823	34.4826	1	-0.78025	21.4014	1	-1.11622	29.8159	1	0.372775	13.7139	1	0.590102	22.896	1	0.540763	14.1534	1	0.204787	3.48874	1	0.975418	26.5237
ZMO0495	hypothetical protein	PFAM: protein of unknown function DUF490; KEGG: swi:Swit_4828 hypothetical protein	12.2964	12.3402	12.2525	12.3594	12.1796	12.5391	12.2868	12.3059	12.4129	12.4409	12.2395	12.1197	12.1328	12.3723	12.706	-0.10698	2.58525	1	0.119811	1.80335	1	-0.33377	8.62465	1	-0.01905	0.237292	0	0.201357	4.03732	1	-0.23946	5.27485	1	0.087644	1.89952	1	-0.35955	15.0268	1	0.308053	7.68558	1	-0.13276	2.11135	1	-0.58634	17.7379
ZMO0496	surface antigen (D15)	PFAM: surface antigen (D15); KEGG: swi:Swit_4827 surface antigen (D15)	11.4312	11.327	11.5355	11.7275	11.3891	12.0659	11.0057	11.8568	11.5982	11.0014	11.6525	11.1257	11.0099	12.0611	12.0708	0.25856	9.30884	1	0.526778	14.9946	1	-0.00966	0.071658	0	-0.85114	33.5908	1	-0.65109	19.1121	1	-1.05119	30.1524	1	-0.20854	6.82716	1	-0.67681	27.8416	1	-0.0085	0.062476	0	-0.40859	10.8402	1	-0.94503	27.532
ZMO0497	phosphoglycolate phosphatase	KEGG: swi:Swit_4555 phosphoglycolate phosphatase; TIGRFAM: phosphoglycolate phosphatase; HAD-superfamily hydrolase, subfamily IA, variant 1; PFAM: Haloacid dehalogenase domain protein hydrolase	12.1477	12.1671	12.1283	12.1679	12.2006	12.1352	12.0371	12.2584	12.0774	11.9169	12.4173	11.9839	12.1572	12.0995	12.1709	0.181007	3.48878	1	0.433443	7.77211	1	-0.07143	0.532206	0	-0.22134	4.76773	1	-0.50038	9.53211	1	0.05769	0.402698	0	0.0388	0.377773	0	0.065398	0.756687	0	-0.24023	3.15962	1	0.317834	4.88085	1	-0.18704	2.14075
ZMO0498	bifunctional N-acetylglucosamine-1-phosphate uridyltransferase/glucosamine-1-phosphate acetyltransferase	forms a homotrimer; catalyzes the acetylation of glucosamine-1-phosphate and uridylation of N-acetylglucosamine-1-phosphate to produce UDP-GlcNAc; function in cell wall synthesis	13.5314	14.3075	12.7554	13.3719	13.901	12.8428	13.7867	13.2762	13.4675	14.6403	13.9748	13.8272	12.9331	12.5777	13.1078	-0.1913	5.81017	1	0.147534	2.27056	1	-0.53013	14.7249	1	0.51044	20.8451	1	0.665506	19.1237	1	0.355375	8.67719	1	1.55213	49.1674	1	1.05823	38.7417	1	1.70719	42.2794	1	1.39706	36.9185	1	0.719396	20.7709
ZMO0499	penicillin-binding protein, 1A family	TIGRFAM: penicillin-binding protein, 1A family; KEGG: swi:Swit_2817 1A family penicillin-binding protein; PFAM: glycosyl transferase family 51; penicillin-binding protein transpeptidase	13.1638	12.8467	13.481	13.089	12.9857	13.1922	12.9831	13.3445	12.8335	12.5849	13.1084	12.8631	13.3814	13.5806	12.8039	0.511069	21.8834	1	0.245385	5.37433	1	0.776753	23.5015	1	-0.36142	14.8998	1	-0.52357	15.3372	1	-0.19927	3.8977	1	-0.63433	26.8768	1	-0.2065	6.98106	1	-0.79648	24.0765	1	-0.47218	13.5141	1	0.059184	0.637042
ZMO0500	hypothetical protein	KEGG: swi:Swit_2874 hypothetical protein	12.0786	12.1512	12.0061	12.2315	12.4976	11.9654	11.9206	12.2367	12.2263	11.8613	12.4411	12.554	11.9798	12.0323	11.8985	0.010413	0.088027	0	-0.11294	1.1045	0	0.13377	1.41874	0	-0.31611	8.91733	1	-0.57978	12.6643	1	-0.05245	0.38748	0	0.145136	2.73595	1	0.532159	17.3602	1	-0.11853	1.18549	0	0.408802	7.84644	1	0.655515	14.762
ZMO0501	GtrA family protein	PFAM: GtrA family protein; KEGG: swi:Swit_2875 GtrA family protein	11.7843	12.2095	11.3592	12.0165	12.6568	11.3762	11.4192	12.1495	11.8835	11.608	12.811	12.5027	11.2304	11.488	11.2644	0.265983	12.0576	1	0.308356	9.21363	1	0.223611	5.75712	1	-0.7303	33.8484	1	-1.20305	37.8419	1	-0.25756	7.11156	1	0.850296	37.8298	1	1.28067	48.9515	1	0.377551	12.1158	1	1.32304	40.3788	1	1.2383	38.6089
ZMO0502	hypothetical protein	KEGG: swi:Swit_2878 hypothetical protein	12.503	12.5038	12.5022	12.6381	13.0479	12.2284	12.0575	12.9485	12.3278	11.849	13.1587	12.9372	12.266	12.7384	11.7183	0.620726	12.6579	1	0.221446	1.62201	1	1.02001	15.2494	1	-0.89099	19.3925	1	-1.30964	20.2063	1	-0.47235	5.23812	1	0.001669	0.008592	0	0.819594	17.6899	1	-0.41698	4.32299	1	0.420314	4.37671	1	1.21887	18.7055
ZMO0503	glycosyl transferase family 2 protein	PFAM: glycosyl transferase family 2; GtrA family protein; KEGG: bph:Bphy_2295 glycosyl transferase family protein	12.4598	12.5622	12.3574	12.84	13.2851	12.3949	11.9261	12.9935	12.6865	11.7785	13.3459	13.2244	12.0737	12.6411	12.1486	0.306993	10.5458	1	0.121535	1.54006	1	0.492451	12.4581	1	-1.06739	37.3854	1	-1.56736	38.3822	1	-0.56742	14.8727	1	0.204823	5.88604	1	0.890251	32.6633	1	-0.29515	6.0549	1	0.704793	19.0745	1	1.07571	28.7147
ZMO0505	pseudouridine synthase	PFAM: pseudouridine synthase; KEGG: swi:Swit_1376 pseudouridine synthase	12.3325	12.4397	12.2253	12.9255	13.4572	12.3937	11.6243	13.0407	12.8103	11.4231	13.4563	13.4581	11.8256	12.625	12.1624	0.230388	5.35035	1	-0.00186	0.009992	0	0.46264	8.97177	1	-1.41631	40.1124	1	-2.03318	40.5144	1	-0.79943	17.965	1	0.214338	4.78963	1	1.06347	32.5952	1	-0.40254	7.34427	1	0.831213	18.7559	1	1.29572	28.8534
ZMO0506	peptidyl-tRNA hydrolase domain-containing protein	PFAM: Class I peptide chain release factor; KEGG: xau:Xaut_0332 class I peptide chain release factor	12.4111	11.9913	12.8309	12.9849	13.3567	12.6131	11.3711	13.4511	12.5187	10.6019	13.3807	13.3327	12.1404	13.5214	11.7048	0.932336	24.8833	1	0.048013	0.266483	0	1.81666	32.7504	1	-2.07995	45.5781	1	-2.77888	44.0237	1	-1.38101	25.9732	1	-0.83963	22.4883	1	0.743629	19.8467	1	-1.53856	28.582	1	-0.14069	1.11573	0	1.62795	29.9793
ZMO0507	GAF domain-containing protein	KEGG: swi:Swit_1371 GAF domain-containing protein	12.7266	12.855	12.5982	12.8611	13.0784	12.6438	12.9672	12.486	13.2362	12.7112	12.9988	13.1579	13.2231	11.9732	13.3144	-0.75014	22.99	1	-0.15909	1.63869	1	-1.34119	28.5262	1	0.48111	14.0469	1	-0.2876	4.10088	1	1.24982	26.8133	1	0.256873	5.86981	1	0.434535	12.3492	1	-0.51184	9.66504	1	1.02559	22.2315	1	-0.15652	1.59865
ZMO0508	GCN5-related N-acetyltransferase	PFAM: GCN5-related N-acetyltransferase; KEGG: gdj:Gdia_1368 GCN5-related N-acetyltransferase	12.4982	12.5797	12.4166	12.4382	12.5246	12.3518	12.8773	12.1191	12.7573	12.7291	12.4303	12.6189	13.0254	11.8079	12.8957	-0.6382	20.8978	1	-0.18858	2.35862	1	-1.08781	25.1106	1	0.758149	24.7726	1	0.298818	4.82623	1	1.21748	27.8001	1	0.163089	3.22759	1	0.172807	3.53272	1	-0.29624	4.76234	1	0.62242	13.668	1	-0.27681	4.28819
ZMO0509	hypothetical protein	KEGG: gdj:Gdia_2418 hypothetical protein	12.458	12.1724	12.7437	12.1672	11.8824	12.452	12.7533	12.1628	12.1717	12.4082	11.9366	11.8282	13.0984	12.3889	12.5152	-0.00893	0.072665	0	0.108411	1.00562	0	-0.12627	1.2569	0	0.590549	18.9839	1	0.471619	9.2996	1	0.70948	15.7767	1	-0.57125	18.3044	1	-0.56966	18.248	1	-0.69018	15.2674	1	-0.45232	8.7685	1	-0.687	15.183
ZMO0510	pyruvate dehydrogenase complex dihydrolipoamide acetyltransferase	TIGRFAM: pyruvate dehydrogenase complex dihydrolipoamide acetyltransferase; KEGG: swi:Swit_5152 pyruvate dehydrogenase complex dihydrolipoamide acetyltransferase; PFAM: biotin/lipoyl attachment domain-containing protein; catalytic domain of components of various dehydrogenase complexes; E3 binding domain protein	13.6719	13.7925	13.5513	13.5986	13.4851	13.7122	13.6632	13.6806	13.5166	13.9875	13.5976	13.3725	13.3389	13.7637	13.6607	0.164008	2.10939	1	0.225053	2.01361	1	0.102963	0.643515	0	-0.01744	0.112837	0	0.389899	4.73015	1	-0.42479	5.39438	1	0.241248	3.84612	1	-0.22714	3.5013	1	0.64859	10.0005	1	-0.16609	1.27175	0	-0.28818	2.95566
ZMO0511	thioesterase superfamily protein	PFAM: thioesterase superfamily protein; KEGG: gdj:Gdia_1489 thioesterase superfamily protein	13.3452	12.9659	13.7245	13.1066	12.6712	13.542	13.5039	13.1865	13.0268	13.2358	12.6959	12.6465	13.7719	13.677	13.407	0.159673	3.23183	1	0.049352	0.363857	0	0.269994	4.26889	1	0.317431	9.11344	1	0.539958	11.7171	1	0.094904	0.873731	0	-0.75862	25.3022	1	-0.87083	28.6186	1	-0.5361	11.6069	1	-0.98115	23.238	1	-0.76051	17.7916
ZMO0512	dihydrolipoamide dehydrogenase	KEGG: swi:Swit_1365 dihydrolipoamide dehydrogenase; TIGRFAM: dihydrolipoamide dehydrogenase; PFAM: FAD-dependent pyridine nucleotide-disulphide oxidoreductase; pyridine nucleotide-disulphide oxidoreductase dimerisation region; FAD dependent oxidoreductase	13.0161	12.755	13.2772	12.9833	12.735	13.2317	12.9974	13.0348	12.9319	12.7589	12.7511	12.7189	13.2358	13.3185	13.1449	0.102901	2.11277	1	0.032134	0.262814	0	0.173668	2.78006	1	-0.03743	0.493345	0	0.00784	0.054167	0	-0.08269	0.909717	0	-0.52221	20.6282	1	-0.49671	19.565	1	-0.47695	12.3761	1	-0.56748	15.3631	1	-0.42595	10.6574
ZMO0513	phosphoesterase PA-phosphatase-like protein	PFAM: phosphoesterase PA-phosphatase related; KEGG: eba:ebA608 hypothetical protein	12.0725	11.8783	12.2666	12.2822	12.3023	12.2621	11.7968	12.3482	12.2163	11.4626	12.2941	12.3106	12.1309	12.4023	12.122	0.131897	3.53687	1	-0.01647	0.132842	0	0.280265	6.60407	1	-0.5514	23.6754	1	-0.83147	25.1618	1	-0.27132	6.29163	1	-0.38824	16.2936	1	0.040208	0.606386	0	-0.66831	20.2629	1	-0.10816	1.52414	1	0.188576	3.59754
ZMO0514	30S ribosomal protein S7	binds directly to 16S rRNA where it nucleates assembly of the head domain of the 30S subunit	15.4614	15.443	15.4798	15.4899	15.5239	15.4558	15.3987	15.5241	15.4557	15.3363	15.5497	15.4982	15.4611	15.4985	15.4132	0.068384	3.27768	1	0.051557	1.24982	0	0.085212	2.69027	1	-0.12536	8.22652	1	-0.2134	10.6545	1	-0.03731	0.784343	0	-0.03678	1.26641	0	0.068089	3.25562	1	-0.12483	4.87174	1	0.051262	1.23926	0	0.084917	2.67577
ZMO0515	elongation factor G	EF-G; promotes GTP-dependent translocation of the ribosome during translation; many organisms have multiple copies of this gene	15.2199	15.279	15.1607	15.2934	15.358	15.2288	15.1293	15.3104	15.2764	15.2004	15.3576	15.3584	15.0582	15.2632	15.1944	0.034058	1.02641	0	-0.00076	0.0094	0	0.06888	1.74801	1	-0.18112	12.4207	1	-0.15719	6.25183	1	-0.20506	9.20291	1	0.118319	6.86245	1	0.129208	7.8076	1	0.142253	5.37516	1	0.094386	2.8445	1	0.16403	6.66263
ZMO0516	elongation factor Tu	EF-Tu; promotes GTP-dependent binding of aminoacyl-tRNA to the A-site of ribosomes during protein biosynthesis; when the tRNA anticodon matches the mRNA codon, GTP hydrolysis results; the inactive EF-Tu-GDP leaves the ribosome and release of GDP is promoted by elongation factor Ts; many prokaryotes have two copies of the gene encoding EF-Tu	15.539	15.5294	15.5486	15.5281	15.5551	15.5011	15.527	15.551	15.5053	15.4974	15.5614	15.5489	15.5567	15.5405	15.4616	0.045694	1.9302	1	0.012471	0.208581	0	0.078918	2.62979	1	-0.02391	0.745399	0	-0.06395	1.89946	1	0.016135	0.284178	0	-0.01923	0.553987	0	0.054032	2.50103	1	-0.05928	1.69161	1	0.020808	0.390431	0	0.087255	3.07567
ZMO0517	50S ribosomal protein L3	binds directly near the 3' end of the 23S rRNA, where it nucleates assembly of the 50S subunit; essential for peptidyltransferase activity; mutations in this gene confer resistance to tiamulin	14.0196	13.9638	14.0754	14.2413	14.4938	13.9889	13.7881	14.2511	14.2315	13.6158	14.3118	14.6758	13.9605	14.1904	13.7873	0.019579	0.130276	0	-0.36395	4.34054	1	0.403109	5.08107	1	-0.463	10.3165	1	-0.69606	11.2025	1	-0.22994	2.12428	1	-0.11166	1.20365	0	0.504927	11.5884	1	-0.34473	3.98989	1	0.121397	0.823689	0	0.888458	15.2593
ZMO0518	50S ribosomal protein L4	L4 is important during the early stages of 50S assembly; it initially binds near the 5' end of the 23S rRNA	14.5667	14.5661	14.5672	14.7703	14.8866	14.6541	14.39	14.7434	14.7973	14.3816	14.7505	15.0226	14.3983	14.7362	14.572	-0.05393	0.590861	0	-0.27208	3.91253	1	0.164232	1.78728	1	-0.35343	9.68483	1	-0.3689	6.24008	1	-0.33796	5.46574	1	-0.00116	0.008584	0	0.232472	5.24055	1	-0.01663	0.094943	0	0.014314	0.080627	0	0.450629	8.37005
ZMO0519	50S ribosomal protein L23	binds third domain of 23S rRNA and protein L29; part of exit tunnel	14.7935	14.805	14.782	15.0492	15.1639	14.9345	14.5379	15.0491	15.0494	14.544	15.066	15.2619	14.5319	15.0322	14.8369	-0.00032	0.002774	0	-0.19587	2.9977	1	0.195222	2.98232	1	-0.51114	18.6674	1	-0.52199	12.6706	1	-0.5003	11.9936	1	0.022988	0.244368	0	0.229378	6.52001	1	0.012142	0.080051	0	0.033834	0.256403	0	0.424922	9.62555
ZMO0520	50S ribosomal protein L2	one of the primary rRNA-binding proteins; required for association of the 30S and 50S subunits to form the 70S ribosome, for tRNA binding and peptide bond formation	15.0444	15.0242	15.0646	15.2384	15.2882	15.1885	14.8494	15.2394	15.2373	14.8314	15.217	15.3594	14.8674	15.2618	15.1152	0.002107	0.017372	0	-0.14238	1.67061	1	0.14659	1.74644	1	-0.39003	12.6012	1	-0.38567	7.70767	1	-0.3944	7.96162	1	-0.04043	0.45952	0	0.099689	1.64581	1	-0.03607	0.2578	0	-0.04479	0.336482	0	0.244172	3.8536
ZMO0521	50S ribosomal protein L22	binds specifically to 23S rRNA during the early stages of 50S assembly; makes contact with all 6 domains of the 23S rRNA in the assembled 50S subunit and ribosome; mutations in this gene result in erythromycin resistance; located near peptidyl-transferase center	14.6931	14.6807	14.7056	14.9393	15.0552	14.8234	14.4268	14.9594	14.9192	14.3873	14.974	15.1364	14.4664	14.9448	14.7021	0.040187	0.421017	0	-0.16232	1.8578	1	0.242693	3.46857	1	-0.53256	17.0712	1	-0.58672	12.6058	1	-0.4784	9.59425	1	-0.02487	0.232356	0	0.231793	5.5203	1	-0.07903	0.652194	0	0.029287	0.187217	0	0.434298	8.37139
ZMO0522	30S ribosomal protein S3	forms a complex with S10 and S14; binds the lower part of the 30S subunit head and the mRNA in the complete ribosome to position it for translation	15.1961	15.1592	15.2329	15.2585	15.2807	15.2363	15.1186	15.2736	15.2435	15.0597	15.2588	15.3027	15.1775	15.2883	15.1844	0.030017	0.29411	0	-0.04395	0.306969	0	0.103986	0.967331	0	-0.15499	2.98938	1	-0.1991	2.57344	1	-0.11088	1.06134	0	-0.07369	0.970433	0	0.044388	0.483283	0	-0.11781	1.15962	0	-0.02958	0.190877	0	0.118356	1.16759
ZMO0523	50S ribosomal protein L16	located in the peptidyl transferase center and may be involved in peptidyl transferase activity; similar to archaeal L10e	15.2464	15.233	15.2598	15.3014	15.3157	15.2871	15.2064	15.2864	15.3163	15.2041	15.2619	15.3695	15.2087	15.311	15.2631	-0.02987	0.492813	0	-0.10765	1.8773	1	0.047905	0.582578	0	-0.08005	2.02825	1	-0.05779	0.753264	0	-0.10232	1.73704	1	-0.02688	0.429364	0	0.028635	0.466178	0	-0.00461	0.039288	0	-0.04914	0.603013	0	0.106414	1.84431
ZMO0524	50S ribosomal protein L29	one of the stabilizing components for the large ribosomal subunit	14.4549	14.4624	14.4474	14.5978	14.6731	14.5225	14.3027	14.607	14.5886	14.3631	14.5616	14.7845	14.2423	14.6524	14.3926	0.01845	0.117594	0	-0.22291	1.92716	1	0.259809	2.44174	1	-0.30432	5.34611	1	-0.19854	1.6152	1	-0.41011	4.96544	1	0.014984	0.093482	0	0.15056	1.79655	1	0.120767	0.781511	0	-0.0908	0.52954	0	0.391919	4.63047
ZMO0525	30S ribosomal protein S17	PFAM: ribosomal protein S17; KEGG: swi:Swit_1344 SSU ribosomal protein S17P	14.0691	14.1111	14.0271	14.2702	14.3976	14.1427	13.9285	14.2097	14.3306	14.0473	14.1748	14.6204	13.8096	14.2447	14.0408	-0.12089	1.11875	0	-0.44565	4.86068	1	0.203868	1.45225	1	-0.28124	4.0767	1	-0.12742	0.735685	0	-0.43506	4.68404	1	0.083919	0.666911	0	0.254857	3.49686	1	0.237738	1.83333	1	-0.0699	0.333651	0	0.579614	7.22402
ZMO0526	50S ribosomal protein L14	KEGG: swi:Swit_1343 50S ribosomal protein MRPL14P; TIGRFAM: ribosomal protein L14; PFAM: ribosomal protein L14b/L23e	15.3328	15.3416	15.324	15.3634	15.4219	15.3048	15.2844	15.3812	15.3455	15.2995	15.3838	15.4601	15.2694	15.3786	15.231	0.035645	0.583204	0	-0.0763	1.04131	0	0.147587	2.8312	1	-0.09675	2.51616	1	-0.08433	1.20556	0	-0.10916	1.77602	1	0.017619	0.238689	0	0.117147	3.39095	1	0.030032	0.299436	0	0.005206	0.042312	0	0.229089	5.59621
ZMO0527	50S ribosomal protein L24	assembly initiator protein; binds to 5' end of 23S rRNA and nucleates assembly of the 50S; surrounds polypeptide exit tunnel	14.8429	14.8147	14.8712	14.9648	15.0449	14.8846	14.6842	15.0017	14.9278	14.6366	14.9927	15.0971	14.7318	15.0106	14.7585	0.073874	0.884134	0	-0.10437	0.882884	0	0.252116	3.34711	1	-0.31749	8.0454	1	-0.35608	5.70628	1	-0.27889	3.91734	1	-0.05652	0.609563	0	0.160323	2.83617	1	-0.09512	0.774538	0	-0.01792	0.100351	0	0.338566	5.28452
ZMO0528	50S ribosomal protein L5	part of 50S and 5S/L5/L18/L25 subcomplex; contacts 5S rRNA and P site tRNA; forms a bridge to the 30S subunit in the ribosome by binding to S13	15.0969	15.0761	15.1177	15.1958	15.2662	15.1254	14.9684	15.2254	15.1663	14.9186	15.2335	15.299	15.0181	15.2172	15.0336	0.059042	0.76371	0	-0.06549	0.548106	0	0.183576	2.46175	1	-0.25698	7.04292	1	-0.31483	5.68116	1	-0.19912	2.7939	1	-0.0416	0.475537	0	0.140794	2.79367	1	-0.09945	0.97862	0	0.01626	0.102922	0	0.265328	4.36954
ZMO0529	30S ribosomal protein S14	located in the peptidyl transferase center and involved in assembly of 30S ribosome subunit; similar to what is observed with proteins L31 and L33, some proteins in this family contain CXXC motifs that are involved in zinc binding; if two copies are present in a genome, then the duplicated copy appears to have lost the zinc-binding motif and is instead regulated by zinc; the proteins in this grou…	15.1635	15.1542	15.1728	15.2791	15.3439	15.2143	15.0269	15.3001	15.2582	14.9941	15.3142	15.3735	15.0596	15.2859	15.1428	0.041912	1.10128	0	-0.05925	1.10078	0	0.143079	4.24538	1	-0.27318	16.8897	1	-0.32011	13.4725	1	-0.22625	8.44525	1	-0.01856	0.363997	0	0.129532	6.19563	1	-0.06549	1.27549	0	0.028366	0.401631	0	0.230699	8.68278
ZMO0530	30S ribosomal protein S8	binds directly to 16S rRNA central domain where it helps coordinate assembly of the platform of the 30S subunit	15.1526	15.1419	15.1633	15.2469	15.2929	15.201	15.0167	15.2885	15.2054	15.0148	15.269	15.3168	15.0187	15.3079	15.094	0.083069	2.36675	1	-0.04775	0.631626	0	0.213892	5.98515	1	-0.27176	13.5556	1	-0.25426	7.73269	1	-0.28926	9.29419	1	-0.02142	0.348297	0	0.091905	2.76977	1	-0.00392	0.03538	0	-0.03892	0.480513	0	0.222728	6.36045
ZMO0531	50S ribosomal protein L6	ribosomal protein L6 appears to have arisen as a result of an ancient gene duplication as based on structural comparison of the Bacillus stearothermophilus protein; RNA-binding appears to be in the C-terminal domain; mutations in the L6 gene confer resistance to aminoglycoside antibiotics such as gentamicin and these occur in truncations of the C-terminal domain; it has been localized to a region…	14.1231	14.2469	13.9993	14.386	14.6175	14.1546	13.8313	14.4149	14.3572	13.9775	14.5162	14.7188	13.685	14.3136	13.9955	0.057735	0.340306	0	-0.2026	1.16941	0	0.318072	2.31541	1	-0.58363	9.80278	1	-0.53868	5.24821	1	-0.62858	6.62546	1	0.247555	2.68775	1	0.462943	7.03748	1	0.292505	2.03418	1	0.202606	1.16944	0	0.723281	8.13706
ZMO0532	50S ribosomal protein L18	binds 5S rRNA along with protein L5 and L25	14.0684	14.2379	13.899	14.3731	14.6372	14.1091	13.7765	14.3603	14.386	13.9257	14.55	14.7243	13.6273	14.1706	14.0476	-0.02566	0.280531	0	-0.1743	2.51513	1	0.122981	1.47371	1	-0.58378	21.5742	1	-0.62432	15.8734	1	-0.54324	13.3979	1	0.33889	11.3951	1	0.528072	19.4245	1	0.298349	5.78432	1	0.379432	8.25089	1	0.676711	17.4224
ZMO0533	30S ribosomal protein S5	located at the back of the 30S subunit body where it stabilizes the conformation of the head with respect to the body; contacts S4 and S8; with S4 and S12 plays a role in translational accuracy; mutations in this gene result in spectinomycin resistance	14.7592	14.8315	14.6868	15.004	15.1363	14.8717	14.4685	15.0498	14.9582	14.5153	15.1477	15.1249	14.4218	14.9519	14.7914	0.091614	2.56199	1	0.022774	0.231987	0	0.160454	3.5764	1	-0.58127	28.6771	1	-0.63242	22.504	1	-0.53013	18.7167	1	0.144642	5.20806	1	0.264628	12.3447	1	0.093496	1.55204	1	0.195788	4.86963	1	0.333468	10.5968
ZMO0534	50S ribosomal protein L30	L30 binds domain II of the 23S rRNA and the 5S rRNA; similar to eukaryotic protein L7	13.3465	13.5381	13.1548	13.5934	13.8174	13.3694	12.9959	13.697	13.4897	13.1409	13.9354	13.6994	12.8509	13.4587	13.2801	0.207306	2.10441	1	0.236031	1.51161	1	0.17858	1.00141	0	-0.70115	12.8439	1	-0.79453	9.55664	1	-0.60776	6.48913	1	0.383351	5.46164	1	0.44801	6.90302	1	0.289967	2.06901	1	0.476735	4.48318	1	0.419284	3.67245
ZMO0536	50S ribosomal protein L15	late assembly protein	14.4187	14.7374	14.1	14.6313	14.8149	14.4476	14.224	14.6134	14.6491	14.6392	14.8356	14.7941	13.8088	14.3912	14.5041	-0.03566	0.287178	0	0.041517	0.227062	0	-0.11284	0.827053	0	-0.38944	9.01867	1	-0.19646	1.87447	1	-0.58242	9.75038	1	0.637407	16.9666	1	0.367252	8.29756	1	0.830384	15.4134	1	0.444429	6.60678	1	0.290074	3.43229
ZMO0537	preprotein translocase subunit SecY	forms heterotrimeric complex in the membrane; in bacteria the complex consists of SecY which forms the channel pore and SecE and SecG; the SecG subunit is not essential; in bacteria translocation is driven via the SecA ATPase	14.5502	14.5981	14.5024	14.6994	14.8613	14.5375	14.2789	14.8215	14.5773	14.2507	14.9454	14.7773	14.3072	14.6977	14.3773	0.244261	12.4135	1	0.168131	4.38516	1	0.320391	11.2471	1	-0.5426	29.06	1	-0.69468	26.6395	1	-0.39053	14.4835	1	0.095618	3.12385	1	0.323823	17.4697	1	-0.05646	0.839306	0	0.247693	7.8607	1	0.399953	14.9097
ZMO0538	adenylate kinase	KEGG: swi:Swit_1332 adenylate kinase; PFAM: adenylate kinase; adenylate kinase lid domain protein	14.1634	14.547	13.7798	14.3395	14.5834	14.0956	13.8925	14.4343	14.2447	14.397	14.697	14.4698	13.388	14.1716	14.0197	0.189561	2.05738	1	0.227236	1.59812	1	0.151886	0.883925	0	-0.54182	10.0793	1	-0.30005	2.44932	1	-0.78359	10.3921	1	0.767224	15.7323	1	0.487777	8.70459	1	1.009	14.4147	1	0.525452	5.83492	1	0.450102	4.60488
ZMO0539	30S ribosomal protein S13	located at the top of the head of the 30S subunit, it contacts several helices of the 16S rRNA; makes contact with the large subunit via RNA-protein interactions and via protein-protein interactions with L5; contacts P-site tRNA	15.1645	15.4381	14.8909	15.3325	15.5145	15.1505	14.9949	15.3341	15.3309	15.3712	15.5051	15.5238	14.6187	15.1631	15.138	0.003185	0.04159	0	-0.01873	0.198163	0	0.025104	0.281251	0	-0.33916	17.9459	1	-0.13392	2.97163	1	-0.5444	20.5769	1	0.54728	28.721	1	0.363964	19.39	1	0.752516	28.0326	1	0.342045	11.9046	1	0.385883	13.8839
ZMO0540	30S ribosomal protein S11	located on the platform of the 30S subunit, it bridges several disparate RNA helices of the 16S rRNA; forms part of the Shine-Dalgarno cleft in the 70S ribosome; interacts with S7 and S18 and IF-3	14.8255	15.1905	14.4604	15.088	15.3632	14.8128	14.5559	15.0951	15.081	15.0211	15.36	15.3665	14.0907	14.8302	14.7955	0.014094	0.084516	0	-0.00652	0.026074	0	0.034707	0.156589	0	-0.53914	11.6192	1	-0.33886	3.51852	1	-0.73943	11.156	1	0.730081	16.8927	1	0.550412	11.939	1	0.930362	14.942	1	0.5298	6.97076	1	0.571025	7.77917
ZMO0541	DNA-directed RNA polymerase subunit alpha	catalyzes the transcription of DNA into RNA using the four ribonucleoside triphosphates as substrates. Dimerization of the alpha subunit is the first step in the sequential assembly of subunits to form the holoenzyme	15.0507	15.1878	14.9136	15.2708	15.3992	15.1423	14.8407	15.2607	15.2808	14.9642	15.4114	15.387	14.7171	15.1101	15.1746	-0.02005	0.301787	0	0.024383	0.251005	0	-0.06449	0.896061	0	-0.42005	21.0668	1	-0.44714	15.3569	1	-0.39296	13.098	1	0.274211	12.8795	1	0.256865	11.8359	1	0.24712	6.89764	1	0.301302	9.18197	1	0.212427	5.49554
ZMO0542	50S ribosomal protein L17	is a component of the macrolide binding site in the peptidyl transferase center	14.8103	14.5961	15.0245	15.2494	15.3264	15.1723	14.3732	15.2473	15.2515	13.8396	15.3526	15.3003	14.9068	15.1421	15.2026	-0.00412	0.039039	0	0.052212	0.475412	0	-0.06045	0.577417	0	-0.87413	32.5116	1	-1.51296	37.7721	1	-0.2353	4.3626	1	-0.42839	16.3136	1	0.154109	3.87306	1	-1.06722	28.8232	1	0.210438	3.66732	1	0.09778	1.13505
ZMO0543	aconitate hydratase	Catalyzes the conversion of citrate to isocitrate	13.3378	13.8658	12.8099	13.6643	14.064	13.2646	13.5141	13.1615	14.1671	13.7712	13.9604	14.1676	13.2571	12.3626	14.1666	-1.00554	41.8927	1	-0.20713	4.99908	1	-1.80396	48.3996	1	0.352621	16.7198	1	-0.18925	4.34924	1	0.894487	29.7958	1	1.05596	43.2189	1	0.799412	35.7832	1	0.514094	17.3124	1	1.59783	45.063	1	0.000997	0.008023
ZMO0544	isocitrate dehydrogenase	KEGG: pdi:BDI_1075 isocitrate dehydrogenase; TIGRFAM: isocitrate dehydrogenase, NADP-dependent; PFAM: isocitrate/isopropylmalate dehydrogenase	13.7509	14.2104	13.2913	13.7653	14.0248	13.5058	14.1141	13.3877	14.1429	14.5202	13.9007	14.1488	13.708	12.8747	14.1369	-0.75513	18.8084	1	-0.24812	2.38472	1	-1.26215	22.3953	1	0.726353	18.0189	1	0.619429	9.53946	1	0.833277	14.0902	1	0.919094	23.0559	1	0.519002	11.9922	1	0.812171	13.6481	1	1.02602	17.9955	1	0.011986	0.052435
ZMO0545	indole-3-glycerol-phosphate synthase	involved in tryptophan biosynthesis; amino acid biosynthesis; converts 1-(2-carboxyphenylamino)-1-deoxy-D-ribulose 5-phosphate to C(1)-(3-indolyl)-glycerol 3-phosphate and carbon dioxide and water	12.7991	13.0452	12.5531	12.9452	13.3037	12.5868	12.67	12.9283	12.9622	12.7462	13.3441	13.2633	12.5937	12.5125	12.661	-0.03389	0.542983	0	0.080781	1.12692	0	-0.14857	2.84772	1	-0.25834	10.9198	1	-0.59792	19.7838	1	0.081247	1.13646	0	0.492051	23.1027	1	0.716962	32.2021	1	0.152467	2.96526	1	0.831635	27.2782	1	0.602288	19.9375
ZMO0546	sulphate transporter	PFAM: Xanthine/uracil/vitamin C permease; sulphate transporter; KEGG: xca:xccb100_0676 sulfate permease	12.3093	12.3646	12.254	12.5559	12.8226	12.2892	12.0022	12.6165	12.4954	11.7254	13.0038	12.6414	12.279	12.2291	12.3493	0.121074	1.66539	1	0.362406	5.31592	1	-0.12026	0.986527	0	-0.61423	17.4158	1	-1.27843	25.8543	1	0.049962	0.305631	0	0.110595	1.45257	1	0.533459	14.7606	1	-0.5536	9.87546	1	0.774791	15.2426	1	0.292128	3.8104
ZMO0547	chloride channel protein	PFAM: Chloride channel core; KEGG: ppd:Ppro_0837 Cl-channel, voltage-gated family protein	13.4809	13.5618	13.4	13.477	13.4561	13.4979	13.4391	13.5227	13.4313	13.6528	13.4709	13.4414	13.2253	13.5746	13.4212	0.091447	2.42478	1	0.029491	0.304779	0	0.153403	3.16392	1	-0.08368	2.11353	1	0.181888	4.12578	1	-0.34925	10.7796	1	0.161871	5.87257	1	-0.04174	0.757203	0	0.427442	13.9991	1	-0.1037	1.72589	1	0.020212	0.193656
ZMO0548	signal transduction histidine kinase	PFAM: ATP-binding region ATPase domain protein; histidine kinase dimerisation/phosphoacceptor; KEGG: swi:Swit_3812 signal transduction histidine kinase	14.2536	14.3507	14.1565	14.3655	14.6083	14.1226	14.2638	14.2434	14.4875	14.1465	14.555	14.6617	14.3812	13.9319	14.3133	-0.24409	9.18191	1	-0.10678	1.53872	1	-0.38141	10.536	1	0.020424	0.261335	0	-0.40845	11.5474	1	0.449302	13.0644	1	0.19421	6.59345	1	0.485775	21.2705	1	-0.23467	5.19826	1	0.623088	19.1911	1	0.348462	9.3036
ZMO0549	polynucleotide phosphorylase/polyadenylase	PFAM: 3' exoribonuclease; RNA binding S1 domain protein; KH type 1 domain protein; Exoribonuclease, phosphorolytic domain 2; Polynucleotide phosphorylase, phosphorolytic RNA-binding, bacterial/organelle-type; KEGG: swi:Swit_3810 polynucleotide phosphorylase/polyadenylase; SMART: KH domain protein	13.8741	13.8069	13.9413	14.1591	14.1551	14.1631	13.4736	14.2746	14.0436	13.3363	14.2776	14.0326	13.611	14.2717	14.0546	0.231037	9.28757	1	0.24496	6.10626	1	0.217114	5.08328	1	-0.80101	34.8906	1	-0.94126	30.1639	1	-0.66075	21.8016	1	-0.1344	4.13957	1	-0.00807	0.096818	0	-0.27465	7.23902	1	0.005856	0.047403	0	-0.02199	0.203537
ZMO0550	30S ribosomal protein S15	PFAM: ribosomal protein S15; KEGG: rlt:Rleg2_4063 ribosomal protein S15	15.1921	15.2498	15.1343	15.2798	15.3211	15.2385	15.0834	15.3007	15.2589	15.1841	15.3156	15.3266	14.9827	15.2859	15.1911	0.041876	0.700786	0	-0.01099	0.091177	0	0.094736	1.37764	0	-0.21733	8.31356	1	-0.13149	2.27069	1	-0.30317	8.15172	1	0.115556	3.18528	1	0.082576	1.89115	1	0.201397	4.40976	1	0.029715	0.286123	0	0.135436	2.37716
ZMO0551	tRNA pseudouridine synthase B	KEGG: swi:Swit_3808 tRNA pseudouridine synthase B; TIGRFAM: tRNA pseudouridine synthase B; PFAM: pseudouridylate synthase TruB domain protein	13.8114	13.8378	13.785	13.7584	13.6498	13.8671	13.8705	13.7523	13.7645	14.0125	13.663	13.6366	13.7284	13.8416	13.8925	-0.01222	0.097008	0	0.026449	0.156113	0	-0.05089	0.34095	0	0.118154	1.78378	1	0.349495	5.5919	1	-0.11319	0.999283	0	0.052776	0.559825	0	-0.21724	4.58917	1	0.284116	4.06573	1	-0.17856	1.97477	1	-0.25591	3.4546
ZMO0552	thymidine kinase	catalyzes the formation of thymidine 5'-phosphate from thymidine	11.7816	11.7654	11.7978	12.2675	12.5307	12.0044	11.4316	12.1317	12.4034	11.3236	12.2073	12.8542	11.5395	12.056	11.9527	-0.27179	12.4351	1	-0.6469	22.5395	1	0.103323	1.74945	1	-0.70008	32.8184	1	-0.88367	29.9456	1	-0.51649	17.7644	1	-0.03235	0.543963	0	0.526351	25.7744	1	-0.21594	5.47809	1	0.151242	3.15579	1	0.90146	30.4435
ZMO0553	ribosome-binding factor A	associates with free 30S ribosomal subunits; essential for efficient processing of 16S rRNA; in Escherichia coli rbfA is induced by cold shock	11.5003	11.5175	11.483	11.6756	11.7933	11.558	11.3849	11.6157	11.7356	11.4912	11.5439	12.0426	11.2786	11.6874	11.4286	-0.11993	1.70029	1	-0.49868	8.81517	1	0.258831	3.27109	1	-0.23076	4.6899	1	-0.05274	0.336432	0	-0.40879	6.60228	1	0.034506	0.305478	0	0.23524	4.83081	1	0.212529	2.40594	1	-0.14352	1.32237	0	0.613998	11.7134
ZMO0554	translation initiation factor IF-2	Protects formylmethionyl-tRNA from spontaneous hydrolysis and promotes its binding to the 30S ribosomal subunits during initiation of protein synthesis. Also involved in the hydrolysis of GTP during the formation of the 70S ribosomal complex	13.2255	13.2696	13.1814	13.3959	13.47	13.3219	12.9444	13.5066	13.2853	13.0083	13.5309	13.4091	12.8804	13.4823	13.1615	0.221333	4.42262	1	0.121864	1.04554	0	0.320803	4.59391	1	-0.56226	16.2263	1	-0.52264	9.4648	1	-0.60189	11.466	1	0.088246	1.08234	0	0.148089	2.36539	1	0.127872	1.12147	0	0.04862	0.305507	0	0.247558	3.06927
ZMO0555	hypothetical protein	PFAM: protein of unknown function DUF448; KEGG: swi:Swit_3817 hypothetical protein	13.9733	13.7759	14.1706	14.2287	14.3605	14.0969	13.5991	14.3474	14.1101	13.1809	14.3708	14.3502	14.0174	14.3239	13.8699	0.23727	2.96268	1	0.020591	0.078535	0	0.453948	4.74067	1	-0.74822	15.4593	1	-1.1899	17.7092	1	-0.30655	2.57335	1	-0.39474	6.49087	1	0.263607	3.49173	1	-0.83642	11.5007	1	0.046929	0.197673	0	0.480285	5.16963
ZMO0556	transcription elongation factor NusA	modifies transcription through interactions with RNA polymerase affecting elongation, readthrough, termination, and antitermination	13.6923	13.9357	13.4488	13.7626	14.0499	13.4753	13.607	13.7775	13.7477	13.7253	14.1461	13.9536	13.4888	13.4089	13.5418	0.029764	0.407197	0	0.192443	3.70515	1	-0.13292	2.08305	1	-0.17043	5.24772	1	-0.42077	11.6878	1	0.079907	0.973319	0	0.486865	20.873	1	0.574523	24.5905	1	0.236527	5.09858	1	0.737202	22.3744	1	0.411843	11.3614
ZMO0557	hypothetical protein	PFAM: protein of unknown function DUF150; KEGG: swi:Swit_3820 hypothetical protein	12.924	12.655	13.1931	13.6852	14.0509	13.3195	12.1019	13.7462	13.6243	11.1217	14.1883	13.9134	13.0822	13.304	13.3351	0.121884	2.57122	1	0.274902	5.30776	1	-0.03113	0.24033	0	-1.64424	48.6738	1	-3.06668	56.3889	1	-0.2218	3.81	1	-0.53809	20.3564	1	0.731329	27.3719	1	-1.96053	43.9876	1	0.884347	23.6837	1	0.578311	14.9314
ZMO0558	glucose sorbosone dehydrogenase	PFAM: glucose sorbosone dehydrogenase; KEGG: smt:Smal_0333 glucose sorbosone dehydrogenase	12.9582	13.1282	12.7882	12.6956	12.8934	12.4978	13.1925	12.7239	12.6673	13.2123	13.0441	12.7427	13.1727	12.4037	12.5919	0.056602	1.15563	0	0.301378	8.67917	1	-0.18817	4.28792	1	0.468628	22.5963	1	0.168254	3.60302	1	0.769002	26.0324	1	0.339993	15.9595	1	0.395591	18.9454	1	0.039619	0.437588	0	0.640367	21.832	1	0.150814	3.03736
ZMO0559	hypothetical protein	PFAM: protein of unknown function DUF815; KEGG: swi:Swit_3442 hypothetical protein	13.0255	13.2603	12.7907	12.9551	13.1863	12.724	13.2357	12.8154	13.0949	13.3737	13.147	13.2256	13.0976	12.4837	12.9642	-0.27957	12.1212	1	-0.07866	1.08394	0	-0.48049	15.4571	1	0.420314	19.6596	1	0.22672	5.48418	1	0.613909	20.3434	1	0.469669	22.0588	1	0.46235	21.7116	1	0.276074	7.36274	1	0.663263	22.0271	1	0.261436	6.79462
ZMO0560	putative aminotransferase	PFAM: aminotransferase class I and II; KEGG: sus:Acid_3339 aminotransferase	12.1543	12.4203	11.8882	12.7571	12.7821	12.7321	12.8433	11.4652	14.049	12.9592	11.8815	13.6827	12.7275	11.0489	14.4153	-2.58382	54.5932	1	-1.80121	35.3262	1	-3.36643	52.3028	1	1.37816	37.3978	1	1.07774	22.7415	1	1.67859	33.4987	1	0.532137	15.3693	1	0.049953	0.497759	0	0.231711	2.808	1	0.832563	17.2898	1	-0.73266	14.882
ZMO0561	TonB-dependent receptor plug	PFAM: TonB-dependent receptor; TonB-dependent receptor plug; KEGG: gdj:Gdia_1934 TonB-dependent receptor plug	13.1237	13.1433	13.1041	13.3444	13.4292	13.2595	12.8269	13.4204	13.2684	12.6836	13.6031	13.2554	12.9703	13.2378	13.2813	0.152073	3.75873	1	0.347638	7.7877	1	-0.04349	0.372819	0	-0.59349	22.9993	1	-0.9195	25.0989	1	-0.26749	5.26582	1	0.039265	0.511556	0	0.169704	4.45683	1	-0.28674	5.85273	1	0.36527	8.363	1	-0.02586	0.19802
ZMO0562	putative aminotransferase	PFAM: aminotransferase class I and II; KEGG: sus:Acid_4459 aminotransferase	12.5437	12.8353	12.2522	12.3847	12.5328	12.2366	12.3962	12.6913	12.0781	12.6973	12.9732	12.0924	12.095	12.4095	12.0638	0.613212	15.1718	1	0.880803	15.4567	1	0.345621	4.12864	1	-0.29519	5.52112	1	-0.27591	2.90593	1	-0.31446	3.56402	1	0.583021	14.2689	1	0.296154	5.54862	1	0.602298	9.44366	1	0.563744	8.60379	1	0.028563	0.1379
ZMO0563	chorismate mutase	catalyzes the interconversion of chorismate to prephenate	12.607	12.688	12.5259	12.5218	12.6915	12.3521	12.635	12.5789	12.4647	12.6871	12.689	12.6941	12.583	12.4689	12.2353	0.114246	1.82688	1	-0.00509	0.028023	0	0.233577	3.23522	1	0.056091	0.649833	0	-0.00187	0.010095	0	0.11405	1.08518	0	0.162107	3.14223	1	0.339397	9.55373	1	0.104148	0.951615	0	0.220066	2.94788	1	0.458728	8.96695
ZMO0564	polyprenyl synthetase	PFAM: Polyprenyl synthetase; KEGG: swi:Swit_3448 polyprenyl synthetase	11.9118	11.6368	12.1868	12.4783	12.6135	12.3432	11.335	12.4886	12.468	10.7765	12.4971	12.7298	11.8935	12.4802	12.2062	0.020642	0.267443	0	-0.23264	5.19623	1	0.273919	6.65028	1	-1.15365	43.1531	1	-1.72062	44.6021	1	-0.58668	18.1319	1	-0.54998	24.2502	1	0.270276	10.6881	1	-1.11695	33.1132	1	0.016999	0.142012	0	0.523554	15.9169
ZMO0565	ATP-dependent helicase HrpB	TIGRFAM: ATP-dependent helicase HrpB; PFAM: helicase domain protein; helicase-associated domain protein; DEAD/DEAH box helicase domain protein; Helicase ATP-dependent domain protein; KEGG: swi:Swit_3449 ATP-dependent helicase HrpB; SMART: DEAD-like helicases	10.7411	11.0676	10.4145	10.9447	11.2092	10.6802	10.5408	10.9413	10.9481	10.8129	11.3223	11.0961	10.2686	10.5604	10.8	-0.00674	0.073054	0	0.226133	4.78268	1	-0.23962	5.22737	1	-0.40058	16.9315	1	-0.50938	14.9396	1	-0.29177	7.02999	1	0.653075	27.7162	1	0.529001	22.778	1	0.544273	16.1642	1	0.761878	23.1897	1	0.296124	7.18489
ZMO0566	major facilitator superfamily protein	PFAM: major facilitator superfamily MFS_1; KEGG: bvi:Bcep1808_5058 major facilitator transporter	10.6743	10.944	10.4046	10.9819	11.5232	10.4407	11.1495	10.1991	11.7647	11.3315	10.5566	12.4898	10.9675	9.84162	11.0397	-1.56565	54.139	1	-1.93323	50.3573	1	-1.19808	37.3482	1	0.950379	40.412	1	0.774894	26.3322	1	1.12586	35.7134	1	0.539467	25.9618	1	1.08253	43.9353	1	0.363982	11.3285	1	0.714953	24.4387	1	1.4501	42.4614
ZMO0567	succinyl-CoA synthetase subunit alpha	KEGG: nar:Saro_1181 succinyl-CoA synthetase (ADP-forming) alpha subunit; TIGRFAM: succinyl-CoA synthetase, alpha subunit; PFAM: CoA-binding domain protein; ATP-citrate lyase/succinyl-CoA ligase	12.5674	13.0412	12.0938	12.5603	12.9702	12.1505	12.7207	12.4142	12.7065	13.2485	12.8338	13.1065	12.1929	11.9946	12.3065	-0.2923	12.7136	1	-0.27273	7.15235	1	-0.31187	8.68364	1	0.306537	13.5035	1	0.41474	12.7672	1	0.198335	4.41401	1	0.947401	39.2876	1	0.819626	35.4593	1	1.0556	33.0376	1	0.839199	27.3138	1	0.800054	26.1681
ZMO0568	hypothetical protein	KEGG: swi:Swit_1311 succinate dehydrogenase subunit D	12.0729	12.5498	11.596	12.169	12.6159	11.7221	12.1037	12.0421	12.2959	12.6047	12.4949	12.7369	11.6027	11.5893	11.8549	-0.25379	11.1866	1	-0.24203	6.38911	1	-0.26556	7.33013	1	0.061648	1.32968	0	0.109872	1.88636	1	0.013425	0.121451	0	0.953789	40.6301	1	0.893803	38.891	1	1.00201	32.8139	1	0.905565	30.2527	1	0.88204	29.5969
ZMO0569	succinate dehydrogenase, cytochrome b subunit	KEGG: sal:Sala_3030 succinate dehydrogenase, cytochrome b subunit	12.9113	13.1949	12.6277	12.8705	13.1368	12.6042	13.015	12.8076	12.9334	13.2586	13.1312	13.1423	12.7714	12.484	12.7244	-0.12577	3.19692	1	-0.01113	0.084585	0	-0.2404	5.10232	1	0.207379	6.8868	1	0.127367	1.90409	1	0.287392	6.68274	1	0.567214	23.9306	1	0.532593	22.5021	1	0.487202	13.8191	1	0.647227	19.2267	1	0.41796	11.3461
ZMO0570	ribosomal L11 methyltransferase	PFAM: ribosomal L11 methyltransferase; KEGG: swi:Swit_1315 50S ribosomal protein L11P methyltransferase	12.6069	13.2529	11.9609	12.5507	12.996	12.1055	12.6057	12.6081	12.4934	13.3945	13.1113	12.8807	11.817	12.1049	12.1061	0.114679	3.33647	1	0.230573	5.7457	1	-0.00121	0.009639	0	-0.00234	0.02673	0	0.283241	7.79842	1	-0.28792	7.98538	1	1.29196	48.3103	1	0.890483	38.2068	1	1.57753	44.2771	1	1.00638	32.363	1	0.774589	25.9077
ZMO0571	binding-protein-dependent transport systems inner membrane component	PFAM: binding-protein-dependent transport systems inner membrane component; KEGG: xfa:XF0411 ABC transporter nitrate permease	13.8468	14.2947	13.3988	13.1215	13.4283	12.8147	14.2227	13.4709	12.772	14.5075	14.082	12.7745	13.9379	12.8598	12.7695	0.698875	20.2887	1	1.30745	26.6445	1	0.090298	0.669283	0	0.751784	21.8741	1	0.425516	6.87921	1	1.07805	22.182	1	0.895882	25.8951	1	0.613574	17.6068	1	0.569614	10.4204	1	1.22215	25.0468	1	0.004997	0.024626
ZMO0572	ABC transporter	KEGG: xfm:Xfasm12_1824 putative nitrate transport system ATP-binding protein; PFAM: ABC transporter related; ABC transporter, conserved site; SMART: AAA ATPase	13.2186	13.763	12.6742	12.5578	12.7885	12.3272	13.6253	12.8118	12.3039	14.094	13.432	12.145	13.1567	12.1916	12.4627	0.507935	15.3561	1	1.28695	27.9816	1	-0.27108	3.85258	1	0.813531	25.2983	1	0.662006	13.9019	1	0.965056	21.3094	1	1.0888	32.4611	1	0.461311	13.6509	1	0.937273	20.6759	1	1.24032	27.0873	1	-0.3177	4.92553
ZMO0573	glutaredoxin 2	cofactor involved in the reduction of disulfides	12.8475	12.9714	12.7236	12.7268	12.4272	13.0265	13.0543	12.6407	12.813	12.9568	12.986	11.8685	13.1518	12.2954	13.7576	-0.17237	4.63509	1	1.11745	30.0591	1	-1.46218	36.9721	1	0.41367	15.7287	1	-0.02913	0.230626	0	0.856472	23.6823	1	0.247771	7.9901	1	-0.59924	23.4406	1	-0.19503	3.27687	1	0.690574	18.9883	1	-1.88905	43.8467
ZMO0574	UvrD/REP helicase	PFAM: UvrD/REP helicase; KEGG: swi:Swit_1212 ATP-dependent DNA helicase UvrD	12.4442	12.5364	12.3519	12.785	12.9814	12.5886	12.0883	12.8001	12.7699	12.0038	13.0691	12.8937	12.1728	12.531	12.6461	0.030166	0.258311	0	0.175438	1.78253	1	-0.11511	0.953813	0	-0.71178	20.888	1	-1.06534	22.1318	1	-0.35821	5.3869	1	0.184513	3.29817	1	0.392805	10.2029	1	-0.16905	1.6846	1	0.538077	9.76546	1	0.247533	3.03744
ZMO0575	methyltransferase	KEGG: eli:ELI_07620 N6-adenine-specific methylase; TIGRFAM: methyltransferase; PFAM: Protein of unknown function methylase putative	13.0086	13.6672	12.3499	13.036	13.5071	12.5649	12.9138	13.1034	12.9687	13.7628	13.5716	13.4427	12.0647	12.6351	12.4947	0.134633	4.06451	1	0.128877	2.2134	1	0.14039	2.52761	1	-0.18959	6.84874	1	0.191222	4.09179	1	-0.57041	18.3963	1	1.31727	47.9145	1	0.942215	38.8114	1	1.69809	45.3678	1	0.936458	29.6995	1	0.947971	30.0038
ZMO0576	pseudouridine synthase	PFAM: RNA-binding S4 domain protein; pseudouridine synthase; KEGG: swi:Swit_2705 pseudouridine synthase	12.3061	12.3576	12.2545	12.6634	12.9352	12.3916	11.7906	12.8215	12.5053	11.5901	13.1252	12.7452	11.9912	12.5178	12.2653	0.316212	6.99044	1	0.379973	5.47408	1	0.25245	2.9041	1	-1.03084	28.3407	1	-1.5351	29.6143	1	-0.52657	8.8545	1	0.10313	1.25513	0	0.543631	14.596	1	-0.40113	5.94282	1	0.607393	10.7844	1	0.479869	7.75103
ZMO0578	sodium:dicarboxylate symporter	PFAM: sodium:dicarboxylate symporter; KEGG: swi:Swit_1206 sodium:dicarboxylate symporter	13.9083	13.9358	13.8809	14.1425	14.4498	13.8352	13.8449	13.9718	14.3132	13.5315	14.34	14.5596	14.1582	13.6036	14.0669	-0.34145	13.9451	1	-0.21963	4.55228	1	-0.46326	13.2396	1	-0.1269	3.32505	1	-0.80844	24.4851	1	0.554648	16.4693	1	0.054851	0.933359	0	0.614581	26.1868	1	-0.62669	18.8955	1	0.736395	22.3604	1	0.492768	14.2986
ZMO0581	major facilitator superfamily protein	PFAM: major facilitator superfamily MFS_1; KEGG: swi:Swit_1209 major facilitator transporter	12.4885	12.5209	12.4561	12.8806	13.2445	12.5168	12.0178	12.9592	12.8021	11.6741	13.3677	13.1213	12.3615	12.5508	12.4828	0.157166	5.27641	1	0.246352	6.167	1	0.067979	0.871797	0	-0.94145	39.1747	1	-1.69359	45.6907	1	-0.1893	4.11956	1	0.064736	1.34477	0	0.727694	32.4406	1	-0.68741	22.7028	1	0.816881	26.7149	1	0.638508	21.0718
ZMO0582	FolC bifunctional protein	TIGRFAM: FolC bifunctional protein; KEGG: swi:Swit_2729 FolC bifunctional protein; PFAM: Mur ligase middle domain protein	12.5557	12.4459	12.6654	12.8737	12.8725	12.8748	12.28	12.8313	12.916	12.1965	12.6953	13.0497	12.3635	12.9673	12.7822	-0.08466	1.43697	1	-0.35441	7.58486	1	0.185092	2.80526	1	-0.5513	20.5484	1	-0.49879	12.167	1	-0.60382	15.4393	1	-0.21951	6.23438	1	-0.00227	0.02022	0	-0.16699	2.39009	1	-0.27202	5.10218	1	0.267479	4.97204
ZMO0583	acetyl-CoA carboxylase carboxyl transferase subunit beta	TIGRFAM: acetyl-CoA carboxylase, carboxyl transferase, beta subunit; KEGG: swi:Swit_2728 acetyl-coenzyme A carboxylase carboxyl transferase subunit alpha	13.0214	12.9176	13.1252	13.2008	13.2152	13.1863	12.9297	13.1131	13.2884	12.8554	12.9798	13.4507	13.0039	13.2465	13.126	-0.17522	3.54289	1	-0.47099	9.29368	1	0.12055	1.17537	0	-0.18349	3.80706	1	-0.12433	1.23014	0	-0.24265	3.42878	1	-0.20761	4.61101	1	0.028997	0.277177	0	-0.14845	1.60389	1	-0.26677	3.97442	1	0.324765	5.38302
ZMO0584	tryptophan synthase subunit alpha	catalyzes the formation of indole and glyceraldehyde 3-phosphate from indoleglycerol phosphate in tryptophan biosynthesis	12.553	12.4319	12.674	12.5152	12.4057	12.6248	12.6342	12.4717	12.5587	12.7215	12.1423	12.669	12.547	12.8011	12.4484	-0.08702	0.991407	0	-0.52672	8.96408	1	0.352675	4.94759	1	0.162515	2.54216	1	0.579159	10.2267	1	-0.25413	2.97322	1	-0.24216	4.72905	1	-0.21911	4.05063	1	0.174481	1.6633	1	-0.65881	12.1439	1	0.220583	2.385
ZMO0585	tryptophan synthase subunit beta	catalyzes the formation of L-tryptophan from L-serine and 1-(indol-3-yl)glycerol 3-phosphate	13.5821	13.5528	13.6114	13.4521	13.4616	13.4428	13.6854	13.4787	13.4255	13.7686	13.3369	13.5861	13.6022	13.6205	13.2649	0.053207	0.456801	0	-0.2492	2.57404	1	0.355614	4.4786	1	0.206647	3.30018	1	0.431666	6.02311	1	-0.01837	0.086887	0	-0.05859	0.518462	0	0.018801	0.130695	0	0.166431	1.38782	0	-0.28361	3.14921	1	0.321208	3.82423
ZMO0586	N-(5'-phosphoribosyl)anthranilate isomerase	catalyzes the formation of 1-(2-carboxyphenylamino)-1-deoxy-D-ribulose 5-phosphate from N-(5-phospho-beta-D-ribosyl)-anthranilate in tryptophan biosynthesis	13.5029	13.6592	13.3465	13.526	13.7563	13.2956	13.4033	13.6024	13.4496	13.5273	13.7911	13.7215	13.2794	13.4137	13.1776	0.152793	6.33828	1	0.069563	1.11766	0	0.236023	7.2252	1	-0.19901	9.3012	1	-0.26378	8.48787	1	-0.13423	3.04249	1	0.312638	16.5993	1	0.460645	24.8944	1	0.247861	7.76046	1	0.377415	13.7228	1	0.543875	20.8324
ZMO0587	orotidine 5'-phosphate decarboxylase	TIGRFAM: orotidine 5'-phosphate decarboxylase; KEGG: eli:ELI_07575 orotidine-5'-phosphate decarboxylase; PFAM: Orotidine 5'-phosphate decarboxylase	14.3157	14.3069	14.3245	14.6358	14.7444	14.5272	14.0292	14.6021	14.6696	13.8175	14.7962	14.6927	14.2409	14.408	14.6465	-0.06745	1.43108	1	0.103565	1.6201	1	-0.23846	5.87692	1	-0.57291	26.5331	1	-0.97871	31.1814	1	-0.16711	3.39546	1	-0.0176	0.236096	0	0.217194	8.52986	1	-0.4234	13.152	1	0.388206	11.7594	1	0.046182	0.51345
ZMO0588	hypothetical protein	KEGG: sal:Sala_1067 hypothetical protein	14.319	14.0783	14.5598	14.5433	14.3574	14.7291	14.1355	14.5026	14.5839	13.6069	14.5496	14.1652	14.664	14.4556	15.0027	-0.08134	1.0253	0	0.38443	6.47077	1	-0.54711	10.7075	1	-0.36714	9.97064	1	-0.94273	20.5693	1	0.208451	2.51513	1	-0.48153	14.2062	1	-0.37171	10.1415	1	-1.05712	23.0968	1	0.094059	0.769951	0	-0.83748	18.1046
ZMO0589	DNA repair protein RadA	Sms; stabilizes the strand-invasion intermediate during the DNA repair; involved in recombination of donor DNA and plays an important role in DNA damage repair after exposure to mutagenic agents	11.3886	11.5161	11.2612	11.4425	11.6306	11.2545	11.0566	11.7207	11.1644	11.0493	11.983	11.2783	11.0639	11.4584	11.0505	0.556294	22.8773	1	0.704675	20.455	1	0.407914	10.594	1	-0.66411	27.0114	1	-0.93369	26.8701	1	-0.39453	10.1236	1	0.254946	8.93182	1	0.376147	14.8938	1	-0.01464	0.110858	0	0.524528	14.6419	1	0.227766	4.50542
ZMO0590	Colicin V production protein	PFAM: Colicin V production protein; KEGG: swi:Swit_4093 colicin V production protein	12.3376	12.2387	12.4364	12.4988	12.5379	12.4597	12.0201	12.655	12.3426	11.6223	12.8551	12.2206	12.418	12.4549	12.4646	0.312386	6.73818	1	0.634465	11.2408	1	-0.00969	0.046419	0	-0.63485	17.2635	1	-1.23279	24.053	1	-0.03691	0.202114	0	-0.1977	3.33936	1	0.078163	0.825459	0	-0.79564	14.9845	1	0.400241	5.81076	1	-0.24392	2.69874
ZMO0591	NifU-like involved in Fe-S cluster formation	KEGG: swi:Swit_0002 NifU-like involved in Fe-S cluster formation	12.907	13.4155	12.3986	12.5832	12.824	12.3425	13.3633	12.4507	12.7157	13.9634	12.8675	12.7804	12.7632	12.034	12.6511	-0.26501	8.85324	1	0.087105	0.971478	0	-0.61712	16.8291	1	0.912561	33.832	1	1.0959	29.6872	1	0.729221	20.2258	1	1.01689	36.6541	1	0.481436	18.7897	1	1.20023	31.9734	1	0.83355	23.1678	1	0.129321	1.74629
ZMO0592	hypothetical protein	PFAM: protein of unknown function DUF423; KEGG: swi:Swit_0004 hypothetical protein	11.0828	11.4596	10.706	10.9855	11.2503	10.7208	11.2567	10.9089	11.0621	11.6465	11.2726	11.2279	10.8668	10.5452	10.8963	-0.15322	3.47465	1	0.044694	0.358623	0	-0.35114	7.26175	1	0.347746	11.628	1	0.373877	7.95658	1	0.321616	6.3752	1	0.753537	27.2299	1	0.529489	19.2619	1	0.779667	20.1108	1	0.727406	18.6636	1	0.331572	6.67183
ZMO0593	3-dehydroquinate synthase	catalyzes the formation of 3-dehydroquinate from 3-deoxy-arabino-heptulonate 7-phosphate; functions in aromatic amino acid biosynthesis	12.6722	12.9032	12.4411	12.9195	13.3096	12.5295	12.3415	13.0028	12.8363	12.3691	13.4374	13.1819	12.3139	12.5683	12.4907	0.166559	5.87318	1	0.255513	6.63545	1	0.077606	1.07371	0	-0.66133	30.3382	1	-1.06828	33.718	1	-0.25438	6.59184	1	0.462173	21.8567	1	0.780169	34.553	1	0.055224	0.663807	0	0.869122	28.5206	1	0.691216	23.1081
ZMO0594	shikimate kinase	KEGG: swi:Swit_0008 shikimate kinase; PFAM: shikimate kinase	13.3037	13.5399	13.0676	13.8857	14.4832	13.2882	12.7435	13.8639	13.9075	12.5581	14.5216	14.4449	12.9289	13.2063	13.3701	-0.04356	0.689168	0	0.076689	0.937489	0	-0.16381	2.94981	1	-1.1204	41.9807	1	-1.96342	47.8421	1	-0.27737	6.63572	1	0.472294	20.5411	1	1.19507	43.7318	1	-0.37073	10.0594	1	1.31532	37.0045	1	1.07482	31.7749
ZMO0595	hypothetical protein	N/A	12.7387	12.7903	12.6871	12.8868	13.2666	12.5071	12.6623	12.8151	12.9586	12.2809	13.2997	13.2334	13.0438	12.3304	12.6838	-0.14355	3.15733	1	0.066322	0.603476	0	-0.35343	7.37253	1	-0.15273	3.47779	1	-1.01882	26.2435	1	0.713364	18.3444	1	0.103243	1.89336	1	0.759458	27.5117	1	-0.76285	19.7305	1	0.969335	25.0677	1	0.549582	13.4814
ZMO0597	hypothetical protein	KEGG: swi:Swit_0010 hypothetical protein	12.8563	12.929	12.7836	12.6374	12.6348	12.64	12.9887	12.7239	12.5509	13.1071	12.7508	12.5189	12.8702	12.6971	12.583	0.173015	1.50004	1	0.231934	1.38435	0	0.114096	0.509207	0	0.264739	2.88647	1	0.356348	2.67246	1	0.173131	0.903008	0	0.145313	1.15721	0	-0.00521	0.02345	0	0.236922	1.42915	1	0.053705	0.199682	0	-0.06413	0.246518
ZMO0598	integrase family protein	PFAM: integrase family protein; integrase domain protein SAM domain protein; KEGG: swi:Swit_0011 phage integrase family protein	12.6492	12.4592	12.8392	12.6898	12.6105	12.7692	12.4423	12.856	12.5236	12.035	12.8834	12.3376	12.8496	12.8287	12.7097	0.332428	9.79691	1	0.54577	11.9725	1	0.119085	1.22406	0	-0.41376	13.0954	1	-0.84835	20.1646	1	0.020835	0.131635	0	-0.37999	11.7321	1	-0.15874	3.23127	1	-0.81458	19.3096	1	0.054604	0.416987	0	-0.37208	7.01004
ZMO0599	acetyl-CoA carboxylase carboxyltransferase subunit alpha	catalyzes the carboxylation of acetyl-CoA to malonyl-CoA; forms a tetramer composed of two alpha (AccA) and two beta (AccD) subunits; one of the two catalytic subunits that can form the acetyl CoA carboxylase enzyme together with a carrier protein	11.8828	11.7126	12.0531	12.2163	12.4818	11.9507	11.4366	12.3291	12.1034	10.8818	12.5435	12.4202	11.9914	12.1148	11.7866	0.225744	4.30146	1	0.12332	1.00722	0	0.328167	4.48886	1	-0.89258	25.3007	1	-1.66174	32.043	1	-0.12342	1.00837	0	-0.34045	7.98644	1	0.531134	14.491	1	-1.10961	22.346	1	0.428711	6.73776	1	0.633557	11.6738
ZMO0601	histidine kinase	PFAM: response regulator receiver; ATP-binding region ATPase domain protein; histidine kinase A domain protein; KEGG: swi:Swit_0513 multi-sensor hybrid histidine kinase	13.4284	13.5694	13.2875	13.5782	13.6827	13.4737	13.255	13.6019	13.5545	13.2446	13.8943	13.4712	13.2654	13.3095	13.6378	0.047391	0.507604	0	0.423071	7.81493	1	-0.32829	5.3538	1	-0.34691	9.64225	1	-0.6497	13.9521	1	-0.04411	0.2978	0	0.281918	7.16611	1	0.209035	4.5577	1	-0.02088	0.124175	0	0.584715	12.2053	1	-0.16664	1.87129
ZMO0602	OmpA/MotB domain-containing protein	PFAM: OmpA/MotB domain protein; KEGG: swi:Swit_1259 OmpA/MotB domain-containing protein	12.4921	12.7596	12.2245	12.565	12.7113	12.4187	12.3792	12.6049	12.5251	12.8229	12.6963	12.7262	11.9355	12.5134	12.3239	0.079798	1.98077	1	-0.02992	0.312383	0	0.189518	4.43423	1	-0.22567	9.60021	1	0.126579	2.36512	1	-0.57792	19.9279	1	0.535128	25.9976	1	0.292598	13.5355	1	0.887377	29.8725	1	0.182879	4.19585	1	0.402318	13.0637
ZMO0603	flagellar motor protein MotA	With MotB forms the ion channels that couple flagellar rotation to proton/sodium motive force across the membrane and forms the stator elements of the rotary flagellar machine	14.07	14.2961	13.8439	14.2518	14.4105	14.0932	13.8887	14.2513	14.2524	14.1845	14.4077	14.4132	13.5929	14.0949	14.0915	-0.00105	0.009785	0	-0.00549	0.037352	0	0.003394	0.022741	0	-0.36264	13.6071	1	-0.22328	4.12619	1	-0.502	13.2461	1	0.452205	17.6875	1	0.317288	11.4564	1	0.591562	16.1748	1	0.312847	6.89595	1	0.321729	7.18671
ZMO0604	flagellin domain-containing protein	PFAM: flagellin domain protein; KEGG: sal:Sala_2917 flagellin-like protein	14.5253	14.7065	14.3442	14.2868	14.3449	14.2288	14.7637	14.2869	14.2868	15.0381	14.3748	14.3149	14.4893	14.199	14.2586	0.000175	0.001762	0	0.059964	0.653532	0	-0.05961	0.648316	0	0.476753	20.4924	1	0.663275	20.1426	1	0.290231	6.9752	1	0.362323	15.0467	1	0.116012	2.9036	1	0.548845	16.323	1	0.175801	3.2342	1	0.056224	0.59874
ZMO0605	flagellar hook-associated protein FlgK	KEGG: swi:Swit_1262 flagellar hook-associated protein FlgK; TIGRFAM: flagellar hook-associated protein FlgK; PFAM: protein of unknown function DUF1078 domain protein	14.3936	14.8286	13.9585	14.551	14.731	14.371	14.2553	14.5318	14.5702	14.8559	14.8013	14.6608	13.6548	14.2623	14.4796	-0.0384	0.243155	0	0.140522	0.836659	0	-0.21732	1.58459	1	-0.27645	3.93211	1	0.054665	0.245094	0	-0.60756	7.67087	1	0.870061	18.9697	1	0.360027	5.90141	1	1.20117	18.4761	1	0.538948	6.42791	1	0.181107	1.20682
ZMO0606	hypothetical protein	KEGG: swi:Swit_1263 rod binding-like protein	13.6055	14.2508	12.9603	13.4065	13.6276	13.1854	13.7159	13.4951	13.3179	14.6695	13.8321	13.4232	12.7623	13.1581	13.2126	0.177235	2.77506	1	0.408946	5.91878	1	-0.05448	0.319732	0	0.220805	3.91	1	0.837407	15.7523	1	-0.3958	5.633	1	1.29057	33.4364	1	0.442254	10.8909	1	1.90717	34.5725	1	0.673965	12.0232	1	0.210543	2.11699
ZMO0607	flagellar basal body P-ring protein	part of the basal body which consists of four rings L, P, S, and M mounted on a central rod; Vibrio parahaemolyticus, Yersinia, Bradyrhizobium and other bacteria have two copies of this and other flagellar genes; the V. parahaemolyticus protein is associated with the polar flagella and the Bradyrhizobium protein is associated with the thick flagellum	14.3924	14.5415	14.2433	14.278	14.3888	14.1671	14.3427	14.4421	14.1138	14.5535	14.5294	14.2482	14.1319	14.3548	13.9795	0.328266	14.4516	1	0.281239	7.33309	1	0.375294	11.0015	1	-0.09942	2.52801	1	0.02409	0.222747	0	-0.22292	5.17369	1	0.29815	12.8128	1	0.221671	8.5786	1	0.421657	12.8132	1	0.174644	3.54544	1	0.268699	6.85644
ZMO0608	flagellar L-ring protein	PFAM: flagellar L-ring protein; KEGG: sal:Sala_2913 flagellar L-ring protein	13.7113	13.9491	13.4735	13.6694	13.7965	13.5423	13.634	13.7886	13.5502	14.0184	13.8798	13.7132	13.2496	13.6974	13.3872	0.23845	6.77658	1	0.166626	2.2847	1	0.310273	5.98265	1	-0.1546	3.48863	1	0.138662	1.72263	1	-0.44787	10.1673	1	0.475589	16.972	1	0.254147	7.44381	1	0.768855	19.6805	1	0.182323	2.62767	1	0.325971	6.44279
ZMO0609	flagellar basal body rod protein FlgG	makes up the distal portion of the flagellar basal body rod; Bradyrhizobium has one thick flagellum and several thin flagella; the Bradyrhizobium protein in this cluster is associated with the thick flagella	14.6596	14.849	14.4702	14.5417	14.6529	14.4305	14.7493	14.5699	14.5136	15.0623	14.6357	14.6701	14.4363	14.504	14.3571	0.056308	1.43378	1	-0.03434	0.441851	0	0.146953	3.68937	1	0.179447	8.41917	1	0.426572	16.5446	1	-0.06768	1.12673	0	0.378848	21.2226	1	0.222367	11.3194	1	0.625973	24.7334	1	0.131722	3.11033	1	0.313012	11.2495
ZMO0610	flagellar basal-body rod protein FlgF	KEGG: sal:Sala_2911 flagellar basal-body rod FlgF; TIGRFAM: flagellar basal-body rod protein FlgF; flagellar basal-body rod FlgF family protein; PFAM: flagellar basal body rod protein; protein of unknown function DUF1078 domain protein	14.9586	14.9568	14.9605	14.8754	14.9456	14.8052	14.9599	14.9574	14.7935	14.9502	14.9634	14.9279	14.9696	14.9513	14.6591	0.163893	5.93239	1	0.035559	0.382565	0	0.292227	8.34663	1	0.002506	0.029191	0	-0.01327	0.119128	0	0.018288	0.171273	0	-0.00368	0.043506	0	0.140435	4.68572	1	-0.01946	0.184067	0	0.012101	0.107498	0	0.268769	7.39435
ZMO0611	hypothetical protein	PFAM: flagellar basal body rod protein; protein of unknown function DUF1078 domain protein; KEGG: swi:Swit_1268 flagellar basal body FlaE domain-containing protein	14.9822	15.0734	14.8909	14.7658	14.8673	14.6643	15.1157	14.8486	14.683	15.2741	14.8728	14.8619	14.9573	14.8245	14.5041	0.165656	6.66101	1	0.010914	0.103241	0	0.320397	10.4161	1	0.267088	12.9377	1	0.401365	13.9634	1	0.132811	2.77847	1	0.182578	7.68563	1	0.203042	8.9491	1	0.316855	10.2596	1	0.048301	0.624613	0	0.357784	12.0649
ZMO0612	flagellar hook capping protein	PFAM: flagellar hook capping protein; KEGG: swi:Swit_1269 flagellar hook capping protein	15.3073	15.4273	15.1872	15.2287	15.3199	15.1375	15.3541	15.2604	15.1971	15.4956	15.359	15.2808	15.2127	15.1618	15.1133	0.063307	1.43957	1	0.078161	1.17659	0	0.048453	0.599082	0	0.093743	2.62798	1	0.136605	2.7536	1	0.05088	0.640186	0	0.240098	10.7618	1	0.182382	7.30261	1	0.282961	8.35179	1	0.197235	4.87514	1	0.167528	3.78583
ZMO0613	flagellar basal-body rod protein FlgC	KEGG: swi:Swit_1270 flagellar basal-body rod protein FlgC; TIGRFAM: flagellar basal-body rod protein FlgC; PFAM: protein of unknown function DUF1078 domain protein	15.4046	15.5144	15.2949	15.3767	15.4196	15.3337	15.4185	15.3908	15.3626	15.5667	15.462	15.3771	15.2703	15.3195	15.348	0.02822	0.827064	0	0.084965	2.55781	1	-0.02853	0.522358	0	0.027749	0.807701	0	0.104663	3.54089	1	-0.04916	1.11594	0	0.219492	16.4513	1	0.085832	4.45836	1	0.296406	15.5831	1	0.142578	5.70569	1	0.029087	0.536067
ZMO0614	flagellar basal-body rod protein FlgB	KEGG: swi:Swit_1271 flagellar basal-body rod protein FlgB; TIGRFAM: flagellar basal-body rod protein FlgB; PFAM: flagellar basal body rod protein	14.7686	15.1642	14.373	14.6671	14.868	14.4662	14.8536	14.6837	14.6505	15.3484	14.98	14.756	14.3588	14.3873	14.545	0.033132	0.523505	0	0.224029	5.34663	1	-0.15777	3.10457	1	0.169973	5.9499	1	0.368401	10.9725	1	-0.02846	0.277679	0	0.791202	34.614	1	0.401876	18.6316	1	0.989631	31.4657	1	0.592773	19.5025	1	0.210978	4.87686
ZMO0616	MotA/TolQ/ExbB proton channel protein	PFAM: MotA/TolQ/ExbB proton channel; KEGG: swi:Swit_1272 MotA/TolQ/ExbB proton channel	12.7196	12.6378	12.8014	12.8369	13.0255	12.6483	12.5773	12.8619	12.8119	12.2222	13.0533	12.9976	12.9323	12.6705	12.6262	0.050007	0.975173	0	0.055723	0.696917	0	0.044291	0.511041	0	-0.28462	12.9482	1	-0.8311	28.0723	1	0.261845	7.15456	1	-0.16362	5.95006	1	0.377134	18.1154	1	-0.71009	24.3293	1	0.38285	12.1398	1	0.371418	11.6678
ZMO0617	hypothetical protein	KEGG: swi:Swit_1273 hypothetical protein	11.6669	11.6542	11.6796	11.8755	12.0348	11.7163	11.4433	11.8905	11.8605	11.2239	12.0845	11.985	11.6627	11.6966	11.736	0.030064	0.390194	0	0.099553	1.25936	0	-0.03943	0.354607	0	-0.44723	18.1887	1	-0.8606	24.9199	1	-0.03386	0.293409	0	-0.0254	0.315628	0	0.318486	12.0717	1	-0.43877	11.665	1	0.387976	9.88269	1	0.248996	5.16141
ZMO0619	hypothetical protein	KEGG: swi:Swit_1274 hypothetical protein	14.7567	14.7545	14.7588	14.9477	14.919	14.9764	14.5136	14.9997	14.8956	14.5832	14.9259	14.9121	14.444	15.0735	14.8792	0.104066	2.15209	1	0.013843	0.09995	0	0.194288	3.31561	1	-0.48611	19.1297	1	-0.34275	7.86721	1	-0.62947	17.3486	1	-0.00423	0.04078	0	-0.05736	0.886085	0	0.139131	1.97361	1	-0.14759	2.16149	1	0.032859	0.270253
ZMO0621	Anti-sigma-28 factor FlgM family protein	PFAM: Anti-sigma-28 factor FlgM family protein; KEGG: hypothetical protein ; K07377 neurexin	13.3702	13.6721	13.0683	13.7881	13.9331	13.6432	12.9581	13.7823	13.794	13.4458	13.8984	13.9677	12.4704	13.6661	13.6202	-0.01171	0.110222	0	-0.06932	0.627846	0	0.045906	0.365717	0	-0.8242	29.1452	1	-0.45263	10.2473	1	-1.19576	29.7789	1	0.603837	21.8398	1	0.289881	8.93086	1	0.975406	24.8618	1	0.232267	3.80458	1	0.347494	7.03383
ZMO0622	hypothetical protein	N/A	11.1315	11.4675	10.7955	11.5376	12.0085	11.0667	10.6701	11.5928	11.4824	10.8847	12.0503	11.9666	10.4556	11.1353	10.9982	0.110442	1.77671	1	0.083711	0.714982	0	0.137174	1.45957	1	-0.92268	29.6146	1	-1.16566	26.8576	1	-0.6797	15.3058	1	0.672012	22.1289	1	0.941724	30.1234	1	0.429031	8.33669	1	0.914993	21.2934	1	0.968456	22.5496
ZMO0624	flagellar biosynthesis protein FlhA	membrane protein involved in the flagellar export apparatus	14.5817	14.4999	14.6635	14.4245	14.4067	14.4423	14.5318	14.6316	14.2174	14.3981	14.6017	14.2117	14.6654	14.6615	14.2231	0.414225	14.7351	1	0.389981	8.59912	1	0.438469	10.1282	1	-0.09985	1.82164	1	-0.20364	3.21312	1	0.003932	0.024657	0	-0.1636	3.92066	1	-0.03557	0.423363	0	-0.26738	4.90473	1	-0.05981	0.53115	0	-0.01132	0.074685
ZMO0625	cobyrinic acid ac-diamide synthase	PFAM: Cobyrinic acid ac-diamide synthase; KEGG: swi:Swit_1280 cobyrinic acid a,c-diamide synthase	13.673	13.7667	13.5793	13.9395	14.2427	13.6363	13.3108	14.0353	13.8438	13.2048	14.3286	14.1568	13.4167	13.7419	13.5308	0.191464	10.8794	1	0.171815	5.64934	1	0.211114	7.67597	1	-0.7245	40.2552	1	-1.12385	42.7506	1	-0.32515	13.789	1	0.187421	10.5706	1	0.606424	35.5405	1	-0.21193	7.71927	1	0.586775	26.0336	1	0.626074	27.5898
ZMO0626	RNA polymerase, sigma 28 subunit, FliA/WhiG	KEGG: swi:Swit_1281 RNA polymerase, sigma 28 subunit, FliA/WhiG; TIGRFAM: RNA polymerase sigma factor, FliA/WhiG family; RNA polymerase sigma factor, sigma-70 family; PFAM: sigma-70 region 2 domain protein; sigma-70 region 4 domain protein; Sigma-70 region 4 type 2	13.8442	13.784	13.9045	14.174	14.4369	13.911	13.4186	14.2698	14.0781	13.0887	14.4793	14.3946	13.7485	14.0604	13.7617	0.191732	6.34987	1	0.084742	1.07229	0	0.298722	7.32974	1	-0.85125	34.5093	1	-1.39063	38.2983	1	-0.31186	7.80434	1	-0.12047	3.10306	1	0.525906	22.7554	1	-0.65986	20.136	1	0.418916	11.7456	1	0.632896	19.2586
ZMO0627	hypothetical protein	KEGG: mrd:Mrad2831_2994 hypothetical protein	15.4049	15.4527	15.3572	15.3728	15.446	15.2995	15.4219	15.388	15.3575	15.453	15.4525	15.4396	15.3908	15.3236	15.2754	0.030504	0.771045	0	0.012853	0.167312	0	0.048156	0.900581	0	0.033851	0.893041	0	0.000541	0.006054	0	0.067162	1.46626	1	0.095576	4.32072	1	0.146538	8.21241	1	0.062266	1.30943	0	0.128887	4.01324	1	0.16419	5.82225
ZMO0628	hypothetical protein	KEGG: mrd:Mrad2831_2994 hypothetical protein	14.0305	14.1705	13.8904	13.8474	13.9768	13.7179	14.1845	13.8764	13.8183	14.3859	13.9552	13.9985	13.9831	13.7977	13.6382	0.058108	0.676316	0	-0.04323	0.293775	0	0.159448	1.77353	1	0.308027	8.25833	1	0.430641	8.12318	1	0.185413	2.23661	1	0.280175	7.19622	1	0.258901	6.40088	1	0.402789	7.37174	1	0.157561	1.74163	1	0.360241	6.24699
ZMO0629	flagellin domain-containing protein	PFAM: flagellin domain protein; KEGG: swi:Swit_1284 flagellin domain-containing protein	11.605	11.9353	11.2746	11.6184	11.5637	11.6732	11.4796	11.7303	11.5066	11.88	11.9907	11.1367	11.0793	11.4698	11.8766	0.223651	6.96618	1	0.854021	23.8126	1	-0.40672	9.97857	1	-0.25062	8.2234	1	-0.11072	1.38967	0	-0.39052	9.43267	1	0.660732	25.9111	1	-0.10954	2.31966	1	0.80063	22.3519	1	0.520834	13.8013	1	-0.73991	20.6233
ZMO0631	Fis family sigma54 specific transcriptional regulator	KEGG: swi:Swit_1285 sigma-54 dependent trancsriptional regulator; PFAM: sigma-54 factor interaction domain-containing protein; helix-turn-helix Fis-type; ATPase associated with various cellular activities AAA_5; SMART: AAA ATPase	13.5748	13.8074	13.3421	13.427	13.5681	13.2859	13.5782	13.5713	13.2827	14.1952	13.4195	13.7167	12.9611	13.7231	12.8487	0.288641	6.80104	1	-0.29716	4.19367	1	0.874447	18.4414	1	0.006852	0.050761	0	0.775703	16.0917	1	-0.762	15.7576	1	0.465279	13.1662	1	0.282233	6.57781	1	1.23413	26.0747	1	-0.30357	4.33472	1	0.868039	18.2922
ZMO0632	flagellar hook-basal body complex subunit FliE	KEGG: sal:Sala_2937 flagellar hook-basal body complex protein (FliE); TIGRFAM: flagellar hook-basal body complex subunit FliE; PFAM: flagellar hook-basal body complex protein FliE	13.8178	14.1183	13.5172	13.3644	13.5059	13.2229	13.9595	13.676	13.0527	14.7352	13.5014	13.5104	13.1837	13.8507	12.5951	0.623313	14.7477	1	-0.00893	0.037758	0	1.25555	21.8564	1	0.283427	4.88159	1	1.23377	21.4712	1	-0.66692	10.2878	1	0.601095	14.1066	1	0.282994	4.87011	1	1.55144	26.7402	1	-0.34925	3.9444	1	0.915236	15.4297
ZMO0634	flagellar M-ring protein FliF	KEGG: swi:Swit_1287 flagellar M-ring protein FliF; TIGRFAM: flagellar M-ring protein FliF; PFAM: secretory protein YscJ/FliF family protein; Flagellar M-ring domain protein	14.3108	14.4506	14.1709	13.9568	14.1081	13.8055	14.3522	14.2693	13.6444	14.8348	14.0665	14.1497	13.8697	14.4721	13.139	0.624928	18.855	1	-0.08323	0.63531	0	1.33309	28.165	1	0.082936	1.02899	0	0.768269	16.0911	1	-0.6024	11.8979	1	0.279779	6.58631	1	0.302603	7.39509	1	0.965112	20.7096	1	-0.40555	6.83232	1	1.01076	21.7167
ZMO0635	flagellar motor switch protein FliG	PFAM: flagellar motor switch protein FliG; KEGG: swi:Swit_1288 flagellar motor switch protein FliG	14.1828	14.8676	13.498	14.1917	14.6151	13.7684	14.0539	14.3118	14.0717	15.167	14.5683	14.6619	12.9407	14.0553	13.4815	0.24006	5.63458	1	-0.09366	0.800953	0	0.57378	11.9089	1	-0.25791	6.27872	1	0.598737	12.5848	1	-1.11456	25.0622	1	1.36968	39.0264	1	0.846747	26.7632	1	2.22633	42.7728	1	0.513028	10.2539	1	1.18047	26.4206
ZMO0636	hypothetical protein	KEGG: swi:Swit_1289 hypothetical protein	13.0377	13.8457	12.2297	12.9461	13.3897	12.5025	13.1043	12.9711	12.9211	14.3513	13.3401	13.4392	11.8573	12.6021	12.403	0.050017	0.452979	0	-0.09911	0.712271	0	0.199143	1.98196	1	0.133185	1.8197	1	1.01118	19.7566	1	-0.74481	13.8811	1	1.61604	39.6855	1	0.887165	24.5413	1	2.49403	42.0363	1	0.738039	13.7242	1	1.03629	20.2766
ZMO0637	ATPase, FliI/YscN family	SMART: AAA ATPase; TIGRFAM: ATPase, FliI/YscN family; KEGG: swi:Swit_1290 FliI/YscN family ATPase; PFAM: H+transporting two-sector ATPase alpha/beta subunit central region	13.2198	13.6608	12.7789	13.3306	13.6821	12.979	13.0549	13.3847	13.2764	13.7135	13.6081	13.7561	12.3964	13.1614	12.7967	0.108368	1.40512	0	-0.14798	1.33353	0	0.364717	5.35291	1	-0.3298	7.72673	1	0.105396	0.815402	0	-0.76499	14.9783	1	0.881932	25.2292	1	0.703086	20.1495	1	1.31713	26.5209	1	0.446738	7.25558	1	0.959435	19.3972
ZMO0638	hypothetical protein	KEGG: sal:Sala_2932 hypothetical protein	14.4696	14.7299	14.2094	14.5461	14.7785	14.3137	14.3511	14.5882	14.504	14.6748	14.7849	14.7721	14.0274	14.3915	14.2358	0.084175	1.77767	1	0.012737	0.100435	0	0.155613	2.6889	1	-0.23705	8.64275	1	-0.11003	1.57719	1	-0.36408	9.70344	1	0.520451	22.494	1	0.464863	20.0312	1	0.647477	19.7094	1	0.393425	10.787	1	0.536301	15.9548
ZMO0639	hypothetical protein	KEGG: hypothetical protein LOC100021983	14.0586	14.2825	13.8347	14.0554	14.2494	13.8614	14.0457	14.0715	14.0393	14.388	14.1769	14.3218	13.7034	13.966	13.7567	0.032231	0.315281	0	-0.14488	1.54355	1	0.209343	2.71896	1	-0.02578	0.240195	0	0.211018	2.75295	1	-0.26259	3.87181	1	0.447718	13.7383	1	0.388028	11.4291	1	0.68452	15.1152	1	0.210916	2.75088	1	0.565141	11.8806
ZMO0641	hypothetical protein	KEGG: swi:Swit_1292 flagellar hook-length control protein	11.6765	11.4299	11.9231	11.547	11.4013	11.6927	11.6697	11.6833	11.4108	11.4406	11.4192	11.3835	11.8988	11.9474	11.438	0.272536	8.34695	1	0.0357	0.272474	0	0.509372	12.2208	1	-0.01357	0.132039	0	0.021416	0.149462	0	-0.04856	0.399933	0	-0.49323	17.8735	1	-0.29138	9.17645	1	-0.45824	10.6223	1	-0.52822	12.806	1	-0.05454	0.464784
ZMO0642	flagellar basal body-associated protein FliL	PFAM: flagellar basal body-associated protein FliL; KEGG: swi:Swit_1293 flagellar basal body-associated protein FliL	12.737	12.6902	12.7837	12.6831	12.81	12.5562	12.7321	12.7418	12.6244	12.6174	12.763	12.8569	12.8469	12.7206	12.3919	0.117416	2.13646	1	-0.09382	0.911613	0	0.328648	6.14347	1	-0.00968	0.086126	0	-0.14569	1.74773	1	0.12632	1.40883	0	-0.09352	1.50955	1	0.25371	7.00209	1	-0.22953	3.53609	1	0.042478	0.317573	0	0.464943	10.1325
ZMO0643	surface presentation of antigens (SPOA) protein	PFAM: surface presentation of antigens (SPOA) protein; flagellar motor switch protein FliM; KEGG: swi:Swit_1458 flagellar motor switch protein FliM	12.9834	13.0645	12.9022	13.2529	13.4025	13.1033	12.7288	13.2379	13.2679	12.6755	13.4535	13.3515	12.7821	13.0223	13.1842	-0.02996	0.545771	0	0.101954	1.93474	1	-0.16188	3.96933	1	-0.50909	26.8661	1	-0.77792	28.749	1	-0.24025	7.23563	1	0.16229	6.76329	1	0.29921	15.4578	1	-0.10655	2.07043	1	0.431126	15.8042	1	0.167294	4.17752
ZMO0644	flagellar motor switch protein FliN	KEGG: swi:Swit_1459 flagellar motor switch protein FliN; TIGRFAM: flagellar motor switch protein FliN; PFAM: surface presentation of antigens (SPOA) protein	14.6178	14.5236	14.712	14.7477	14.7794	14.716	14.5081	14.7275	14.7679	14.2111	14.8361	14.7227	14.8052	14.6189	14.8132	-0.04037	0.503887	0	0.113457	1.32262	0	-0.1942	3.01535	1	-0.21942	6.21438	1	-0.62504	16.0505	1	0.186209	2.82407	1	-0.18845	4.93121	1	0.063349	0.936684	0	-0.59407	15.1101	1	0.217175	3.59038	1	-0.09048	0.950047
ZMO0646	hypothetical protein	KEGG: swi:Swit_1460 hypothetical protein	14.0474	13.9311	14.1638	14.1938	14.2313	14.1562	13.9277	14.1671	14.2204	13.5723	14.2899	14.1727	14.2832	14.0443	14.2682	-0.05333	0.386136	0	0.117202	0.692387	0	-0.22387	1.77724	1	-0.23936	3.37398	1	-0.71763	10.3482	1	0.238902	1.96332	1	-0.23266	3.22764	1	0.075072	0.604905	0	-0.71093	10.2166	1	0.245606	2.04873	1	-0.09546	0.524564
ZMO0647	flagellar biosynthesis protein FliP	FliP, with proteins FliQ and FliR, forms the core of the central channel in the flagella export apparatus	13.2773	13.2648	13.2899	13.4625	13.437	13.4879	13.116	13.4386	13.4863	12.998	13.5316	13.3424	13.2341	13.3457	13.6302	-0.04769	0.722179	0	0.189153	3.38018	1	-0.28452	6.33437	1	-0.32257	12.3015	1	-0.53354	14.9653	1	-0.11161	1.49766	1	-0.02507	0.311214	0	-0.05094	0.791791	0	-0.23603	4.76746	1	0.1859	3.28987	1	-0.28778	6.44302
ZMO0648	export protein FliQ family 3	PFAM: export protein FliQ family 3; KEGG: swi:Swit_0216 flagellar biosynthetic protein FliQ	13.461	13.2161	13.7059	13.6976	13.7034	13.6919	13.19	13.7321	13.6632	12.6897	13.7426	13.6642	13.6903	13.7216	13.6622	0.068868	1.04971	0	0.078309	0.769333	0	0.059427	0.528195	0	-0.54209	20.0551	1	-1.05284	27.2814	1	-0.03134	0.236082	0	-0.48981	17.9615	1	0.011496	0.111105	0	-1.00056	26.0611	1	0.020936	0.147557	0	0.002055	0.012748
ZMO0649	flagellar biosynthetic protein FliR	KEGG: swi:Swit_0215 flagellar biosynthetic protein FliR; TIGRFAM: flagellar biosynthetic protein FliR; PFAM: type III secretion system inner membrane R protein	12.4665	12.3421	12.5908	12.6713	12.6186	12.7239	12.3124	12.6206	12.7219	12.1177	12.5665	12.6707	12.507	12.6746	12.7732	-0.10138	1.09506	0	-0.10413	0.695512	0	-0.09863	0.645631	0	-0.30819	6.00814	1	-0.44881	6.27904	1	-0.16756	1.37844	0	-0.2487	4.32659	1	-0.10532	1.15787	0	-0.38933	5.06042	1	-0.10807	0.732187	0	-0.10257	0.681232
ZMO0650	flagellar biosynthesis protein FlhB	membrane protein responsible for substrate specificity switching from rod/hook-type export to filament-type export	12.5005	12.4714	12.5296	12.4073	12.2291	12.5856	12.5865	12.4144	12.4002	12.6278	12.315	12.1431	12.5453	12.5138	12.6573	0.014213	0.13143	0	0.171883	2.2499	1	-0.14346	1.70444	1	0.172111	3.86839	1	0.312806	5.6927	1	0.031417	0.219996	0	-0.05812	0.755373	0	-0.35649	11.2862	1	0.082571	0.760137	0	-0.19882	2.82135	1	-0.51416	11.5838
ZMO0651	flagellar hook-associated 2 domain-containing protein	PFAM: flagellar hook-associated protein 2 domain protein; flagellar hook-associated 2 domain protein; flagellin hook IN repeat protein; KEGG: swi:Swit_0213 flagellar hook-associated 2 domain-containing protein	14.0505	14.3676	13.7333	13.9977	14.0053	13.9901	14.0637	14.0372	13.9581	14.5019	14.2332	13.7773	13.6255	13.8412	14.139	0.079075	1.63283	1	0.455951	13.1932	1	-0.2978	7.35487	1	0.026481	0.357087	0	0.268648	6.31337	1	-0.21569	4.5172	1	0.634233	27.2562	1	0.01519	0.182482	0	0.8764	26.6987	1	0.392066	10.8334	1	-0.36169	9.70418
ZMO0652	flagellar protein FliS	PFAM: flagellar protein FliS; KEGG: swi:Swit_0212 flagellin-specific chaperone FliS-like protein	14.7032	14.5366	14.8698	14.4636	14.2972	14.6299	14.8416	14.5649	14.3622	14.6658	14.4075	14.1869	15.0174	14.7223	14.5376	0.202656	7.56034	1	0.220573	5.10603	1	0.184739	3.88194	1	0.276693	11.66	1	0.258291	6.48452	1	0.295095	7.88805	1	-0.3332	14.7529	1	-0.33272	14.7268	1	-0.35161	10.0987	1	-0.3148	8.65423	1	-0.35064	10.0605
ZMO0653	hypothetical protein	PFAM: protein of unknown function UPF0118; KEGG: met:M446_4853 hypothetical protein	14.6299	14.6799	14.5799	14.4811	14.3888	14.5734	14.766	14.4937	14.4684	14.8486	14.5113	14.2663	14.6835	14.4762	14.6705	0.025335	0.282551	0	0.244953	4.39906	1	-0.19428	3.06639	1	0.272291	8.65335	1	0.33731	7.14416	1	0.207271	3.39231	1	0.100045	1.87541	1	-0.18459	4.85323	1	0.165065	2.37891	1	0.035025	0.274837	0	-0.40421	9.26581
ZMO0654	polysaccharide deacetylase	KEGG: swi:Swit_2751 polysaccharide deacetylase; PFAM: glycosyl transferase family 2; polysaccharide deacetylase; SMART: chitinase II	14.0133	14.0472	13.9795	14.0922	14.1245	14.06	14.0103	14.0164	14.1681	14.0016	14.0928	14.1562	14.019	13.94	14.18	-0.15173	5.51278	1	-0.06345	0.865537	0	-0.24002	6.52682	1	-0.00605	0.07601	0	-0.09114	1.46979	1	0.079035	1.18906	0	0.067718	1.58386	1	0.064518	1.47237	1	-0.01737	0.166811	0	0.152804	3.25961	1	-0.02377	0.241067
ZMO0655	adenosine/AMP deaminase	PFAM: adenosine/AMP deaminase; KEGG: cak:Caul_4066 adenosine/AMP deaminase	12.7807	13.1705	12.391	13.0326	13.562	12.5032	12.5852	12.9763	13.089	13.0198	13.3212	13.8029	12.1507	12.6313	12.3751	-0.11272	2.78494	1	-0.48173	13.9887	1	0.256291	5.80879	1	-0.39103	16.506	1	-0.30142	7.39633	1	-0.48064	13.9496	1	0.779434	32.1718	1	1.05883	40.199	1	0.869047	26.3007	1	0.689821	21.0298	1	1.42784	38.9265
ZMO0656	phosphoribosyltransferase	PFAM: phosphoribosyltransferase; KEGG: swi:Swit_2486 phosphoribosyltransferase	13.2077	13.2238	13.1915	13.4972	13.8848	13.1097	12.9693	13.4461	13.5483	12.702	13.7457	14.0239	13.2366	13.1465	13.0728	-0.10224	1.62026	1	-0.27815	4.46379	1	0.073671	0.613934	0	-0.47682	15.4643	1	-1.04374	24.6372	1	0.0901	0.810804	0	0.032283	0.329594	0	0.775115	25.7871	1	-0.53464	11.5509	1	0.599203	13.3807	1	0.951026	22.5138
ZMO0657	arginine/ornithine succinyltransferase subunit	TIGRFAM: arginine/ornithine succinyltransferase subunit; KEGG: eli:ELI_08920 arginine/ornithine N-succinyltransferase beta subunit; PFAM: arginine N-succinyltransferase beta subunit	13.4315	14.0853	12.7776	13.6938	14.1864	13.2012	13.7445	13.1185	14.2691	14.3161	13.8546	14.5182	13.1729	12.3824	14.02	-1.1506	41.6669	1	-0.66356	19.5909	1	-1.63765	41.8398	1	0.625986	26.0604	1	0.461495	12.7847	1	0.790477	23.424	1	1.30773	45.148	1	0.985177	37.5156	1	1.14324	32.3726	1	1.47222	38.9801	1	0.498132	14.0735
ZMO0658	hypothetical protein	PFAM: peptidase M20; peptidase dimerisation domain protein; KEGG: swi:Swit_0530 hypothetical protein	12.2896	12.9267	11.6526	12.1837	12.478	11.8895	12.5845	11.9948	12.3727	13.3402	12.5132	12.4427	11.8288	11.4763	12.3026	-0.37787	13.3718	1	0.07053	0.675848	0	-0.82627	21.9202	1	0.589726	22.1267	1	0.826953	21.9386	1	0.352499	7.57891	1	1.27412	41.4161	1	0.588494	22.0803	1	1.51135	36.7265	1	1.03689	27.1816	1	0.140096	1.83683
ZMO0659	HAD superfamily subfamily IB hydrolase	TIGRFAM: HAD-superfamily hydrolase, subfamily IB (PSPase-like); HAD-superfamily subfamily IB hydrolase, TIGR01490; KEGG: swi:Swit_2741 HAD family hydrolase	13.3826	13.3452	13.4201	13.8161	14.1547	13.4776	12.7819	13.9834	13.6489	12.3438	14.3466	13.9627	13.22	13.6202	13.3351	0.33445	12.5928	1	0.383853	9.52112	1	0.285046	6.18249	1	-1.20146	41.8524	1	-2.00276	46.3344	1	-0.40016	10.0842	1	-0.07486	1.34689	0	0.677037	27.0656	1	-0.87616	24.9589	1	0.72644	20.7429	1	0.627633	17.709
ZMO0660	molecular chaperone DnaK	heat shock protein 70; assists in folding of nascent polypeptide chains; refolding of misfolded proteins; utilizes ATPase activity to help fold; co-chaperones are DnaJ and GrpE; multiple copies in some bacteria	15.1541	15.2356	15.0726	15.1084	15.0599	15.157	15.1347	15.1735	15.0433	15.2959	15.1752	14.9445	14.9734	15.1718	15.1421	0.130197	5.50727	1	0.230658	7.70474	1	0.029735	0.383664	0	-0.03884	0.87585	0	0.120709	2.86194	1	-0.1984	6.1656	1	0.162934	7.69336	1	-0.09708	3.4988	1	0.322487	12.2332	1	0.003381	0.033521	0	-0.19754	6.12568
ZMO0661	chaperone protein DnaJ	chaperone Hsp40; co-chaperone with DnaK; Participates actively in the response to hyperosmotic and heat shock by preventing the aggregation of stress-denatured proteins and by disaggregating proteins, also in an autonomous, dnaK-independent fashion	12.812	12.3062	13.3178	13.0452	12.7814	13.309	12.4584	13.1656	12.9247	11.7595	12.8529	12.7099	13.1574	13.4783	13.1396	0.24086	4.02661	1	0.142979	1.06821	0	0.338741	3.992	1	-0.70718	17.8684	1	-1.09339	19.6984	1	-0.32097	3.67077	1	-1.01165	25.7218	1	-0.52757	12.5584	1	-1.39786	25.1752	1	-0.62545	9.92861	1	-0.42968	5.75485
ZMO0662	adenylosuccinate lyase	Catalyzes two discrete reactions in the de novo synthesis of purines: the cleavage of adenylosuccinate and succinylaminoimidazole carboxamide ribotide	14.0041	14.4483	13.5599	14.2712	14.7102	13.8323	13.724	14.2842	14.2583	14.1522	14.7444	14.6761	13.2958	13.824	13.8405	0.025901	0.287223	0	0.068279	0.642068	0	-0.01648	0.113534	0	-0.56022	20.8911	1	-0.59219	15.0812	1	-0.52825	13.0947	1	0.888384	31.815	1	0.877979	31.5164	1	0.856411	22.6067	1	0.920357	24.2462	1	0.835601	22.0579
ZMO0663	DNA repair protein RadC	PFAM: DNA repair protein RadC; KEGG: swi:Swit_4476 DNA repair protein RadC	12.0693	11.9747	12.1639	12.0195	12.0481	11.9909	11.8058	12.3328	11.7061	11.5305	12.4189	11.6772	12.0811	12.2468	11.7349	0.626739	22.9648	1	0.741661	19.1024	1	0.511817	12.2812	1	-0.52702	19.2044	1	-0.88843	23.018	1	-0.16561	2.29247	1	-0.18928	4.83749	1	0.057212	0.791574	0	-0.55069	13.483	1	0.172134	2.4341	1	-0.05771	0.499853
ZMO0664	hypothetical protein	KEGG: swi:Swit_4479 hypothetical protein	13.0966	13.1043	13.0889	13.0115	12.7845	13.2385	13.148	13.0452	12.9779	13.2319	12.9767	12.5923	13.0641	13.1136	13.3634	0.067295	0.34139	0	0.384346	2.45829	1	-0.24976	1.27496	0	0.10282	0.592335	0	0.255189	1.31637	0	-0.04955	0.156614	0	0.015404	0.063419	0	-0.45402	5.45139	1	0.167773	0.720349	0	-0.13697	0.546628	0	-0.77107	7.17262
ZMO0665	hypothetical protein	KEGG: swi:Swit_4480 hypothetical protein	13.5036	13.5714	13.4357	13.2026	12.9342	13.471	13.728	13.2791	13.1261	13.9567	13.1862	12.6822	13.4994	13.372	13.57	0.152982	2.15428	1	0.50401	7.878	1	-0.19805	1.8803	1	0.448937	10.8778	1	0.770491	13.9695	1	0.127383	0.974637	0	0.135743	1.79276	1	-0.53684	13.7155	1	0.457298	6.83173	1	-0.18581	1.70581	1	-0.88787	16.558
ZMO0666	hypothetical protein	PFAM: conserved hypothetical protein; KEGG: swi:Swit_4481 hypothetical protein	14.2074	14.2239	14.191	13.9856	13.8665	14.1048	14.3536	14.0613	13.91	14.3964	14.0513	13.6817	14.3107	14.0713	14.1383	0.151293	4.82628	1	0.369608	10.7166	1	-0.06702	0.830545	0	0.292273	12.4214	1	0.345113	9.75852	1	0.239433	5.73129	1	0.032826	0.503058	0	-0.23833	9.4435	1	0.085665	1.18308	0	-0.02001	0.178329	0	-0.45664	14.0875
ZMO0667	F0F1 ATP synthase subunit A	Produces ATP from ADP in the presence of a proton gradient across the membrane. Subunit A is part of the membrane proton channel F0	15.4906	15.45	15.5312	15.4499	15.4725	15.4274	15.5186	15.4626	15.4373	15.4247	15.4752	15.4697	15.6124	15.45	15.4048	0.025327	0.319247	0	0.0055	0.039356	0	0.045154	0.428061	0	0.056004	0.91873	0	-0.05048	0.495041	0	0.162486	2.70945	1	-0.08121	1.58817	1	0.045096	0.67812	0	-0.18769	3.39326	1	0.02527	0.209361	0	0.064923	0.694972
ZMO0668	H+transporting two-sector ATPase subunit C	PFAM: H+transporting two-sector ATPase C subunit; KEGG: eli:ELI_07530 hypothetical protein	15.553	15.5194	15.5867	15.5239	15.5386	15.5093	15.5786	15.5274	15.5204	15.4807	15.558	15.5191	15.6765	15.4969	15.5218	0.007015	0.083096	0	0.038951	0.410138	0	-0.02492	0.235946	0	0.051132	0.950217	0	-0.07736	1.0474	0	0.179625	3.78816	1	-0.06731	1.42235	0	0.029247	0.44319	0	-0.1958	4.33126	1	0.061184	0.750247	0	-0.00269	0.021165
ZMO0669	H+transporting two-sector ATPase B/B' subunit	PFAM: H+transporting two-sector ATPase B/B' subunit; KEGG: nar:Saro_1318 H+-transporting two-sector ATPase, B/B' subunit	15.5496	15.5187	15.5806	15.4998	15.5165	15.4831	15.5764	15.5229	15.4766	15.4828	15.5547	15.4782	15.67	15.4912	15.475	0.046325	1.67921	1	0.0765	2.12958	1	0.016151	0.250485	0	0.053427	2.08921	1	-0.07195	1.93768	1	0.178804	7.8305	1	-0.06182	2.61926	1	0.033386	1.03208	0	-0.18719	8.36484	1	0.063561	1.60386	1	0.003212	0.041904
ZMO0671	H+transporting two-sector ATPase B/B' subunit	PFAM: H+transporting two-sector ATPase B/B' subunit; KEGG: swi:Swit_4486 H+-transporting two-sector ATPase, B/B' subunit	14.7208	14.645	14.7966	14.5426	14.5799	14.5052	14.7897	14.6519	14.4332	14.5586	14.7313	14.4285	15.0207	14.5726	14.4379	0.218741	5.23767	1	0.302807	5.06909	1	0.134676	1.45043	1	0.137721	2.55293	1	-0.1727	2.11876	1	0.44814	9.04912	1	-0.15168	2.9675	1	0.074674	1.01347	0	-0.4621	9.44622	1	0.158739	1.86121	1	-0.00939	0.054814
ZMO0672	excinuclease ABC subunit C	The UvrABC repair system catalyzes the recognition and processing of DNA lesions. UvrC both incises the 5' and 3' sides of the lesion. The N-terminal half is responsible for the 3' incision and the C-terminal half is responsible for the 5' incision	12.5434	12.4572	12.6295	12.774	12.8275	12.7204	12.3007	12.786	12.762	12.1107	12.8037	12.8513	12.4908	12.7683	12.6726	0.024035	0.195183	0	-0.04761	0.29222	0	0.095676	0.726021	0	-0.48526	13.3225	1	-0.69299	13.4871	1	-0.27752	3.58332	1	-0.17232	2.9255	1	0.10705	1.40814	0	-0.38006	5.81839	1	0.035408	0.204771	0	0.178692	1.80971
ZMO0673	DNA repair protein RecO	involved in DNA repair and RecFOR pathway recombination; RecFOR proteins displace ssDNA-binding protein and facilitate the production of RecA-coated ssDNA	12.2134	12.0539	12.3728	12.3518	12.282	12.4215	12.02	12.4067	12.2968	11.8182	12.2895	12.2746	12.2217	12.524	12.3191	0.109877	1.85684	1	0.014905	0.091935	0	0.204848	2.84826	1	-0.38676	12.1755	1	-0.47124	9.97552	1	-0.30227	5.21105	1	-0.31898	9.39008	1	-0.13953	2.68676	1	-0.40347	8.0143	1	-0.2345	3.51726	1	-0.04455	0.326737
ZMO0674	hypothetical protein	KEGG: npu:Npun_F1796 hypothetical protein	12.8239	12.7327	12.915	12.9772	12.3431	13.6113	13.0177	12.63	13.3244	13.5122	11.9532	12.733	12.5232	13.3068	13.9157	-0.69436	20.9878	1	-0.77978	16.2886	1	-0.60893	11.9969	1	0.387667	10.4309	1	1.55898	31.9577	1	-0.78365	16.3826	1	-0.18225	3.38704	1	-1.26814	35.57	1	0.989065	21.1442	1	-1.35356	28.4292	1	-1.18271	25.1916
ZMO0675	LysR family transcriptional regulator	PFAM: regulatory protein LysR; LysR substrate-binding; KEGG: swi:Swit_1196 LysR family transcriptional regulator	13.8317	14.0337	13.6298	13.7924	13.9617	13.623	13.8985	13.7649	13.8199	14.0519	14.0154	13.908	13.7452	13.5144	13.7317	-0.05495	1.31667	0	0.107479	2.1548	1	-0.21737	6.39886	1	0.133637	5.17728	1	0.036469	0.458021	0	0.230805	6.99533	1	0.403915	21.914	1	0.338658	18.1819	1	0.306747	10.4788	1	0.501084	19.1064	1	0.176233	4.64995
ZMO0676	cystathionine gamma-synthase	KEGG: swi:Swit_1198 cystathionine gamma-synthase; PFAM: aminotransferase class V; Cys/Met metabolism pyridoxal-phosphate-dependent protein	14.5237	14.8066	14.2408	14.6347	14.8303	14.4391	14.5205	14.527	14.7424	14.7568	14.8565	14.804	14.2842	14.1974	14.6808	-0.21547	8.74582	1	0.052499	0.631187	0	-0.48344	15.9556	1	-0.00646	0.078328	0	-0.09975	1.59095	1	0.086825	1.29215	0	0.565841	26.8483	1	0.39116	18.5986	1	0.472555	15.5316	1	0.659128	22.348	1	0.123191	2.19799
ZMO0677	3-isopropylmalate dehydrogenase	catalyzes the oxidation of 3-isopropylmalate to 3-carboxy-4-methyl-2-oxopentanoate in leucine biosynthesis	14.1596	14.7248	13.5945	14.2375	14.7109	13.764	14.3217	13.9976	14.4774	14.6733	14.7764	14.6455	13.9701	13.2189	14.3092	-0.47974	20.2615	1	0.130848	1.9908	1	-1.09033	31.4106	1	0.324056	12.8259	1	-0.10307	1.38599	0	0.751186	22.4875	1	1.13034	41.4437	1	0.94688	36.72	1	0.703209	21.0326	1	1.55747	40.7424	1	0.336292	8.42935
ZMO0678	nitroreductase	PFAM: nitroreductase; KEGG: bxe:Bxe_C0111 putative nitroreductase	12.6099	12.1428	13.077	13.24	12.7191	13.7608	11.7546	13.4652	13.0148	11.4242	12.8613	12.577	12.085	14.069	13.4526	0.45039	10.3888	1	0.284375	3.11033	1	0.616406	9.93311	1	-1.71055	39.4395	1	-1.43711	26.1811	1	-1.98399	34.2186	1	-0.93423	24.2092	1	-1.04165	26.7726	1	-0.66079	10.9176	1	-1.20767	22.1726	1	-0.87564	15.5944
ZMO0680	CRISPR-associated protein Cas1	KEGG: dac:Daci_1209 CRISPR-associated Cas1 family protein; TIGRFAM: CRISPR-associated protein Cas1; PFAM: protein of unknown function DUF48	11.3728	11.3653	11.3803	10.7444	10.555	10.9337	11.8259	10.9197	10.569	11.9773	10.7533	10.3566	11.6745	11.086	10.7814	0.350669	11.6618	1	0.396707	8.58608	1	0.304631	5.82108	1	0.906204	31.6462	1	1.22394	30.4867	1	0.58847	14.4925	1	-0.01498	0.146073	0	-0.37875	12.8859	1	0.302759	5.76701	1	-0.33271	6.64466	1	-0.42479	9.45403
ZMO0681	CRISPR-associated helicase Cas3 family	TIGRFAM: CRISPR-associated helicase Cas3 family; KEGG: ajs:Ajs_0488 CRISPR-associated helicase Cas3 family protein	12.5843	12.7729	12.3958	11.9224	11.677	12.1677	13.0747	12.094	11.7508	13.6571	11.8887	11.4654	12.4924	12.2993	12.0362	0.34319	7.04918	1	0.423288	5.74453	1	0.263093	2.75022	1	0.980745	25.316	1	1.76841	31.2491	1	0.193081	1.70594	1	0.377061	8.08603	1	-0.4907	11.6356	1	1.16473	21.3505	1	-0.4106	5.48511	1	-0.5708	8.9102
ZMO0682	Csy1 family CRISPR-associated protein	KEGG: vei:Veis_1458 CRISPR-associated protein, Csy1 family; TIGRFAM: CRISPR-associated protein, Csy1 family; PFAM: CRISPR-associated protein Csy1	14.7334	14.7885	14.6782	14.4966	14.5228	14.4704	14.8694	14.5974	14.3959	14.9441	14.6329	14.4127	14.7947	14.5618	14.379	0.201492	3.36972	1	0.220172	2.25501	1	0.182812	1.69484	1	0.272	5.36204	1	0.311133	3.86463	1	0.232867	2.45987	1	0.110242	1.3336	0	0.052428	0.471273	0	0.149375	1.25152	0	0.071109	0.446271	0	0.033748	0.179283
ZMO0683	Csy2 family CRISPR-associated protein	KEGG: ajs:Ajs_0486 CRISPR-associated Csy2 family protein; TIGRFAM: CRISPR-associated protein, Csy2 family; PFAM: CRISPR-associated protein Csy2	14.0899	14.2532	13.9267	13.8318	13.8354	13.8282	14.2561	13.9238	13.7398	14.5604	13.9461	13.7248	13.9518	13.9016	13.7547	0.184082	3.54192	1	0.221225	2.74741	1	0.146939	1.46556	1	0.332214	8.63664	1	0.614304	12.4316	1	0.050124	0.334055	0	0.326521	8.42654	1	0.007288	0.055563	0	0.608611	12.2829	1	0.044432	0.287765	0	-0.02985	0.179226
ZMO0684	Csy3 family CRISPR-associated protein	KEGG: dac:Daci_1215 CRISPR-associated Csy3 family protein; TIGRFAM: CRISPR-associated protein, Csy3 family; PFAM: CRISPR-associated protein Csy3	14.8332	14.7463	14.9201	14.6029	14.5605	14.6454	15.0174	14.649	14.5568	14.8965	14.596	14.5249	15.1383	14.702	14.5887	0.09219	2.17289	1	0.071144	0.881208	0	0.113235	1.74995	1	0.368388	16.1567	1	0.300439	7.81759	1	0.436337	13.0119	1	-0.17388	5.80802	1	-0.08489	1.91353	1	-0.24183	5.6628	1	-0.10593	1.58144	1	-0.06384	0.756558
ZMO0685	Csy4 family CRISPR-associated protein	KEGG: pau:PA14_33300 hypothetical protein; TIGRFAM: CRISPR-associated protein, Csy4 family; PFAM: CRISPR-associated protein Csy4	14.7143	14.5684	14.8603	14.5334	14.506	14.5608	14.8525	14.5762	14.4906	14.631	14.5057	14.5063	15.0739	14.6467	14.475	0.085576	1.42443	1	-0.00056	0.003377	0	0.171708	2.43215	1	0.276251	8.52182	1	0.125298	1.50067	1	0.427204	9.66271	1	-0.29193	9.21319	1	-0.05484	0.748155	0	-0.44288	10.1543	1	-0.14097	1.7945	1	0.031291	0.232716
ZMO0686	signal transduction protein	KEGG: swi:Swit_1228 signal transduction protein	12.276	11.7191	12.8329	11.5825	11.3614	11.8037	12.5405	12.0116	11.1535	11.899	11.5392	11.1836	13.1819	12.4839	11.1235	0.858065	27.8984	1	0.355656	6.35876	1	1.36048	30.7276	1	0.528886	17.1726	1	0.359754	6.46863	1	0.698017	15.8502	1	-1.11381	34.4701	1	-0.44227	13.8774	1	-1.28294	29.2646	1	-0.94468	22.0583	1	0.060141	0.460227
ZMO0687	acetolactate synthase	catalyzes the condensation of two pyruvates to form acetolactate, implicated in pH homeostasis via the acetoin-2,3-butanediol pathway or in valine biosynthesis	14.2463	14.531	13.9617	14.5217	14.8873	14.1562	14.2151	14.2776	14.7658	14.1891	14.873	14.9016	14.2412	13.6822	14.6301	-0.48823	18.314	1	-0.02858	0.21684	0	-0.94788	25.2728	1	-0.06248	0.939956	0	-0.68391	18.1212	1	0.558943	14.3098	1	0.569326	21.5609	1	0.731103	27.3442	1	-0.0521	0.456501	0	1.19075	30.8289	1	0.271454	5.19966
ZMO0688	auxin efflux carrier	PFAM: Auxin Efflux Carrier; KEGG: lip:LI0107 permease	13.0426	13.4035	12.6817	13.0211	13.0734	12.9688	13.4358	12.6495	13.3926	13.7333	13.0737	13.073	13.1382	12.2253	13.7122	-0.74313	22.1604	1	0.000668	0.003294	0	-1.48692	30.3985	1	0.786244	23.4297	1	0.659657	13.0529	1	0.91283	19.1319	1	0.72178	21.5167	1	0.104572	1.40803	0	0.595194	11.4227	1	0.848366	17.6452	1	-0.63922	12.5383
ZMO0689	oxidoreductase domain-containing protein	PFAM: oxidoreductase domain protein; Oxidoreductase domain; KEGG: npu:Npun_F5032 oxidoreductase domain-containing protein	14.5821	14.9279	14.2362	14.4374	14.8347	14.0401	14.9955	14.1685	14.7063	15.1167	14.7391	14.9303	14.8743	13.598	14.4823	-0.53772	11.5784	1	-0.19121	1.45555	1	-0.88423	14.0409	1	0.826989	19.403	1	0.377648	4.1649	1	1.27633	21.2688	1	0.691727	15.8641	1	0.794558	18.577	1	0.242385	2.08898	1	1.14107	18.892	1	0.448048	5.41892
ZMO0691	tRNA (uracil-5-)-methyltransferase Gid	TrmFO; Gid; glucose-inhibited division protein; similar to GidA; the gene from Bacillus subtilis encodes a tRNA-methyltransferase that utilizes folate as the carbon donor and bound flavin as reductant; modifies tRNA at position 54 (uridine) of the T-psi loop to form a C5-methyluridine	13.2766	13.6157	12.9375	13.7294	14.029	13.4299	12.7	13.8532	13.6056	13.0652	14.1662	13.8918	12.3349	13.5402	13.3195	0.247612	6.71592	1	0.274452	4.63982	1	0.220772	3.30798	1	-1.15319	36.7418	1	-1.10102	26.8082	1	-1.20536	29.0124	1	0.678183	23.5738	1	0.599174	20.82	1	0.730351	17.7324	1	0.626014	14.811	1	0.572334	13.2556
ZMO0692	DNA gyrase subunit A	negatively supercoils closed circular double-stranded DNA	12.9355	13.1797	12.6913	13.0819	13.3051	12.8587	12.6254	13.2456	12.9181	12.8411	13.5183	13.0919	12.4097	12.973	12.7443	0.327528	12.3267	1	0.426315	11.0519	1	0.228741	4.44722	1	-0.62027	25.0883	1	-0.67715	19.3451	1	-0.56339	15.7129	1	0.488322	19.7569	1	0.446418	17.9131	1	0.431439	11.2295	1	0.545204	15.1097	1	0.347631	8.32894
ZMO0693	OsmC family protein	PFAM: OsmC family protein; KEGG: mrd:Mrad2831_2850 OsmC family protein	15.2379	15.2893	15.1866	15.3283	15.218	15.4386	15.1576	15.3184	15.3382	15.373	15.2056	15.2304	14.9421	15.4311	15.4461	-0.01989	0.242791	0	-0.0248	0.209054	0	-0.01498	0.117379	0	-0.1608	4.69721	1	0.167415	2.91669	1	-0.48902	13.9133	1	0.102653	2.33636	1	-0.22065	7.56324	1	0.430869	11.8378	1	-0.22556	4.6386	1	-0.21573	4.32982
ZMO0694	hypothetical protein	KEGG: gox:GOX0433 hypothetical protein	15.1007	15.2232	14.9782	14.8426	14.7044	14.9809	15.1377	15.0637	14.6216	15.2942	15.1521	14.2567	14.9811	14.9752	14.9865	0.442033	17.6059	1	0.895342	25.439	1	-0.01128	0.081669	0	0.074041	1.32271	0	0.14216	2.10379	1	0.005922	0.041226	0	0.244986	8.22325	1	-0.27644	9.74983	1	0.313105	7.09703	1	0.176867	2.95388	1	-0.72975	20.8153
ZMO0695	hypothetical protein	KEGG: xcb:XC_2423 hypothetical protein	10.261	10.4736	10.0483	10.376	10.6114	10.1405	10.1188	10.4032	10.3488	10.2691	10.6783	10.5446	9.96846	10.1281	10.153	0.054368	0.244161	0	0.133628	0.488572	0	-0.02489	0.068584	0	-0.28441	2.40305	1	-0.40919	2.46816	1	-0.15962	0.619549	0	0.425386	4.49796	1	0.470913	5.25919	1	0.300599	1.53767	1	0.550172	3.91583	1	0.391653	2.30592
ZMO0697	small multidrug resistance protein	PFAM: small multidrug resistance protein; KEGG: eta:ETA_33380 putative multidrug resistance protein	11.7817	11.7627	11.8006	11.9679	12.3655	11.5702	11.3999	12.1634	11.7722	11.212	12.3134	12.4175	11.5877	12.0135	11.127	0.391189	13.4253	1	-0.10414	1.12348	0	0.886515	22.7885	1	-0.76358	27.4023	1	-1.10135	27.8804	1	-0.42581	9.48653	1	-0.03787	0.448559	0	0.795226	28.391	1	-0.37564	7.9405	1	0.299899	5.68522	1	1.29055	31.825
ZMO0698	hypothetical protein	KEGG: swi:Swit_4390 hypothetical protein	9.91939	10.2064	9.63238	10.2669	10.8549	9.67886	9.73892	10.0999	10.4339	9.87014	10.5427	11.1671	9.6077	9.65707	9.70065	-0.33401	9.09651	1	-0.62443	13.2122	1	-0.04358	0.292041	0	-0.36095	10.1302	1	-0.67252	14.489	1	-0.04937	0.340881	0	0.574018	18.0525	1	1.17602	34.9065	1	0.262443	3.76627	1	0.885593	19.8465	1	1.46644	31.6729
ZMO0699	hypothetical protein	N/A	12.47	12.2651	12.6748	12.486	12.8416	12.1305	12.4529	12.487	12.485	11.7371	12.7931	12.89	13.1687	12.1809	12.08	0.00202	0.018822	0	-0.0969	1.12681	0	0.100936	1.19644	0	-0.03415	0.431903	0	-1.05602	28.6647	1	0.987714	27.0376	1	-0.40969	15.5535	1	0.711094	27.472	1	-1.43156	36.4209	1	0.612178	16.5909	1	0.810011	22.4261
ZMO0703	peptidase S9 prolyl oligopeptidase active site domain-containing protein	PFAM: peptidase S9 prolyl oligopeptidase active site domain protein; peptidase S9B dipeptidylpeptidase IV domain protein; dienelactone hydrolase; WD40 domain protein beta Propeller; KEGG: sus:Acid_1826 peptidase S9 prolyl oligopeptidase	11.2071	11.4387	10.9756	11.182	11.3315	11.0326	11.1366	11.2777	11.0864	11.3186	11.5587	11.1042	10.9546	10.9966	11.0686	0.191293	5.38094	1	0.45452	11.3544	1	-0.07193	0.729314	0	-0.14107	3.35806	1	-0.24009	4.47912	1	-0.04205	0.35849	0	0.463065	17.7697	1	0.298859	10.2964	1	0.364045	8.35695	1	0.562086	14.8692	1	0.035633	0.291783
ZMO0704	AMP-dependent synthetase and ligase	PFAM: AMP-dependent synthetase and ligase; KEGG: swi:Swit_2559 acyl-CoA synthetase	12.6066	12.9707	12.2424	12.7134	13.1086	12.3181	12.5678	12.6453	12.7815	12.9765	12.9649	13.2523	12.1592	12.3256	12.3106	-0.13622	4.93927	1	-0.28743	8.93747	1	0.014981	0.146793	0	-0.07743	2.05335	1	0.011595	0.110142	0	-0.16645	3.93944	1	0.728319	35.039	1	0.790503	37.1876	1	0.817339	29.1618	1	0.639299	23.3211	1	0.941707	32.7255
ZMO0705	regulatory protein RecX	PFAM: regulatory protein RecX; KEGG: eli:ELI_11140 hypothetical protein	11.3903	11.5936	11.1869	11.2482	11.4313	11.0651	11.5035	11.2771	11.2194	11.7032	11.4841	11.3786	11.3037	11.0701	11.0601	0.057715	0.442184	0	0.10547	0.621429	0	0.009959	0.040471	0	0.226367	3.22281	1	0.219136	1.79116	1	0.233598	1.97547	1	0.406742	7.86913	1	0.366218	6.74647	1	0.399511	4.54871	1	0.413973	4.80515	1	0.318463	3.19662
ZMO0706	endonuclease III	TIGRFAM: endonuclease III; KEGG: pla:Plav_3568 endonuclease III; PFAM: helix-hairpin-helix motif; HhH-GPD family protein; Endonuclease III/Nth	11.5359	11.3863	11.6854	11.5604	11.5449	11.576	11.5094	11.5623	11.5586	11.3265	11.446	11.6438	11.6923	11.6786	11.4733	0.003711	0.023916	0	-0.19783	1.87473	1	0.205255	1.98377	1	-0.05288	0.468584	0	-0.11945	0.887823	0	0.013693	0.065084	0	-0.29918	6.07519	1	-0.03107	0.241014	0	-0.36575	4.86644	1	-0.23262	2.40709	1	0.170472	1.4953
ZMO0707	dihydrodipicolinate reductase	catalyzes the reduction of 2,3-dihydrodipicolinate to 2,3,4,5-tetrahydrodipicolinate in lysine and diaminopimelate biosynthesis	12.7291	12.5768	12.8814	12.4752	12.3175	12.6329	12.9676	12.4906	12.4597	12.9543	12.1994	12.4357	12.9809	12.7819	12.4838	0.030895	0.214684	0	-0.23632	2.14104	1	0.298115	3.07236	1	0.47696	10.4209	1	0.754963	12.1063	1	0.198956	1.64484	1	-0.30456	5.434	1	-0.31535	5.72905	1	-0.02656	0.12128	0	-0.58257	8.49576	1	-0.04813	0.240878
ZMO0708	phosphoribosylglycinamide formyltransferase	KEGG: rce:RC1_1552 phosphoribosylglycinamide formyltransferase; TIGRFAM: phosphoribosylglycinamide formyltransferase; PFAM: formyl transferase domain protein	12.7691	12.4227	13.1155	12.6864	12.5398	12.833	12.8806	12.6576	12.7151	12.5162	12.3293	12.7504	13.2451	12.986	12.6799	-0.05752	0.407807	0	-0.42111	4.50196	1	0.30607	2.73898	1	0.223014	2.87012	1	0.186944	1.28927	0	0.259084	2.11471	1	-0.69279	14.8162	1	-0.29313	4.39404	1	-0.72886	10.106	1	-0.65672	8.73904	1	0.070455	0.339899
ZMO0709	phosphoribosylaminoimidazole synthetase	catalyzes the formation of 1-(5-phosphoribosyl)-5-aminoimidazole from 2-(formamido)-N1-(5-phosphoribosyl)acetamidine and ATP in purine biosynthesis	13.9814	13.9851	13.9777	13.8957	14.019	13.7724	14.1002	13.8626	13.9288	14.0207	13.9495	14.0885	14.1797	13.7757	13.7691	-0.06619	0.658733	0	-0.13905	1.15498	0	0.006676	0.031612	0	0.23755	4.47092	1	0.071174	0.456896	0	0.403926	5.92726	1	0.007387	0.050432	0	0.246625	4.73732	1	-0.15899	1.40882	0	0.173763	1.61055	1	0.319487	4.13606
ZMO0710	hypothetical protein	KEGG: swi:Swit_0035 hypothetical protein	12.7699	12.6217	12.9181	12.704	12.4718	12.9362	12.7746	12.7652	12.6428	12.5442	12.6991	12.2446	13.0049	12.8313	13.0411	0.122416	3.92492	1	0.454602	15.4085	1	-0.20977	5.27929	1	0.009353	0.121741	0	-0.1549	3.30014	1	0.173607	3.94205	1	-0.29641	13.9606	1	-0.46434	22.984	1	-0.46066	15.6531	1	-0.13215	2.57606	1	-0.79653	27.51
ZMO0711	DNA replication initiation ATPase	KEGG: swi:Swit_0036 ATPase involved in DNA replication initiation	12.4025	12.195	12.61	12.3945	12.221	12.568	12.3574	12.4476	12.3414	11.9537	12.4363	12.0056	12.7611	12.4589	12.6771	0.106244	1.48368	1	0.430703	7.46578	1	-0.21822	2.63089	1	-0.09024	1.16383	0	-0.48264	8.79498	1	0.302173	4.36882	1	-0.41499	11.4977	1	-0.34704	9.00527	1	-0.8074	17.0454	1	-0.02258	0.128281	0	-0.6715	13.6721
ZMO0712	polyphosphate kinase	catalyzes the reversible transfer of the terminal phosphate of ATP to form a long chain polyphosphate	14.1496	14.1235	14.1756	14.392	14.1367	14.6473	13.8808	14.4184	14.3656	14.0682	14.1788	14.0946	13.6933	14.6579	14.6366	0.052734	0.789236	0	0.084189	0.937188	0	0.021279	0.162281	0	-0.53761	21.3208	1	-0.11062	1.39814	0	-0.9646	26.7888	1	-0.05208	0.775567	0	-0.51052	20.2057	1	0.37491	8.97108	1	-0.47907	12.4937	1	-0.54198	14.5845
ZMO0713	Ppx/GppA phosphatase	PFAM: Ppx/GppA phosphatase; KEGG: swi:Swit_0039 Ppx/GppA phosphatase	11.5421	11.6753	11.409	11.9453	12.0771	11.8136	11.2455	11.8388	12.0519	11.4152	11.9353	12.2189	11.0757	11.7422	11.885	-0.21313	7.26257	1	-0.28351	6.63434	1	-0.14274	2.30062	1	-0.59332	25.1773	1	-0.52016	15.1311	1	-0.66649	20.025	1	0.266273	9.97111	1	0.263492	9.82797	1	0.33944	8.62361	1	0.193106	3.68431	1	0.333878	8.42295
ZMO0714	ribonuclease D	KEGG: swi:Swit_0042 ribonuclease D; TIGRFAM: ribonuclease D; PFAM: HRDC domain protein; 3'-5' exonuclease	12.4434	12.2481	12.6388	12.4733	12.4929	12.4536	12.2974	12.5895	12.357	11.7869	12.7093	12.2766	12.8078	12.4697	12.4375	0.232474	3.43962	1	0.43273	5.2636	1	0.032219	0.146461	0	-0.29215	4.90308	1	-0.92239	15.0705	1	0.3381	3.59312	1	-0.39066	7.58568	1	0.039333	0.278246	0	-1.0209	16.9785	1	0.239588	2.10232	1	-0.16092	1.1534
ZMO0715	aspartyl-tRNA synthetase	catalyzes a two-step reaction, first charging an aspartate molecule by linking its carboxyl group to the alpha-phosphate of ATP, followed by transfer of the aminoacyl-adenylate to its tRNA; contains discriminating and non-discriminating subtypes	13.6793	13.8127	13.5459	13.917	14.1508	13.6833	13.4563	13.9024	13.9317	13.5321	14.0934	14.2082	13.3805	13.7113	13.6552	-0.02938	0.393016	0	-0.11485	1.62905	1	0.056099	0.58267	0	-0.44606	18.7201	1	-0.5613	16.4086	1	-0.33081	8.22284	1	0.266808	9.89503	1	0.467527	19.6963	1	0.151565	2.49562	1	0.38205	10.0658	1	0.553003	16.126
ZMO0716	hypothetical protein	PFAM: protein of unknown function DUF344; KEGG: swi:Swit_0044 hypothetical protein	12.9338	12.89	12.9777	13.1974	13.0058	13.3889	12.8742	12.9934	13.4012	13.1327	12.6472	13.3643	12.6158	13.3397	13.4382	-0.4078	15.063	1	-0.71706	19.3135	1	-0.09855	1.11827	0	-0.1192	2.52263	1	0.485482	12.1398	1	-0.72388	19.5112	1	-0.08774	1.57545	1	-0.38317	13.9587	1	0.516937	13.1582	1	-0.69242	18.5925	1	-0.07392	0.741848
ZMO0718	transcription elongation factor GreB	KEGG: nar:Saro_1441 GreA/GreB family elongation factor; TIGRFAM: transcription elongation factor GreB; PFAM: transcription elongation factor GreA/GreB domain protein	12.0249	11.6118	12.438	11.8023	11.2467	12.358	12.4284	11.6214	11.9833	12.4018	10.8218	11.6716	12.4551	12.4209	12.295	-0.36193	13.6361	1	-0.8498	23.8768	1	0.125944	1.70765	1	0.807058	30.9987	1	1.57999	39.4632	1	0.034125	0.284734	0	-0.82619	31.5905	1	-1.11125	39.3201	1	-0.05326	0.501125	0	-1.59913	39.7853	1	-0.62338	17.2553
ZMO0719	lytic transglycosylase catalytic	PFAM: Lytic transglycosylase catalytic; KEGG: swi:Swit_0518 lytic transglycosylase, catalytic	12.7949	12.0517	13.538	12.5173	11.6359	13.3987	13.173	12.4167	12.6179	12.7284	11.3751	11.8967	13.6177	13.4583	13.3392	-0.20121	3.4028	1	-0.52159	8.51294	1	0.119163	0.91111	0	0.756329	20.7602	1	1.35331	26.1062	1	0.159353	1.39367	0	-1.48627	37.2176	1	-1.76287	41.7798	1	-0.8893	16.9689	1	-2.08325	36.9823	1	-1.4425	27.6396
ZMO0720	dihydrodipicolinate synthase	catalyzes the formation of dihydrodipicolinate from L-aspartate 4-semialdehyde and pyruvate in lysine and diaminopimelate biosynthesis	13.5936	13.7497	13.4374	13.8301	14.0663	13.5939	13.3808	13.8064	13.8538	13.5313	13.9682	14.1643	13.2304	13.6445	13.5434	-0.04749	0.851335	0	-0.1961	4.31959	1	0.101115	1.54995	1	-0.42553	19.7042	1	-0.43697	13.5937	1	-0.41408	12.6983	1	0.312308	13.7765	1	0.47236	21.9593	1	0.300864	8.21821	1	0.323752	9.12017	1	0.620969	20.3697
ZMO0721	SsrA-binding protein	binds to ssrA RNA (tmRNA) and is required for its successful binding to ribosomes; also appears to function in the trans-translation step by promoting accommodation of tmRNA into the ribosomal A site; SmpB protects the tmRNA from RNase R degradation in Caulobacter crescentus; both the tmRNA and SmpB are regulated in cell cycle-dependent manner; functions in release of stalled ribosomes from damag…	13.7243	13.539	13.9097	13.8767	13.4878	14.2657	13.7102	13.7385	14.015	13.8288	13.2492	13.7263	13.5915	14.2278	14.3036	-0.27643	12.1154	1	-0.47708	15.5277	1	-0.07578	1.04317	0	-0.02838	0.436285	0	0.579589	19.3599	1	-0.63636	21.356	1	-0.37064	17.323	1	-0.77796	34.5826	1	0.23733	5.97603	1	-0.97862	31.5788	1	-0.57731	19.2778
ZMO0722	endothelin-converting enzyme 1	KEGG: swi:Swit_0514 endothelin-converting protein 1; PFAM: peptidase M13 neprilysin; peptidase M13	14.5243	14.4759	14.5727	14.5676	14.3535	14.7817	14.5039	14.5448	14.5905	14.6732	14.2787	14.4284	14.3346	14.8109	14.7525	-0.0457	0.581949	0	-0.14972	1.96471	1	0.058326	0.507511	0	-0.04087	0.501397	0	0.394546	8.62892	1	-0.47628	11.1859	1	-0.09678	1.71262	1	-0.42817	15.1667	1	0.338632	6.91217	1	-0.53219	12.9274	1	-0.32414	6.4772
ZMO0724	NusG antitermination factor	KEGG: swi:Swit_2562 transcription antitermination protein NusG; TIGRFAM: transcription termination/antitermination factor NusG; PFAM: KOW domain protein; NGN domain protein	13.6765	13.7968	13.5563	14.3324	14.822	13.8429	12.92	14.433	14.2318	12.7139	14.8796	14.7643	13.1261	13.9864	13.6994	0.201204	7.03015	1	0.115394	1.75171	1	0.287013	7.12022	1	-1.51302	50.5947	1	-2.16574	50.9303	1	-0.86031	26.6098	1	0.240494	9.09237	1	0.979019	38.7201	1	-0.41222	11.8096	1	0.89321	27.5139	1	1.06483	31.8788
ZMO0725	50S ribosomal protein L11	binds directly to 23S ribosomal RNA	14.5798	15.004	14.1556	14.6681	15.0857	14.2505	14.4217	14.738	14.5983	14.9042	15.1038	15.0676	13.9391	14.3721	14.1289	0.139692	4.55714	1	0.036179	0.384797	0	0.243206	6.25695	1	-0.3163	14.4723	1	-0.1996	4.63016	1	-0.433	13.9037	1	0.848376	37.0093	1	0.83519	36.5966	1	0.965076	31.3802	1	0.731676	24.6444	1	0.938703	30.6822
ZMO0726	50S ribosomal protein L1	in Escherichia coli and Methanococcus, this protein autoregulates expression; the binding site in the mRNA mimics the binding site in the 23S rRNA	14.6223	14.8538	14.3909	14.7926	15.0722	14.5129	14.3997	14.845	14.7402	14.6656	15.042	15.1024	14.1338	14.6479	14.3779	0.104786	1.81798	1	-0.06041	0.504045	0	0.269985	4.61271	1	-0.44523	15.1435	1	-0.37635	7.60734	1	-0.5141	11.7329	1	0.462955	15.8641	1	0.559282	19.6211	1	0.531828	12.2636	1	0.394083	8.13151	1	0.724481	17.8229
ZMO0727	50S ribosomal protein L10	binds the two ribosomal protein L7/L12 dimers and anchors them to the large ribosomal subunit	15.3058	15.43	15.1816	15.3943	15.4816	15.307	15.1594	15.4522	15.3364	15.3406	15.5194	15.4438	14.9782	15.385	15.2289	0.115834	4.8761	1	0.075573	1.4753	1	0.156095	4.5264	1	-0.29278	17.3516	1	-0.17877	5.57331	1	-0.4068	17.0052	1	0.248357	14.2846	1	0.174607	8.96149	1	0.362368	14.8393	1	0.134347	3.58521	1	0.214868	7.33631
ZMO0728	50S ribosomal protein L7/L12	present in two forms; L12 is normal, while L7 is aminoacylated at the N-terminal serine; the only multicopy ribosomal protein; 4:1 ratio of L7/L12 per ribosome; two L12 dimers bind L10; critically important for translation efficiency and fidelity; stimulates GTPase activity of translation factors	14.554	14.8855	14.2225	14.7316	14.9085	14.5547	14.3301	14.7778	14.6854	14.7729	14.9981	14.8189	13.8874	14.5575	14.5518	0.092444	1.69536	1	0.179213	2.75843	1	0.005675	0.03716	0	-0.44766	16.7369	1	-0.22525	3.94032	1	-0.67008	17.8521	1	0.663058	25.1844	1	0.353875	12.5637	1	0.885471	23.8546	1	0.440644	10.6213	1	0.267107	5.12759
ZMO0731	DNA-directed RNA polymerase subunit beta	DNA-dependent RNA polymerase catalyzes the transcription of DNA into RNA using the four ribonucleoside triphosphates as substrates; beta subunit is part of the catalytic core which binds with a sigma factor to produce the holoenzyme	14.782	14.74	14.8241	14.7344	14.8023	14.6666	14.7353	14.8287	14.6401	14.6397	14.8402	14.7644	14.8309	14.8173	14.5158	0.188634	8.71975	1	0.07582	1.28331	0	0.301447	10.3354	1	-0.09345	3.00544	1	-0.20049	5.72807	1	0.01359	0.140239	0	-0.08408	2.54899	1	0.135775	5.36389	1	-0.19112	5.32576	1	0.022962	0.258722	0	0.248589	7.88097
ZMO0732	DNA-directed RNA polymerase subunit beta'	DNA-dependent RNA polymerase catalyzes the transcription of DNA into RNA using the four ribonucleoside triphosphates as substrates. Subunit beta' binds to sigma factor allowing it to bind to the -10 region of the promoter	14.5873	14.7214	14.4531	14.5287	14.5732	14.4841	14.4729	14.7016	14.3557	14.7025	14.7403	14.4061	14.2433	14.663	14.3052	0.345969	13.2582	1	0.334193	7.89458	1	0.357745	8.70387	1	-0.22876	7.53071	1	-0.03779	0.332153	0	-0.41973	10.8557	1	0.268274	9.45353	1	0.089077	1.76849	1	0.459246	12.2257	1	0.077301	0.860557	0	0.100853	1.26551
ZMO0733	GCN5-related N-acetyltransferase	PFAM: GCN5-related N-acetyltransferase; KEGG: bur:Bcep18194_A5293 hypothetical protein	10.2019	10.0264	10.3775	10.0519	9.89354	10.2103	10.152	10.2519	9.85196	10.0145	10.0383	9.74881	10.2895	10.4655	9.95511	0.399914	12.5788	1	0.289461	4.81474	1	0.510367	10.9924	1	-0.09991	1.5865	1	-0.02381	0.153527	0	-0.17601	2.22112	1	-0.35111	10.5935	1	-0.31676	9.19216	1	-0.27501	4.44889	1	-0.42721	8.59652	1	-0.2063	2.84316
ZMO0734	3'(2'),5'-bisphosphate nucleotidase	KEGG: hne:HNE_0169 3'(2'),5'-bisphosphate nucleotidase; TIGRFAM: 3'(2'),5'-bisphosphate nucleotidase; PFAM: inositol monophosphatase	12.5586	13.1659	11.9514	12.2962	12.504	12.0883	12.8542	12.2631	12.3292	13.4381	12.8937	12.1143	12.2703	11.6325	12.5442	-0.06613	0.803474	0	0.779424	17.3929	1	-0.91168	20.6261	1	0.591095	18.8018	1	0.544388	11.1642	1	0.637802	13.6979	1	1.21451	35.9445	1	0.415665	12.349	1	1.16781	26.2516	1	1.26122	28.1078	1	-0.42989	8.04057
ZMO0735	acetyl-CoA carboxylase biotin carboxylase	KEGG: swi:Swit_4698 acetyl-CoA carboxylase, biotin carboxylase; TIGRFAM: acetyl-CoA carboxylase, biotin carboxylase; PFAM: ATP-dependent carboxylate-amine ligase domain protein ATP-grasp; Carbamoyl-phosphate synthase L chain ATP-binding; Carbamoyl-phosphate synthetase large chain domain protein; biotin carboxylase domain protein	11.9374	11.6665	12.2084	12.073	12.0239	12.1221	11.7284	12.1464	11.9996	11.3969	11.9361	12.1117	12.06	12.3567	11.8875	0.1468	1.81066	1	-0.17558	1.40515	0	0.469179	6.37796	1	-0.41797	8.92877	1	-0.53924	7.82976	1	-0.2967	3.14884	1	-0.54188	12.6736	1	-0.09823	0.995801	0	-0.66315	10.4705	1	-0.42061	5.4072	1	0.224147	2.03667
ZMO0736	acetyl-CoA carboxylase biotin carboxyl carrier protein	KEGG: swi:Swit_4699 biotin carboxyl carrier protein; TIGRFAM: acetyl-CoA carboxylase, biotin carboxyl carrier protein; PFAM: biotin/lipoyl attachment domain-containing protein	12.7779	12.4619	13.094	12.9803	13.0207	12.94	12.4866	13.0692	12.8914	11.9444	12.9793	13.0621	13.0288	13.1592	12.7208	0.177806	2.31395	1	-0.0828	0.467711	0	0.438412	5.48251	1	-0.58263	13.337	1	-1.03486	17.5129	1	-0.1304	0.868434	0	-0.63209	14.7515	1	0.080744	0.720875	0	-1.08431	18.4496	1	-0.17986	1.38787	0	0.341349	3.72565
ZMO0737	3-dehydroquinate dehydratase	catalyzes the formation of 3-dehydroshikimate from 3-dehydroquinate in chorismate biosynthesis	12.7222	12.7144	12.73	12.7455	12.8769	12.6141	12.633	12.8114	12.6796	12.4724	12.9564	12.7974	12.7936	12.6664	12.5619	0.131752	3.48037	1	0.158997	2.71731	1	0.104507	1.42748	1	-0.17835	5.55732	1	-0.48396	13.8408	1	0.12726	1.92493	1	-0.01564	0.184097	0	0.262729	9.77829	1	-0.32125	7.96023	1	0.289974	6.85223	1	0.235484	5.00368
ZMO0738	bifunctional sulfur carrier protein/thiazole synthase protein	fusion of thiS and thiG; functions in thiamine (vitamin B1) biosynthesis	14.096	14.6302	13.5619	14.2194	14.5007	13.9381	14.0631	14.1289	14.3098	14.6324	14.628	14.3733	13.4939	13.6298	14.2463	-0.18088	7.75366	1	0.254727	7.70621	1	-0.61649	22.8903	1	-0.0658	1.64407	1	0.004334	0.039152	0	-0.13594	2.95143	1	1.06836	45.7747	1	0.562614	28.9252	1	1.1385	38.1282	1	0.998222	34.674	1	0.127005	2.65446
ZMO0739	antibiotic biosynthesis monooxygenase	PFAM: Antibiotic biosynthesis monooxygenase; KEGG: rme:Rmet_4862 antibiotic biosynthesis monooxygenase	13.7313	13.8806	13.5819	13.7922	13.8871	13.6972	13.6837	13.7789	13.8055	13.7559	14.0054	13.7689	13.6115	13.5524	13.8421	-0.02662	0.289208	0	0.236485	3.97191	1	-0.28973	5.43217	1	-0.09517	1.65857	1	-0.24945	4.31513	1	0.059103	0.5135	0	0.29872	9.44213	1	0.189889	4.83566	1	0.144442	1.84703	1	0.452998	10.3947	1	-0.07322	0.685685
ZMO0740	CsbD family protein	PFAM: CsbD family protein; KEGG: rpc:RPC_1353 CsbD-like	15.2107	15.0685	15.353	15.2082	15.0417	15.3747	15.2505	15.1709	15.2454	15.1723	14.9646	15.1188	15.3287	15.3773	15.372	-0.07446	0.816649	0	-0.15426	1.42313	0	0.00534	0.026081	0	0.079559	0.896981	0	0.207753	2.24124	1	-0.04863	0.295704	0	-0.28455	6.23098	1	-0.33295	7.85623	1	-0.15636	1.45226	1	-0.41275	6.47192	1	-0.25315	3.04811
ZMO0743	peptide chain release factor 3	KEGG: swi:Swit_3801 peptide chain release factor 3; TIGRFAM: peptide chain release factor 3; small GTP-binding protein; PFAM: protein synthesis factor GTP-binding; elongation factor Tu domain 2 protein	12.6428	12.5976	12.6881	13.2636	13.4214	13.1057	11.9569	13.3287	13.1983	11.736	13.4592	13.3835	12.1779	13.1982	13.0132	0.130396	2.79096	1	0.075737	0.741218	0	0.185055	2.80625	1	-1.3718	43.2967	1	-1.72329	40.0971	1	-1.02031	26.6872	1	-0.0905	1.59007	1	0.315644	10.5054	1	-0.44199	10.3651	1	0.260985	4.7908	1	0.370303	8.08757
ZMO0744	hypothetical protein	KEGG: xop:PXO_02098 hypothetical protein	11.473	11.5104	11.4357	11.725	11.9606	11.4893	11.0035	11.9425	11.5074	10.8149	12.2059	11.7154	11.1922	11.6791	11.2995	0.435086	19.5692	1	0.490527	15.1246	1	0.379645	10.9129	1	-0.93896	38.2157	1	-1.39101	39.4532	1	-0.48691	14.9904	1	0.074738	1.58708	1	0.471345	21.2822	1	-0.37731	10.8228	1	0.526787	16.4545	1	0.415904	12.3077
ZMO0745	hypothetical protein	PFAM: protein of unknown function DUF1348; KEGG: kpe:KPK_0063 hypothetical protein	12.8284	12.666	12.9907	12.6407	12.4891	12.7923	12.8894	12.7673	12.5142	12.6973	12.6347	12.3436	13.0816	12.8998	12.6848	0.253067	7.08714	1	0.29118	5.19653	1	0.214955	3.2459	1	0.122185	2.31021	1	0.062591	0.529635	0	0.181778	2.49931	1	-0.32465	10.1065	1	-0.30317	9.19148	1	-0.38424	7.86221	1	-0.26505	4.49676	1	-0.34128	6.60527
ZMO0746	hypothetical protein	PFAM: protein of unknown function DUF1058; KEGG: swi:Swit_4584 hypothetical protein	12.5838	12.9549	12.2126	12.4001	12.6135	12.1866	12.5781	12.5894	12.2107	12.9799	12.9299	12.2971	12.1763	12.249	12.1243	0.378685	14.9077	1	0.632754	18.0933	1	0.124616	1.75151	1	-0.01133	0.121803	0	0.05002	0.478251	0	-0.07268	0.793979	0	0.742285	29.5877	1	0.426865	17.1596	1	0.803636	23.2239	1	0.680933	19.6022	1	0.172796	2.90352
ZMO0747	hypothetical protein	KEGG: swi:Swit_1406 hypothetical protein	12.475	12.3874	12.5627	12.6868	12.8049	12.5688	12.1969	12.7532	12.6205	11.9284	12.8464	12.7635	12.4654	12.66	12.4776	0.132643	1.3228	0	0.082917	0.4255	0	0.182369	1.26855	0	-0.55626	11.4123	1	-0.918	13.9133	1	-0.19453	1.39656	0	-0.1753	2.01845	1	0.236158	3.20708	1	-0.53703	6.65465	1	0.186431	1.31072	0	0.285884	2.51664
ZMO0748	cysteine synthase	KEGG: sal:Sala_1045 cysteine synthases; TIGRFAM: cysteine synthase; cysteine synthase A; PFAM: Pyridoxal-5'-phosphate-dependent protein beta subunit	13.9867	14.4436	13.5299	13.7922	13.6757	13.9086	13.7685	14.205	13.3794	14.4769	14.4102	12.9412	13.0601	13.9997	13.8176	0.825621	24.9441	1	1.46908	30.5161	1	0.182165	1.98222	1	-0.43649	12.2479	1	0.066707	0.471415	0	-0.93969	20.0921	1	0.913704	27.3548	1	-0.23295	4.97428	1	1.4169	29.6138	1	0.410507	6.93398	1	-0.8764	18.6387
ZMO0749	RNA polymerase factor sigma-32	binds with the catalytic core of RNA polymerase to produce the holoenzyme; this sigma factor is responsible for the expression of heat shock promoters	13.6534	13.8132	13.4935	13.7906	13.4263	14.1549	13.5741	13.7326	13.8486	14.1338	13.4925	13.3601	13.0143	13.9727	14.3371	-0.11599	1.34133	0	0.132396	0.979861	0	-0.36437	4.59087	1	-0.15856	2.15746	1	0.641303	10.5191	1	-0.95843	17.3662	1	0.319641	6.3751	1	-0.72861	18.8236	1	1.11951	20.567	1	-0.48023	6.97509	1	-0.97699	17.7461
ZMO0750	RluA family pseudouridine synthase	SMART: RNA-binding S4 domain protein; TIGRFAM: pseudouridine synthase, RluA family; KEGG: swi:Swit_0061 ribosomal large subunit pseudouridine synthase D; PFAM: pseudouridine synthase	11.1387	11.2267	11.0508	11.2795	11.2808	11.2782	10.9517	11.3258	11.2332	11.1239	11.3295	11.2321	10.7795	11.3221	11.2343	0.092597	0.591262	0	0.097417	0.400811	0	0.087777	0.351174	0	-0.37415	4.74846	1	-0.20567	1.11539	0	-0.54264	4.93618	1	0.175912	1.4791	1	0.002608	0.011277	0	0.344395	2.43406	1	0.007428	0.023006	0	-0.00221	0.00673
ZMO0751	Mov34/MPN/PAD-1 family protein	PFAM: Mov34/MPN/PAD-1 family protein; KEGG: swi:Swit_0062 Mov34/MPN/PAD-1 family protein	11.7357	11.933	11.5385	11.9311	12.1912	11.671	11.518	11.9534	11.9087	11.4759	12.39	11.9923	11.5601	11.5168	11.8251	0.044737	0.489302	0	0.397718	7.45917	1	-0.30824	5.08862	1	-0.43544	13.5443	1	-0.91415	21.2496	1	0.043266	0.301659	0	0.394481	11.935	1	0.520209	16.7749	1	-0.08423	0.720023	0	0.87319	20.2607	1	0.167228	1.96934
ZMO0752	hypothetical protein	KEGG: swi:Swit_0063 hypothetical protein	13.0382	13.5104	12.566	13.2329	13.5538	12.912	12.9253	13.151	13.3148	13.3248	13.6959	13.4116	12.5259	12.6061	13.2179	-0.16372	5.25035	1	0.284318	7.14817	1	-0.61176	19.2247	1	-0.22569	8.45357	1	-0.37116	10.4328	1	-0.08022	1.03789	0	0.944359	38.0834	1	0.641792	28.1979	1	0.79889	25.1416	1	1.08983	32.7787	1	0.193755	3.98827
ZMO0753	glutaredoxin 3	KEGG: swi:Swit_0558 glutaredoxin 3; TIGRFAM: glutaredoxin 3; PFAM: glutaredoxin	15.2723	15.1012	15.4435	15.1106	14.828	15.3931	15.3972	15.1475	15.0736	15.3011	14.9012	14.7548	15.4933	15.3938	15.3925	0.073848	1.22636	0	0.146403	2.04307	1	0.001293	0.008275	0	0.249709	7.88308	1	0.399857	9.40579	1	0.099561	1.14306	0	-0.34238	12.1743	1	-0.56508	21.7414	1	-0.19223	3.11927	1	-0.49253	12.4461	1	-0.63764	17.0436
ZMO0754	sterol-binding domain-containing protein	PFAM: Sterol-binding domain protein; KEGG: hne:HNE_0097 SCP-2 sterol transfer family protein	14.7786	14.4642	15.0929	14.4789	13.9339	15.0238	15.0121	14.5451	14.4127	14.8738	14.0547	13.8132	15.1504	15.0355	15.0122	0.132388	2.50494	1	0.241541	3.72666	1	0.023234	0.152029	0	0.467015	15.5407	1	0.819094	19.8074	1	0.114936	1.19334	0	-0.62869	21.5734	1	-1.08992	34.9112	1	-0.27661	4.59942	1	-0.98077	23.776	1	-1.19908	28.5515
ZMO0756	TPR repeat-containing protein	KEGG: mmw:Mmwyl1_0657 TPR repeat-containing protein; PFAM: TPR repeat-containing protein; SMART: Tetratricopeptide domain protein	11.6347	11.9268	11.3426	11.7785	12.0389	11.5181	11.4245	11.8449	11.7121	11.8105	12.0431	12.0347	11.0385	11.6467	11.3895	0.132772	1.9966	1	0.00839	0.042814	0	0.257154	3.25446	1	-0.42037	11.2721	1	-0.23259	2.78254	1	-0.60815	11.6162	1	0.584177	16.9505	1	0.52078	14.8027	1	0.771957	15.6614	1	0.396398	6.33629	1	0.645161	12.5452
ZMO0757	TPR repeat-containing protein	KEGG: mmw:Mmwyl1_0657 TPR repeat-containing protein; PFAM: TPR repeat-containing protein; SMART: Tetratricopeptide domain protein	12.8126	12.768	12.8573	12.6649	12.6745	12.6554	12.9248	12.7005	12.6294	12.8644	12.6716	12.6775	12.9851	12.7294	12.5813	0.071145	1.75164	1	-0.00592	0.052245	0	0.148208	3.19109	1	0.22426	9.98203	1	0.192839	4.80395	1	0.25568	7.34801	1	-0.0893	2.48642	1	0.019185	0.288917	0	-0.12072	2.31831	1	-0.05788	0.778814	0	0.096248	1.63736
ZMO0758	isochorismatase hydrolase	PFAM: isochorismatase hydrolase; KEGG: bid:Bind_1386 isochorismatase hydrolase	13.7204	13.3524	14.0884	13.7122	13.6126	13.8119	13.8002	13.6407	13.7838	13.1594	13.5454	13.6797	14.4409	13.7359	13.888	-0.14319	2.09371	1	-0.13435	1.12835	0	-0.15203	1.35461	0	0.159499	2.47436	1	-0.38598	5.69021	1	0.70498	13.2679	1	-0.73602	20.7767	1	-0.19938	3.50436	1	-1.2815	25.4782	1	-0.19054	1.90647	1	-0.20823	2.18578
ZMO0759	hydroxyacylglutathione hydrolase	TIGRFAM: hydroxyacylglutathione hydrolase; KEGG: swi:Swit_2798 hydroxyacylglutathione hydrolase; PFAM: beta-lactamase domain protein	14.3756	14.4043	14.3468	14.1396	14.152	14.1272	14.6753	14.0759	14.2032	14.6254	14.1833	14.1206	14.7251	13.9685	14.2858	-0.12733	3.9089	1	0.062679	0.795389	0	-0.31735	9.13212	1	0.599362	28	1	0.442089	14.155	1	0.756636	25.2811	1	0.057529	1.15673	0	0.02479	0.366788	0	-0.09975	1.56709	1	0.214802	5.13345	1	-0.16522	3.41806
ZMO0760	glyoxalase/bleomycin resistance protein/dioxygenase	PFAM: Glyoxalase/bleomycin resistance protein/dioxygenase; KEGG: rce:RC1_0598 lactoylglutathione lyase	14.0693	14.2564	13.8823	13.7845	13.8162	13.7528	14.4408	13.6978	13.8712	14.6664	13.8464	13.7861	14.2153	13.5493	13.9562	-0.17335	5.67317	1	0.060257	0.686385	0	-0.40696	11.7004	1	0.742999	31.6877	1	0.819997	25.6061	1	0.666001	20.8927	1	0.3741	16.212	1	0.063492	1.21252	0	0.451098	13.3589	1	0.297102	7.55356	1	-0.17012	3.22415
ZMO0763	tetratricopeptide domain-containing protein	SMART: Tetratricopeptide domain protein; KEGG: swi:Swit_2758 tetratricopeptide domain-containing protein	12.6072	12.1008	13.1136	12.4387	12.1342	12.7431	12.769	12.4454	12.432	12.0992	12.1023	12.1661	13.4388	12.7884	12.6978	0.01341	0.110469	0	-0.06381	0.470276	0	0.090629	0.755385	0	0.32367	8.63853	1	-0.00304	0.016117	0	0.650376	13.8154	1	-1.01286	30.9504	1	-0.60894	19.1542	1	-1.33957	29.2778	1	-0.68616	14.7555	1	-0.53172	10.6343
ZMO0764	alpha/beta hydrolase fold protein	KEGG: sal:Sala_0687 alpha/beta hydrolase fold	13.2242	13.2452	13.2033	13.1006	13.1354	13.0658	13.2432	13.2052	12.996	13.2107	13.2798	12.991	13.2758	13.1307	13.0009	0.209289	5.49916	1	0.288774	5.29638	1	0.129803	1.53872	1	0.037991	0.445337	0	-0.06908	0.621851	0	0.145066	1.82186	1	0.041951	0.507093	0	0.069539	1.02064	0	-0.06512	0.574177	0	0.149025	1.89855	1	-0.00995	0.063162
ZMO0765	threonyl-tRNA synthetase	catalyzes a two-step reaction, first charging a threonine molecule by linking its carboxyl group to the alpha-phosphate of ATP, followed by transfer of the aminoacyl-adenylate to its tRNA; catalyzes the formation of threonyl-tRNA(Thr) from threonine and tRNA(Thr)	13.3243	13.2532	13.3954	13.1798	13.2356	13.124	13.549	13.0996	13.2599	13.5042	13.0022	13.469	13.5937	13.1971	13.0509	-0.16029	3.4769	1	-0.46678	10.2104	1	0.146206	1.76168	1	0.449319	15.1804	1	0.502021	11.2633	1	0.396617	8.12317	1	-0.14219	2.88388	1	0.111602	1.98067	1	-0.08949	0.854398	0	-0.19489	2.74653	1	0.418098	8.75868
ZMO0766	PII uridylyl-transferase	catalyzes the uridylylation or deuridylylation of the PII nitrogen regulatory protein	10.9072	11.0266	10.7879	10.8962	10.7837	11.0087	10.9223	10.8922	10.9003	11.1143	10.9389	10.6286	10.7303	10.8454	11.1721	-0.00817	0.121861	0	0.310358	11.2963	1	-0.3267	12.0854	1	0.030199	0.599003	0	0.175438	4.94305	1	-0.11504	2.56438	1	0.238775	12.613	1	-0.22499	11.6748	1	0.384014	14.8094	1	0.093537	1.86262	1	-0.54353	21.793
ZMO0767	hypothetical protein	KEGG: gox:GOX0553 hypothetical protein	12.1861	12.5086	11.8636	12.2694	12.7673	11.7716	11.8849	12.4873	12.0515	11.7184	13.2988	12.2357	12.0514	11.6759	11.8673	0.435822	16.861	1	1.06311	29.0071	1	-0.19147	3.22106	1	-0.60242	23.7314	1	-1.58038	39.2329	1	0.375551	8.91555	1	0.644981	25.3154	1	0.995658	36.1761	1	-0.33299	7.50073	1	1.62295	39.9439	1	0.368369	8.67514
ZMO0768	hypothetical protein	N/A	11.0916	11.0812	11.102	11.2274	11.4196	11.0353	10.7486	11.4347	11.0202	10.4872	11.6753	11.164	11.01	11.1941	10.8764	0.414513	9.87601	1	0.511287	8.14523	1	0.31774	3.97297	1	-0.68611	18.4877	1	-1.18805	22.8365	1	-0.18417	1.70564	1	-0.02081	0.152566	0	0.384361	8.88806	1	-0.52275	8.40821	1	0.481134	7.45809	1	0.287587	3.40122
ZMO0769	tRNA-specific 2-thiouridylase MnmA	catalyzes a sulfuration reaction to synthesize 2-thiouridine at the U34 position of tRNAs	12.2729	12.5565	11.9892	12.1348	12.436	11.8336	12.1252	12.4205	11.8491	12.3581	12.7549	12.1171	11.8924	12.0861	11.581	0.571379	17.9505	1	0.637737	13.5594	1	0.505022	9.97606	1	-0.29523	7.61851	1	-0.39679	7.07067	1	-0.19368	2.34385	1	0.567226	17.8045	1	0.602426	19.0277	1	0.46567	8.90968	1	0.668783	14.3822	1	0.536068	10.8194
ZMO0770	magnesium transporter	KEGG: swi:Swit_3533 magnesium transporter; TIGRFAM: magnesium transporter; PFAM: CBS domain containing protein; MgtE integral membrane region; MgtE intracellular region	11.5547	12.1141	10.9953	11.3738	11.9163	10.8314	11.3875	11.7218	11.0259	11.834	12.3941	11.4385	10.9411	11.0495	10.6132	0.695923	28.707	1	0.955584	27.9851	1	0.436262	11.9428	1	-0.33425	13.24	1	-0.56011	16.2717	1	-0.1084	1.48142	1	1.11878	41.0057	1	1.08497	40.1809	1	0.892924	26.3493	1	1.34463	36.6715	1	0.82531	24.4964
ZMO0773	peptidyl-prolyl cis-trans isomerase cyclophilin type	PFAM: peptidyl-prolyl cis-trans isomerase cyclophilin type; KEGG: swi:Swit_3531 peptidyl-prolyl cis-trans isomerase, cyclophilin type	13.8574	14.6293	13.0855	13.885	14.2898	13.4802	14.1192	13.5956	14.1744	15.0045	14.254	14.3256	13.2339	12.9371	14.0233	-0.57885	21.0023	1	-0.07157	0.659357	0	-1.08613	27.5153	1	0.523629	18.8822	1	0.750526	19.1594	1	0.296733	5.58485	1	1.54378	45.7533	1	0.809607	28.8037	1	1.77068	40.0698	1	1.31689	32.3104	1	0.302327	5.74538
ZMO0774	LysR family transcriptional regulator	PFAM: regulatory protein LysR; LysR substrate-binding; KEGG: swi:Swit_3530 LysR family transcriptional regulator	11.6103	11.4864	11.7342	11.3872	11.4019	11.3725	11.9106	11.3099	11.4645	11.6	11.3727	11.4311	12.2212	11.2471	11.4979	-0.15458	2.48011	1	-0.05837	0.378174	0	-0.25078	3.07197	1	0.600691	17.2629	1	0.227274	2.63481	1	0.974109	20.0604	1	-0.24779	5.16289	1	0.029426	0.24894	0	-0.6212	11.76	1	0.125632	1.07336	0	-0.06678	0.449573
ZMO0776	methyltransferase type 12	KEGG: sal:Sala_1604 methyltransferase type 12	12.581	13.0386	12.1234	13.1095	13.7819	12.4372	12.2926	12.8694	13.3497	12.3242	13.753	13.8107	12.2611	11.9858	12.8886	-0.48025	24.3993	1	-0.05773	0.782064	0	-0.90277	31.3083	1	-0.57677	28.7784	1	-1.4288	43.4071	1	0.275253	8.2436	1	0.915156	40.731	1	1.34466	51.2789	1	0.06313	0.88729	0	1.76718	49.2436	1	0.922146	31.8462
ZMO0777	beta-lactamase domain-containing protein	PFAM: beta-lactamase domain protein; KEGG: eli:ELI_08640 glyoxalase II family protein	11.2093	11.674	10.7446	11.0357	11.2795	10.7919	11.4891	10.9295	11.1419	12.1151	11.2329	11.326	10.8631	10.6261	10.9577	-0.2124	5.83533	1	-0.09315	0.977601	0	-0.33164	6.76888	1	0.55963	20.6344	1	0.882256	23.032	1	0.237004	4.05469	1	0.929432	32.6895	1	0.487562	17.7749	1	1.25206	31.4533	1	0.606807	15.3281	1	0.368318	7.89387
ZMO0778	acriflavin resistance protein	PFAM: acriflavin resistance protein; KEGG: swi:Swit_4650 acriflavin resistance protein	12.2088	12.1093	12.3083	11.9371	11.7566	12.1175	12.4639	11.9537	11.9204	12.5276	11.6911	11.8222	12.4002	12.2164	12.0186	0.033308	0.419612	0	-0.13117	1.78028	1	0.197791	3.36496	1	0.51016	19.9652	1	0.836535	23.2128	1	0.183785	3.00047	1	-0.19899	5.79994	1	-0.36088	13.3607	1	0.127385	1.7025	1	-0.52536	13.8538	1	-0.1964	3.32807
ZMO0779	RND family efflux transporter subunit MFP	KEGG: bxe:Bxe_C1141 RND efflux system membrane fusion protein; TIGRFAM: efflux transporter, RND family, MFP subunit; PFAM: secretion protein HlyD family protein	12.493	12.5863	12.3997	12.2293	12.0798	12.3788	12.812	12.1739	12.2847	13.1644	12.0082	12.1514	12.4597	12.3397	12.4179	-0.11072	1.05265	0	-0.14327	0.926106	0	-0.07817	0.407487	0	0.638062	14.054	1	1.15618	18.7609	1	0.119946	0.721133	0	0.186579	2.31117	1	-0.29899	4.81264	1	0.704694	10.1815	1	-0.33154	3.29833	1	-0.26644	2.34632
ZMO0780	NodT family RND efflux system outer membrane lipoprotein	KEGG: bxe:Bxe_C1142 RND efflux system outer membrane lipoprotein; TIGRFAM: RND efflux system, outer membrane lipoprotein, NodT family; PFAM: outer membrane efflux protein	11.523	11.5781	11.4679	11.5283	11.4077	11.6488	11.7113	11.3346	11.722	12.0282	11.1279	11.6875	11.3945	11.5413	11.7564	-0.38738	8.05103	1	-0.55963	8.30128	1	-0.21513	1.92226	1	0.376737	7.73309	1	0.900285	15.5329	1	-0.14681	1.08428	0	0.110189	1.18319	0	-0.24111	3.93279	1	0.633737	9.88739	1	-0.41336	5.29354	1	-0.06886	0.386137
ZMO0781	LysR family transcriptional regulator	KEGG: pmy:Pmen_2204 LysR family transcriptional regulator; PFAM: regulatory protein LysR; LysR substrate-binding	13.5504	13.8427	13.2581	14.0201	14.4006	13.6395	13.0507	14.0502	13.99	13.0966	14.5888	14.2124	13.0047	13.5115	13.7676	0.060216	1.00289	0	0.376459	9.48518	1	-0.25603	5.38975	1	-0.9995	37.3777	1	-1.49222	38.8159	1	-0.50679	14.0314	1	0.584564	23.9996	1	0.761037	30.3507	1	0.091848	1.11938	0	1.07728	30.3742	1	0.444795	11.8833
ZMO0782	aspartyl/glutamyl-tRNA amidotransferase subunit B	allows the formation of correctly charged Asn-tRNA(Asn) or Gln-tRNA(Gln) through the transamidation of misacylated Asp-tRNA(Asn) or Glu-tRNA(Gln) in organisms which lack either or both of asparaginyl-tRNA or glutaminyl-tRNA synthetases; reaction takes place in the presence of glutamine and ATP through an activated phospho-Asp-tRNA(Asn) or phospho-Glu-tRNA	12.62	12.8021	12.4379	12.4725	12.4693	12.4756	12.7429	12.4971	12.4478	13.1603	12.4438	12.4948	12.3254	12.5504	12.4009	0.049282	0.381255	0	-0.05099	0.258811	0	0.149553	1.07863	0	0.245755	3.91446	1	0.716508	11.3302	1	-0.225	1.99071	1	0.364139	7.12389	1	-0.00634	0.03794	0	0.834892	13.7944	1	-0.10661	0.668336	0	0.093927	0.562821
ZMO0783	aspartyl/glutamyl-tRNA amidotransferase subunit A	allows the formation of correctly charged Asn-tRNA(Asn) or Gln-tRNA(Gln) through the transamidation of misacylated Asp-tRNA(Asn) or Glu-tRNA(Gln) in organisms which lack either or both of asparaginyl-tRNA or glutaminyl-tRNA synthetases; reaction takes place in the presence of glutamine and ATP through an activated phospho-Asp-tRNA(Asn) or phospho-Glu-tRNA	12.6774	12.6065	12.7484	12.6098	12.6433	12.5762	12.7666	12.5883	12.6313	12.7607	12.4522	12.8344	12.7725	12.7243	12.4281	-0.043	0.261452	0	-0.3822	3.49513	1	0.296206	2.34929	1	0.178338	1.83359	1	0.30853	2.50283	1	0.048147	0.19798	0	-0.14193	1.29924	0	0.067082	0.456882	0	-0.01174	0.042165	0	-0.27212	2.06057	1	0.406287	3.84437
ZMO0784	glutamyl-tRNA(Gln) amidotransferase subunit C	KEGG: swi:Swit_0599 aspartyl/glutamyl-tRNA(Asn/Gln) amidotransferase subunit C; TIGRFAM: glutamyl-tRNA(Gln) amidotransferase, C subunit; PFAM: Glu-tRNAGln amidotransferase C subunit	12.9534	12.6441	13.2627	13.0272	13.0965	12.958	12.7888	13.1179	12.9366	12.2587	13.0294	13.1635	13.319	13.2063	12.7097	0.181277	2.57586	1	-0.13405	0.969797	0	0.496604	7.12005	1	-0.32902	6.46467	1	-0.77077	13.0526	1	0.112728	0.758743	0	-0.6186	15.2604	1	0.138479	1.70085	1	-1.06034	19.0101	1	-0.17685	1.45778	1	0.453806	6.22696
ZMO0785	Holliday junction resolvase YqgF	KEGG: swi:Swit_0601 Holliday junction resolvase YqgF; PFAM: Holliday junction resolvase YqgF; SMART: Resolvase RNase H domain protein fold	11.5648	11.8196	11.3099	11.7971	12.1722	11.4221	11.3354	11.7942	11.8	11.4223	12.217	12.1273	11.2485	11.3714	11.4727	-0.00587	0.056575	0	0.089611	0.997745	0	-0.10135	1.19388	0	-0.45876	17.6165	1	-0.79461	21.8761	1	-0.12291	1.59247	1	0.509726	19.7727	1	0.750095	28.6393	1	0.173877	2.71678	1	0.845575	23.2693	1	0.654615	17.7946
ZMO0786	hypothetical protein	KEGG: yen:YE1370A putative dehydrogenase subunit	13.1934	13.0608	13.326	13.4272	13.1901	13.6643	13.0071	13.3797	13.4747	12.7321	13.3896	12.9906	13.2821	13.3699	13.9587	-0.09493	1.30272	0	0.39896	6.92665	1	-0.58883	11.9426	1	-0.37264	10.2977	1	-0.65754	13.7502	1	-0.08773	0.707454	0	-0.26517	6.31665	1	-0.47416	14.0889	1	-0.55007	10.9126	1	0.019734	0.113575	0	-0.96805	21.3323
ZMO0787	glucose-methanol-choline oxidoreductase	PFAM: glucose-methanol-choline oxidoreductase; FAD dependent oxidoreductase; KEGG: spe:Spro_2333 glucose-methanol-choline oxidoreductase	13.0609	13.1242	12.9976	12.609	12.1653	13.0526	13.3829	12.7389	12.479	13.8569	12.3915	11.9391	12.909	13.0863	13.0189	0.259902	6.7851	1	0.452469	9.16264	1	0.067335	0.541726	0	0.644026	21.4871	1	1.46537	32.8817	1	-0.17731	2.20434	1	0.126607	2.23783	1	-0.8873	28.98	1	0.947947	22.3717	1	-0.69473	15.961	1	-1.07987	25.36
ZMO0788	gluconate 2-dehydrogenase	KEGG: bur:Bcep18194_C7344 cytochrome c, class I; PFAM: cytochrome c class I	13.6197	13.931	13.3084	13.2876	13.0599	13.5153	13.8259	13.4136	13.1616	14.42	13.4421	12.6777	13.2318	13.385	13.6455	0.251968	10.4041	1	0.764411	25.0157	1	-0.26047	6.6497	1	0.412321	19.0337	1	0.977896	31.0105	1	-0.15325	2.93899	1	0.622609	28.4034	1	-0.45541	21.1433	1	1.18818	36.0215	1	0.057034	0.677104	0	-0.96785	30.7508
ZMO0789	TonB-dependent receptor	PFAM: TonB-dependent receptor; TonB-dependent receptor plug; KEGG: gox:GOX1017 TonB-dependent outer membrane receptor	11.6042	11.7015	11.507	11.7545	11.9569	11.552	11.533	11.6755	11.8335	11.655	11.7479	12.1659	11.4109	11.603	11.5011	-0.15797	3.76432	1	-0.4179	9.59576	1	0.101968	1.13328	0	-0.14252	3.20615	1	-0.09293	0.990326	0	-0.19211	2.97473	1	0.194504	5.19297	1	0.404848	14.4855	1	0.244093	4.31998	1	0.144914	1.92126	1	0.664782	17.2769
ZMO0791	aspartate carbamoyltransferase catalytic subunit	catalyzes the transfer of the carbamoyl moiety from carbamoyl phosphate to L- aspartate in pyrimidine biosynthesis	12.9418	13.0643	12.8193	13.0529	13.4379	12.6679	12.6945	13.1891	12.9167	12.6278	13.5008	13.375	12.7612	12.8774	12.4583	0.272424	10.2822	1	0.125768	1.89147	1	0.419079	11.5121	1	-0.49458	21.052	1	-0.87299	26.1029	1	-0.11617	1.67571	1	0.244978	8.87205	1	0.770039	31.5383	1	-0.13343	2.07145	1	0.623383	18.6241	1	0.916695	27.2738
ZMO0792	dihydroorotase	KEGG: swi:Swit_0603 dihydroorotase; PFAM: amidohydrolase	12.8945	13.3898	12.3992	12.7669	12.9259	12.6079	12.8304	12.9586	12.5753	13.3702	13.4094	12.4425	12.2906	12.5077	12.7081	0.383264	12.2723	1	0.966927	23.6265	1	-0.2004	2.81828	1	-0.12817	2.41067	1	-0.03923	0.284491	0	-0.21711	3.19363	1	0.990602	32.6447	1	0.317996	9.54938	1	1.07954	26.198	1	0.901659	22.0525	1	-0.26567	4.37268
ZMO0793	hypothetical protein	KEGG: predicted protein	10.0919	10.3693	9.81455	10.2157	10.5123	9.91898	10.0475	10.1364	10.295	10.3141	10.4246	10.6001	9.78092	9.84818	9.98979	-0.15859	3.95631	1	-0.17557	2.70045	1	-0.14161	1.93592	1	-0.08886	1.61336	1	-0.11046	1.32915	0	-0.06726	0.654015	0	0.554781	21.2989	1	0.593359	22.7896	1	0.533183	13.7325	1	0.57638	15.1076	1	0.610339	16.1693
ZMO0794	prolyl oligopeptidase	KEGG: ccr:CC_3688 prolyl oligopeptidase family protein; PFAM: peptidase S9 prolyl oligopeptidase active site domain protein; peptidase S9A prolyl oligopeptidase domain protein beta-propeller	11.429	11.7794	11.0786	11.4911	11.7665	11.2158	11.7998	11.0583	11.924	12.1748	11.384	12.1489	11.4247	10.7326	11.6991	-0.86574	34.2169	1	-0.76495	22.7544	1	-0.96652	28.2556	1	0.741493	30.2725	1	0.790883	23.5095	1	0.692103	20.5536	1	0.700773	28.8706	1	0.5506	23.1556	1	0.750163	22.3171	1	0.651383	19.2717	1	0.449818	12.4222
ZMO0795	TonB-dependent receptor plug	PFAM: TonB-dependent receptor; TonB-dependent receptor plug; KEGG: mms:mma_3689 TonB-dependent receptor	10.1966	10.2228	10.1703	10.3724	10.5484	10.1964	10.0122	10.381	10.3638	9.95998	10.4857	10.6112	10.0643	10.2763	10.1165	0.017168	0.211314	0	-0.12545	1.95471	1	0.159787	2.84416	1	-0.36885	15.6157	1	-0.52574	15.7613	1	-0.21197	4.41703	1	0.052547	0.89818	0	0.352052	14.7658	1	-0.10434	1.47701	1	0.209433	4.33554	1	0.494671	14.6503
ZMO0797	short-chain dehydrogenase/reductase SDR	PFAM: short-chain dehydrogenase/reductase SDR; KR domain protein; KEGG: cak:Caul_3390 short-chain dehydrogenase/reductase SDR	12.3926	12.8003	11.9849	12.0816	12.0461	12.1171	12.8522	11.933	12.2302	13.3835	12.2172	11.875	12.3209	11.6488	12.5853	-0.29718	6.12491	1	0.342206	4.47479	1	-0.93656	17.8242	1	0.919207	24.9603	1	1.16625	22.4769	1	0.672166	11.9095	1	0.815487	22.2272	1	-0.07094	0.707043	0	1.06253	20.4371	1	0.568445	9.49686	1	-0.71032	12.7909
ZMO0798	NodT family RND efflux system outer membrane lipoprotein	KEGG: bmu:Bmul_5748 RND efflux system outer membrane lipoprotein; TIGRFAM: RND efflux system, outer membrane lipoprotein, NodT family; PFAM: outer membrane efflux protein	11.8912	11.8959	11.8865	11.2916	10.6894	11.8937	12.4893	11.2931	11.29	12.7582	11.0336	10.3452	12.2204	11.5526	12.2348	0.003121	0.018768	0	0.688432	11.1209	1	-0.68219	10.9862	1	1.19618	29.4848	1	1.72459	29.9641	1	0.667779	10.6752	1	0.009388	0.058857	0	-1.20433	29.6532	1	0.537791	7.88271	1	-0.51902	7.4858	1	-1.88964	32.2682
ZMO0799	ABC-2 type transporter	PFAM: ABC-2 type transporter; KEGG: bmj:BMULJ_05773 ABC-2 type transport system permease protein	12.1886	12.1644	12.2127	11.4707	10.7422	12.1992	12.8772	11.5	11.4414	13.19	11.1388	10.3456	12.5643	11.8612	12.5372	0.058573	0.720084	0	0.793182	18.6038	1	-0.67604	15.4943	1	1.37717	40.4179	1	2.05124	41.8146	1	0.703103	16.2286	1	-0.04833	0.554255	0	-1.45701	41.9366	1	0.62574	14.1075	1	-0.7224	16.7464	1	-2.19162	43.6101
ZMO0800	ABC transporter-like protein	KEGG: bvi:Bcep1808_6171 ABC transporter related; PFAM: ABC transporter related; ABC-2 type transporter; SMART: AAA ATPase	12.2421	12.2762	12.2081	11.6438	11.0944	12.1932	13.0015	11.4827	11.8048	13.2881	11.2643	10.9245	12.7149	11.7012	12.6852	-0.32209	12.1638	1	0.339817	8.13709	1	-0.98399	27.9903	1	1.51877	48.561	1	2.02383	46.9204	1	1.01371	28.719	1	0.068164	1.19135	0	-1.0988	39.741	1	0.573223	16.1594	1	-0.43689	11.517	1	-1.7607	43.111
ZMO0801	secretion protein HlyD family protein	PFAM: secretion protein HlyD family protein; KEGG: bmj:BMULJ_05771 HlyD family secretion protein	12.8086	12.7928	12.8245	11.9969	11.465	12.5288	13.8415	11.7757	12.2181	13.8073	11.7782	11.1518	13.8757	11.7732	13.2844	-0.44234	7.82927	1	0.626462	7.84546	1	-1.51115	23.0943	1	2.06573	39.5885	1	2.02907	30.1312	1	2.1024	31.0217	1	-0.03167	0.190169	0	-1.06381	22.9939	1	-0.06834	0.315972	0	0.004996	0.018168	0	-2.13262	31.3818
ZMO0803	sporulation domain-containing protein	PFAM: Sporulation domain protein; KEGG: swi:Swit_0604 sporulation domain-containing protein	12.4537	12.158	12.7494	12.3966	12.2051	12.5881	12.5728	12.3346	12.4585	12.2528	12.0632	12.347	12.8927	12.606	12.5701	-0.1239	1.53521	1	-0.28379	3.23079	1	0.03599	0.188129	0	0.238159	4.21875	1	0.189638	1.73077	1	0.28668	3.28234	1	-0.5914	15.2361	1	-0.38299	8.60046	1	-0.63992	10.8347	1	-0.54288	8.62867	1	-0.2231	2.22156
ZMO0804	N-acetyl-gamma-glutamyl-phosphate reductase	catalyzes the reduction of N-acetyl-5-glutamyl phosphate to N-acetyl-L-glutamate 5-semialdehyde in arginine biosynthesis	13.5302	13.7553	13.3051	13.3919	13.5225	13.2612	13.7754	13.2849	13.4988	13.8285	13.682	13.363	13.7224	12.8879	13.6346	-0.2139	5.38206	1	0.318949	5.83287	1	-0.74675	18.1653	1	0.490533	16.7121	1	0.146542	1.7515	1	0.834524	20.4786	1	0.450133	15.1026	1	0.261277	7.26396	1	0.106141	1.08228	0	0.794124	19.4285	1	-0.27157	4.5606
ZMO0805	NLP/P60 protein	PFAM: NLP/P60 protein; KEGG: swi:Swit_0096 NLP/P60 protein	12.5654	12.4654	12.6654	12.1784	11.7356	12.6211	13.2055	11.9253	12.4314	13.1653	11.7655	11.7058	13.2458	12.0851	13.157	-0.50618	16.4527	1	0.059631	0.45911	0	-1.07198	25.0949	1	1.28027	38.3034	1	1.3998	31.6144	1	1.16074	26.9839	1	-0.20006	4.53301	1	-0.8854	28.8293	1	-0.08053	0.686714	0	-0.31959	5.46523	1	-1.45121	32.5318
ZMO0806	leucyl aminopeptidase	KEGG: swi:Swit_0098 leucyl aminopeptidase; PFAM: peptidase M17 leucyl aminopeptidase domain protein	12.424	12.7729	12.0752	11.9874	12.1678	11.8069	12.8367	12.0114	11.9634	13.3048	12.241	12.0947	12.3686	11.7819	11.832	0.048057	0.776972	0	0.146287	2.42797	1	-0.05017	0.513998	0	0.825258	33.5777	1	1.06378	31.2139	1	0.586735	17.617	1	0.697666	29.332	1	0.360914	14.973	1	0.936189	28.0419	1	0.459143	13.1352	1	0.262685	6.00877
ZMO0807	30S ribosomal protein S12 methylthiotransferase	catalyzes the methylthiolation of an aspartic acid residue of the S12 protein of the 30S ribosomal subunit	12.0336	11.7135	12.3537	12.0596	12.166	11.9531	11.7631	12.3041	11.8151	11.3548	12.0722	12.2599	12.1714	12.536	11.3702	0.488995	10.32	1	-0.18774	1.43576	1	1.16573	19.5271	1	-0.54092	11.8113	1	-0.71732	10.8441	1	-0.36453	3.99905	1	-0.6402	14.6185	1	0.212925	2.9685	1	-0.8166	12.8525	1	-0.46381	5.79147	1	0.889658	14.3085
ZMO0809	hypothetical protein	PFAM: protein of unknown function DUF167; KEGG: mpo:Mpop_2087 protein of unknown function DUF167	11.3357	11.3543	11.3172	11.5961	11.9053	11.2868	10.8246	11.8468	11.3453	10.5376	12.171	11.6396	11.1117	11.5227	11.0509	0.501527	7.12423	1	0.531337	4.60224	1	0.471716	3.82638	1	-1.02217	18.0696	1	-1.63337	20.6128	1	-0.41098	3.08606	1	0.037122	0.183346	0	0.618508	9.61862	1	-0.57407	5.1835	1	0.648318	6.23325	1	0.588697	5.38656
ZMO0810	tRNA pseudouridine synthase A	mediates pseudouridylation (positions 38, 39, 40) at the tRNA anticodon region which contributes to the structural stability	12.3015	11.8905	12.7125	12.4427	12.3422	12.5432	11.9755	12.6275	12.2578	11.4535	12.3275	12.3568	12.4975	12.9275	12.1588	0.369746	4.82238	1	-0.02923	0.099807	0	0.768724	8.56135	1	-0.652	11.0094	1	-0.874	10.2404	1	-0.43001	3.56027	1	-0.82199	14.7994	1	-0.20101	1.8724	1	-1.04398	12.9483	1	-0.59999	5.94783	1	0.197965	1.08916
ZMO0811	methionyl-tRNA formyltransferase	KEGG: nar:Saro_2894 methionyl-tRNA formyltransferase; TIGRFAM: methionyl-tRNA formyltransferase; PFAM: formyl transferase domain protein	11.4833	11.3492	11.6174	11.3847	11.4404	11.329	11.3623	11.6044	11.1649	11.2613	11.4372	11.4436	11.4632	11.7716	10.8863	0.439458	9.42728	1	-0.00637	0.026807	0	0.885283	14.9544	1	-0.24214	3.86839	1	-0.1759	1.38521	0	-0.30837	3.28531	1	-0.26817	4.5325	1	0.111422	1.1767	0	-0.20194	1.70587	1	-0.3344	3.72806	1	0.557247	8.07626
ZMO0812	recombination protein RecR	involved in a recombinational process of DNA repair, independent of the recBC complex	12.1643	12.2067	12.1219	12.6048	12.8208	12.3889	11.7156	12.6129	12.5968	11.544	12.8693	12.7722	11.8872	12.3566	12.4213	0.016195	0.091742	0	0.097083	0.510244	0	-0.06469	0.303853	0	-0.89736	19.783	1	-1.32534	20.7078	1	-0.46939	5.27993	1	0.0848	0.678462	0	0.43189	7.82141	1	-0.34318	3.24972	1	0.512778	6.03815	1	0.351002	3.36611
ZMO0813	peptide deformylase	TIGRFAM: peptide deformylase; KEGG: swi:Swit_4045 peptide deformylase; PFAM: formylmethionine deformylase	13.7506	13.9405	13.5608	14.2017	14.5419	13.8615	13.3235	14.1777	14.2257	13.3651	14.5158	14.5679	13.282	13.8396	13.8835	-0.04801	0.778875	0	-0.0521	0.54226	0	-0.04393	0.433492	0	-0.85417	34.5368	1	-1.15072	33.2829	1	-0.55762	16.6739	1	0.379716	15.9577	1	0.680352	28.7775	1	0.083161	1.03976	0	0.67627	20.6106	1	0.684434	20.8693
ZMO0814	hypothetical protein	PFAM: protein of unknown function DUF195; KEGG: swi:Swit_0232 hypothetical protein	12.6653	12.7348	12.5958	12.8887	12.9825	12.7948	12.3851	12.9455	12.8319	12.4727	12.9969	12.9682	12.2975	12.8941	12.6956	0.113598	1.09925	0	0.028729	0.124267	0	0.198467	1.50407	1	-0.56041	11.9784	1	-0.52424	6.70717	1	-0.59658	8.10387	1	0.13903	1.48303	1	0.187734	2.34821	1	0.175195	1.24853	0	0.102865	0.5878	0	0.272603	2.44651
ZMO0815	hypothetical protein	KEGG: gox:GOX0267 hypothetical protein	11.5565	11.9927	11.1204	11.3441	11.4239	11.2642	11.7311	11.3819	11.3062	12.2112	11.7741	11.0737	11.251	10.9897	11.5387	0.075733	0.768852	0	0.700494	12.4823	1	-0.54903	8.98135	1	0.349225	7.71844	1	0.437107	6.4469	1	0.261344	2.91747	1	0.872316	23.6321	1	0.159673	2.32402	1	0.960198	18.2225	1	0.784434	14.3912	1	-0.46509	7.06889
ZMO0818	queuosine biosynthesis protein QueD	KEGG: rpb:RPB_3873 6-pyruvoyl tetrahydropterin synthase and hypothetical protein; TIGRFAM: queuosine biosynthesis protein QueD; PFAM: 6-pyruvoyl tetrahydropterin synthase and hypothetical protein	11.9211	12.1811	11.6611	11.8661	12.2396	11.4925	11.9893	11.8529	11.8793	12.1226	12.2396	12.2397	11.8561	11.4661	11.5189	-0.02643	0.252998	0	-0.0001	0.000561	0	-0.05277	0.387756	0	0.13646	2.46454	1	-0.11704	1.15438	0	0.389965	7.26649	1	0.519943	16.8001	1	0.747116	24.5532	1	0.266438	4.07447	1	0.773447	17.7935	1	0.720784	16.4169
ZMO0819	nucleotide sugar dehydrogenase	TIGRFAM: nucleotide sugar dehydrogenase; KEGG: mex:Mext_3028 nucleotide sugar dehydrogenase; PFAM: UDP-glucose/GDP-mannose dehydrogenase; NAD-dependent glycerol-3-phosphate dehydrogenase domain protein; UDP-glucose/GDP-mannose dehydrogenase dimerisation; UDP-glucose/GDP-mannose dehydrogenase	12.8327	12.9248	12.7407	12.6455	12.5853	12.7056	13.0653	12.6002	12.6907	13.0763	12.7733	12.3973	13.0542	12.4271	12.9842	-0.09053	1.15323	0	0.376001	6.01663	1	-0.55706	10.5878	1	0.465064	13.1621	1	0.303018	4.32389	1	0.627109	12.3843	1	0.184116	3.41495	1	-0.12037	1.76702	1	0.022071	0.123727	0	0.346162	5.30714	1	-0.58689	11.3548
ZMO0820	phosphoribosylformylglycinamidine synthase II	catalyzes the formation of 2-(formamido)-N1-(5-phospho-D-ribosyl)acetamidine from N2-formyl-N1-(5-phospho-D-ribosyl)glycinamide and L-glutamine in purine biosynthesis	12.9425	13.3084	12.5766	12.9824	13.2833	12.6815	12.8868	12.9982	12.9666	13.3018	13.315	13.2515	12.4717	12.6814	12.6816	0.031654	0.404258	0	0.063477	0.641496	0	-0.00017	0.001118	0	-0.11142	2.44284	1	-0.01316	0.095991	0	-0.20967	3.81359	1	0.731864	28.7765	1	0.601787	24.1077	1	0.830119	23.5365	1	0.63361	17.7462	1	0.569964	15.7064
ZMO0821	cysteine synthase A	CysK; forms a complex with serine acetyltransferase CysE; functions in cysteine biosynthesis	11.4477	11.2815	11.6138	11.1123	10.9055	11.3191	11.7179	11.1774	11.0471	11.5918	10.9712	10.8397	11.844	11.3836	11.2545	0.130286	1.4669	1	0.131499	0.89499	0	0.129074	0.871611	0	0.540522	12.3187	1	0.620617	9.30244	1	0.460428	6.02084	1	-0.33228	6.20841	1	-0.41359	8.55597	1	-0.25219	2.37108	1	-0.41237	5.09178	1	-0.4148	5.13772
ZMO0822	hypothetical protein	KEGG: swi:Swit_3957 hypothetical protein	11.9889	11.7929	12.185	12.1129	12.2293	11.9965	11.9448	12.0331	12.1927	11.472	12.1138	12.3448	12.4176	11.9523	12.0406	-0.15968	1.7014	1	-0.23105	1.76185	1	-0.0883	0.450836	0	-0.08824	0.717168	0	-0.64174	8.40321	1	0.465251	5.21231	1	-0.39203	6.79004	1	0.232838	3.04862	1	-0.94553	14.1085	1	0.161462	1.03314	0	0.304213	2.6944
ZMO0823	S-adenosyl-methyltransferase MraW	KEGG: swi:Swit_3955 S-adenosyl-methyltransferase MraW; TIGRFAM: S-adenosyl-methyltransferase MraW; PFAM: methyltransferase	13.4011	13.5626	13.2397	13.4529	13.8786	13.0272	13.2701	13.5321	13.3737	13.1763	13.9488	13.8083	13.364	13.1154	12.939	0.158458	6.52238	1	0.140533	3.18158	1	0.176383	4.53087	1	-0.26199	13.1203	1	-0.77251	28.5657	1	0.248528	7.59787	1	0.322867	16.8876	1	0.851312	40.0168	1	-0.18765	4.98446	1	0.833387	30.4469	1	0.869237	31.5073
ZMO0824	hypothetical protein	KEGG: swi:Swit_3954 hypothetical protein	14.6964	14.7801	14.6127	14.532	14.6425	14.4216	14.9321	14.4607	14.6034	14.8424	14.7178	14.5672	15.0218	14.2037	14.6395	-0.14265	4.86584	1	0.150562	3.08818	1	-0.43585	14.3953	1	0.471344	23.0032	1	0.124564	2.29898	1	0.818123	27.8167	1	0.16735	6.20414	1	0.220922	9.29075	1	-0.17943	4.05941	1	0.51413	17.4875	1	-0.07229	1.01411
ZMO0825	peptidoglycan glycosyltransferase	KEGG: swi:Swit_3953 peptidoglycan glycosyltransferase; PFAM: penicillin-binding protein transpeptidase; Penicillin-binding protein dimerisation domain	13.0037	12.9394	13.0679	12.9594	12.9855	12.9333	13.1023	12.905	13.0137	12.848	13.0308	12.9401	13.3566	12.7793	13.0874	-0.10872	2.57742	1	0.090631	1.15488	0	-0.30807	7.48603	1	0.197279	6.46601	1	-0.18273	3.37405	1	0.57729	17.074	1	-0.12852	3.34577	1	0.052143	0.857744	0	-0.50853	14.7022	1	0.251495	5.52942	1	-0.14721	2.40887
ZMO0826	UDP-N-acetylmuramoylalanyl-D-glutamate--2, 6-diaminopimelate ligase	involved in cell wall formation; peptidoglycan synthesis; cytoplasmic enzyme; catalyzes the addition of meso-diaminopimelic acid to the nucleotide precursor UDP-N-aceylmuramoyl-l-alanyl-d-glutamate	12.5598	12.8859	12.2336	12.6237	12.7711	12.4763	12.5838	12.5358	12.7116	12.8802	12.8917	12.6506	12.2873	12.1799	12.7727	-0.17587	6.33654	1	0.241101	6.04724	1	-0.59284	19.6677	1	0.047985	0.880232	0	-0.01149	0.098599	0	0.107461	1.73436	1	0.652342	29.8983	1	0.294845	13.0296	1	0.592866	19.6685	1	0.711817	23.6871	1	-0.12213	2.11042
ZMO0827	UDP-N-acetylmuramoylalanyl-D-glutamyl-2, 6-diaminopimelate/D-alanyl-D-alanyl ligase	KEGG: sal:Sala_1885 UDP-N-acetylmuramoylalanyl-D-glutamyl-2, 6-diaminopimelate--D-alanyl- D-alanyl ligase; TIGRFAM: UDP-N-acetylmuramoylalanyl-D-glutamyl-2, 6-diaminopimelate/D-alanyl-D-alanyl ligase; PFAM: cytoplasmic peptidoglycan synthetase domain protein; Mur ligase middle domain protein	13.0032	13.2947	12.7118	13.2193	13.4369	13.0016	12.8459	13.1606	13.278	13.073	13.5163	13.3574	12.6188	12.8049	13.1984	-0.11737	3.88908	1	0.158849	3.63183	1	-0.39358	13.5017	1	-0.31468	15.684	1	-0.44329	15.6118	1	-0.18606	4.64229	1	0.582818	29.2336	1	0.435215	22.3426	1	0.454203	16.0663	1	0.711432	25.6727	1	0.158998	3.63715
ZMO0828	phospho-N-acetylmuramoyl-pentapeptide-transferase	First step of the lipid cycle reactions in the biosynthesis of the cell wall peptidoglycan	13.1035	13.0543	13.1528	13.1152	13.1245	13.106	12.9835	13.2236	13.0069	12.8407	13.2679	12.9811	13.1263	13.1793	13.0327	0.216713	3.82893	1	0.286785	3.45236	1	0.14664	1.2343	0	-0.24013	4.48993	1	-0.42723	6.37113	1	-0.05303	0.311235	0	-0.09848	1.14408	0	0.018551	0.135849	0	-0.28558	3.42972	1	0.088624	0.604842	0	-0.05152	0.300361
ZMO0829	UDP-N-acetylmuramoylalanine/D-glutamate ligase	KEGG: swi:Swit_3949 UDP-N-acetylmuramoylalanine--D-glutamate ligase; TIGRFAM: UDP-N-acetylmuramoylalanine/D-glutamate ligase; PFAM: cytoplasmic peptidoglycan synthetase domain protein; Mur ligase middle domain protein	12.6094	12.7636	12.4552	12.5848	12.5296	12.6399	12.6223	12.5965	12.573	12.9551	12.5721	12.4872	12.2895	12.621	12.6588	0.023524	0.382633	0	0.084851	1.39797	0	-0.0378	0.45102	0	0.025752	0.429704	0	0.383055	13.1729	1	-0.33155	10.9114	1	0.308333	15.447	1	-0.1103	3.57207	1	0.665636	24.294	1	-0.04897	0.636578	0	-0.17163	4.14489
ZMO0830	cell division protein FtsW	KEGG: swi:Swit_3948 cell cycle protein; TIGRFAM: cell division protein FtsW; PFAM: cell cycle protein	12.4593	12.4244	12.4942	12.435	12.4067	12.4633	12.4069	12.5117	12.3583	12.3726	12.4762	12.3371	12.4412	12.5471	12.3794	0.153389	2.3593	1	0.139085	1.20198	0	0.167693	1.5895	1	-0.10478	1.32017	0	-0.10365	0.787496	0	-0.1059	0.81163	0	-0.06978	0.735336	0	-0.0566	0.552811	0	-0.06865	0.451471	0	-0.07091	0.470887	0	-0.0423	0.246514
ZMO0831	undecaprenyldiphospho-muramoylpentapeptide beta-N- acetylglucosaminyltransferase	UDP-N-acetylglucosamine--N-acetylmuramyl- (pentapeptide) pyrophosphoryl-undecaprenol N-acetylglucosamine transferase; involved in cell wall formation; inner membrane-associated; last step of peptidoglycan synthesis	13.1901	13.4853	12.895	13.0685	13.1515	12.9856	13.3731	13.0072	13.1299	13.7965	13.1741	13.1288	12.9497	12.8403	13.1309	-0.12267	2.53015	1	0.045304	0.373713	0	-0.29064	5.63174	1	0.365899	12.7337	1	0.62232	15.9736	1	0.109479	1.25489	0	0.590309	22.0083	1	0.165918	4.05171	1	0.84673	22.3232	1	0.333888	6.93411	1	-0.00205	0.012789
ZMO0832	UDP-N-acetylmuramate--L-alanine ligase	Catalyzes the formation of UDP-N-acetylmuramoyl-L-alanine from UDP-N-acetylmuramate and L-alanine in peptidoglycan synthesis	13.0688	13.0931	13.0444	13.2244	13.2602	13.1885	12.9985	13.139	13.3097	12.9868	13.1995	13.321	13.0102	13.0786	13.2985	-0.17067	4.26466	1	-0.12145	1.47551	1	-0.21989	3.68941	1	-0.14054	3.15097	1	-0.21271	3.50321	1	-0.06836	0.646157	0	0.048732	0.653331	0	0.071686	1.1285	0	-0.02344	0.169785	0	0.120906	1.4655	1	0.022467	0.161683
ZMO0833	UDP-N-acetylenolpyruvoylglucosamine reductase	TIGRFAM: UDP-N-acetylenolpyruvoylglucosamine reductase; KEGG: swi:Swit_3944 UDP-N-acetylmuramate dehydrogenase; PFAM: FAD linked oxidase domain protein; UDP-N-acetylenolpyruvoylglucosamine reductase domain protein	12.9244	13.1225	12.7263	12.8896	12.8634	12.9159	13.063	12.7858	12.9935	13.4695	12.7754	12.9514	12.6564	12.7961	13.0356	-0.20771	8.71403	1	-0.17595	4.03785	1	-0.23947	6.46933	1	0.27718	12.8643	1	0.694079	24.2969	1	-0.13972	2.81844	1	0.396193	19.5689	1	-0.05247	1.07838	0	0.813093	28.0602	1	-0.02071	0.203793	0	-0.08423	1.29944
ZMO0834	D-alanine--D-alanine ligase	D-alanine--D-alanine ligase; DdlA; DdlB; cytoplasmic; catalyzes the formation of D-alanyl-D-alanine from two D-alanines in peptidoglycan synthesis; there are two forms of this enzyme in Escherichia coli	12.8646	12.9571	12.7722	12.9599	12.9897	12.9301	12.8075	12.9217	12.998	12.9815	12.9326	13.0468	12.6335	12.9108	12.9493	-0.0763	2.01195	1	-0.11415	2.19453	1	-0.03844	0.460629	0	-0.11422	3.76829	1	0.048885	0.634525	0	-0.27732	8.51262	1	0.184896	7.82257	1	0.059646	1.38442	0	0.347999	11.6276	1	0.021793	0.227288	0	0.097499	1.72268
ZMO0835	cell division protein FtsQ	PFAM: cell division protein FtsQ; Polypeptide-transport-associated domain protein FtsQ-type; KEGG: swi:Swit_3942 polypeptide-transport-associated domain-containing protein	12.8394	12.829	12.8498	12.9889	12.9907	12.9871	12.7004	12.9784	12.9994	12.7125	12.9454	13.0358	12.6882	13.0113	12.9629	-0.02101	0.397633	0	-0.09041	1.91277	1	0.048397	0.763275	0	-0.278	16.1903	1	-0.23291	8.14834	1	-0.32309	12.7297	1	-0.0208	0.392603	0	0.003515	0.051703	0	0.024293	0.308764	0	-0.06589	1.18814	0	0.072918	1.38094
ZMO0836	cell division protein FtsA	PFAM: cell division protein FtsA; KEGG: swi:Swit_3941 cell division protein FtsA	13.054	12.7492	13.3588	13.2185	12.7449	13.6921	12.9304	13.1775	13.2594	12.9886	12.5097	12.9801	12.8722	13.8454	13.5388	-0.0819	1.45976	1	-0.47043	11.9332	1	0.306635	6.53369	1	-0.24711	7.91782	1	0.47892	12.2144	1	-0.97314	26.5884	1	-0.60966	23.7517	1	-0.94716	34.5839	1	0.116371	1.47019	1	-1.33569	34.5104	1	-0.55862	14.8182
ZMO0837	cell division protein FtsZ	GTPase; similar structure to tubulin; forms ring-shaped polymers at the site of cell division; other proteins such as FtsA, ZipA, and ZapA, interact with and regulate FtsZ function	13.9321	13.8309	14.0333	13.7602	13.6277	13.8928	14.1472	13.717	13.8035	13.99	13.6718	13.5837	14.3043	13.7622	14.0233	-0.08651	1.57103	1	0.088046	0.966745	0	-0.26106	5.07492	1	0.430173	16.2836	1	0.318261	6.84413	1	0.542084	14.1796	1	-0.20238	5.83837	1	-0.26502	8.67829	1	-0.3143	6.71801	1	-0.09047	1.00538	0	-0.43957	10.82
ZMO0840	sporulation domain-containing protein	KEGG: eli:ELI_01830 hypothetical protein; PFAM: TPR repeat-containing protein; Sporulation domain protein; SMART: Tetratricopeptide domain protein	12.5927	12.9794	12.206	12.5393	12.8307	12.2479	12.5366	12.6488	12.4298	13.0045	12.9543	12.7071	12.0686	12.3434	12.1525	0.219066	8.21022	1	0.247231	5.88445	1	0.190901	3.9547	1	-0.11229	2.96785	1	0.05016	0.546805	0	-0.27475	6.89091	1	0.773389	33.1115	1	0.58277	26.0987	1	0.935843	29.1814	1	0.610935	19.3926	1	0.554605	17.4283
ZMO0841	chloride channel protein	PFAM: Chloride channel core; KEGG: bcj:BCAM1458 putative voltage-gated chloride channel	11.425	11.372	11.478	11.186	11.1513	11.2207	11.5174	11.3326	11.0394	11.6078	11.1362	11.1664	11.427	11.529	10.9123	0.293253	13.8668	1	-0.03025	0.323467	0	0.616756	21.7024	1	0.184817	7.39815	1	0.471682	16.1951	1	-0.10205	1.74306	1	-0.106	3.16163	1	-0.06936	1.64147	1	0.180861	4.2354	1	-0.39287	12.9541	1	0.254139	7.09952
ZMO0842	deoxyguanosinetriphosphate triphosphohydrolase	TIGRFAM: deoxyguanosinetriphosphate triphosphohydrolase; PFAM: metal-dependent phosphohydrolase HD sub domain; KEGG: swi:Swit_3937 putative deoxyguanosinetriphosphate triphosphohydrolase; SMART: metal-dependent phosphohydrolase HD region	12.2708	12.074	12.4676	12.2093	11.978	12.4406	12.2904	12.2512	12.1674	12.2562	11.8919	12.0642	12.3247	12.6106	12.2706	0.083845	1.6497	1	-0.1723	2.93759	1	0.339993	8.26762	1	0.039206	0.555694	0	0.364347	9.12069	1	-0.28594	6.41397	1	-0.39358	15.8052	1	-0.46257	18.983	1	-0.06844	0.740606	0	-0.71872	20.9748	1	-0.20643	3.89404
ZMO0843	arginyl-tRNA synthetase	TIGRFAM: arginyl-tRNA synthetase; KEGG: swi:Swit_3935 arginyl-tRNA synthetase	14.0564	14.2753	13.8374	14.0977	14.3352	13.8603	13.9114	14.2014	13.994	14.0968	14.4538	14.2165	13.7259	13.9489	13.7716	0.207341	8.33305	1	0.237357	6.10685	1	0.177325	3.90333	1	-0.29	13.1226	1	-0.35698	10.9496	1	-0.22302	5.55766	1	0.437901	21.0742	1	0.474866	22.8684	1	0.37092	11.5222	1	0.504882	16.8696	1	0.44485	14.5194
ZMO0844	sporulation domain-containing protein	PFAM: Sporulation domain protein; KEGG: swi:Swit_3934 sporulation domain-containing protein	14.5374	14.3695	14.7054	14.3064	14.2278	14.3851	14.7454	14.3295	14.2834	14.5628	14.1761	14.2794	14.9279	14.4829	14.2873	0.046156	0.573551	0	-0.10331	1.09141	0	0.195623	2.88003	1	0.415831	14.2726	1	0.386708	8.13955	1	0.444954	9.91783	1	-0.33594	10.8428	1	-0.15735	3.52152	1	-0.36506	7.48746	1	-0.30681	5.78016	1	-0.00788	0.049199
ZMO0845	alanyl-tRNA synthetase	TIGRFAM: alanyl-tRNA synthetase; KEGG: swi:Swit_0508 alanyl-tRNA synthetase; PFAM: alanyl-tRNA synthetase class IIc; phosphoesterase DHHA1; Threonyl/alanyl tRNA synthetase SAD	13.8532	14.45	13.2563	14.0145	14.305	13.724	13.8145	13.8918	14.1371	14.518	14.382	14.2279	13.111	13.4016	14.0464	-0.24532	3.19782	1	0.154156	0.936845	0	-0.64479	8.20269	1	-0.07728	0.580992	0	0.135986	0.784346	0	-0.29055	2.42564	1	1.19374	25.706	1	0.580995	11.4667	1	1.40701	21.5476	1	0.980468	14.3658	1	0.181523	1.18778
ZMO0846	sodium/hydrogen exchanger	PFAM: TrkA-N domain protein; sodium/hydrogen exchanger; KEGG: swi:Swit_0454 sodium/hydrogen exchanger	13.2282	13.0714	13.385	12.7473	12.4078	13.0868	13.5559	12.9005	12.5941	13.3106	12.8323	11.9833	13.8013	12.9687	13.2049	0.306392	18.6439	1	0.84891	34.5026	1	-0.23613	8.64029	1	0.655433	36.8012	1	0.47831	20.7203	1	0.832555	33.9989	1	-0.31361	19.1233	1	-0.67901	37.7345	1	-0.49073	21.2765	1	-0.13649	3.78483	1	-1.22152	44.2107
ZMO0847	carbohydrate-selective porin OprB	PFAM: Carbohydrate-selective porin OprB; KEGG: rso:RSp1632 putative porin B precursor outer (glucose porin) transmembrane protein	14.1249	14.2891	13.9607	14.174	14.2458	14.1023	14.4509	13.7989	14.5492	14.78	13.7981	14.6935	14.1218	13.7997	14.4049	-0.7503	23.8625	1	-0.89541	20.1068	1	-0.60519	12.7168	1	0.652008	20.735	1	0.981924	22.1115	1	0.322091	5.17971	1	0.328349	8.8961	1	0.143542	2.52826	1	0.658266	14.1348	1	-0.00157	0.008304	0	0.288652	4.37514
ZMO0849	Alg9 family protein mannosyltransferase	PFAM: Alg9 family protein mannosyltransferase; KEGG: nar:Saro_2282 Alg9-like mannosyltransferase	13.0634	13.0254	13.1013	12.8434	12.7395	12.9473	13.4548	12.672	13.0148	13.3732	12.6777	12.8012	13.5364	12.6662	13.2284	-0.34282	12.6111	1	-0.12352	1.63928	1	-0.56213	15.1574	1	0.782841	30.0489	1	0.695474	19.3192	1	0.870209	24.2524	1	-0.07588	1.32691	0	-0.20782	6.24776	1	-0.16325	2.5177	1	0.011488	0.081341	0	-0.42712	10.6717
ZMO0850	Fis family sigma54 specific transcriptional regulator	KEGG: pat:Patl_3051 sigma-54 dependent trancsriptional regulator; PFAM: sigma-54 factor interaction domain-containing protein; helix-turn-helix Fis-type; SMART: AAA ATPase	13.4011	13.6624	13.1398	13.8986	14.1267	13.6704	13.0216	13.7806	14.0165	13.4291	13.8957	14.3578	12.6141	13.6655	13.6753	-0.23591	5.24416	1	-0.46206	8.50048	1	-0.00976	0.052733	0	-0.75904	23.5078	1	-0.46665	8.62115	1	-1.05143	23.0372	1	0.522587	15.7338	1	0.456347	13.3323	1	0.814977	17.6151	1	0.230198	2.94837	1	0.682497	14.2934
ZMO0851	pyridoxamine 5'-phosphate oxidase	TIGRFAM: pyridoxamine 5'-phosphate oxidase; KEGG: mag:amb0886 pyridoxamine 5'-phosphate oxidase; PFAM: pyridoxamine 5'-phosphate oxidase-related FMN-binding	13.516	14.084	12.9479	13.4508	13.9487	12.9529	13.741	13.2909	13.6107	14.1723	13.9957	13.9016	13.3097	12.586	13.3198	-0.31982	10.5809	1	0.094158	0.997913	0	-0.7338	19.1128	1	0.450118	16.2882	1	0.176568	2.57659	1	0.723669	18.8259	1	1.13616	38.0198	1	0.995731	34.5565	1	0.862608	22.6051	1	1.40971	34.5847	1	0.581753	14.6303
ZMO0852	S-adenosylmethionine:tRNA ribosyltransferase-isomerase	Synthesizes oQ from preQ1 in a single S-adenosylmethionine-requiring step	11.7481	12.0221	11.4742	12.1173	12.4547	11.7799	11.3393	12.157	12.0777	11.4277	12.6165	12.2929	11.251	11.6974	11.8625	0.079222	1.50106	1	0.323574	7.63338	1	-0.16513	2.72458	1	-0.81763	32.1342	1	-1.18884	32.8426	1	-0.44642	11.9234	1	0.547928	22.5063	1	0.674789	27.3634	1	0.176716	3.02858	1	0.91914	26.461	1	0.430437	11.3644
ZMO0853	peptidyl-prolyl cis-trans isomerase cyclophilin type	PFAM: peptidyl-prolyl cis-trans isomerase cyclophilin type; KEGG: swi:Swit_0024 peptidyl-prolyl cis-trans isomerase, cyclophilin type	11.8828	11.7458	12.0199	12.0104	12.0327	11.988	11.7729	11.9928	12.028	11.5129	11.9786	12.0869	12.0328	12.0069	11.9691	-0.03524	0.353262	0	-0.10827	1.00624	0	0.037791	0.251304	0	-0.21987	5.04335	1	-0.46565	9.15768	1	0.025907	0.161297	0	-0.27411	7.03161	1	0.044698	0.479479	0	-0.51989	10.6586	1	-0.02833	0.178811	0	0.117726	1.13664
ZMO0854	pantetheine-phosphate adenylyltransferase	TIGRFAM: pantetheine-phosphate adenylyltransferase; cytidyltransferase-related domain protein; KEGG: swi:Swit_0023 pantetheine-phosphate adenylyltransferase; PFAM: cytidylyltransferase	12.8201	12.9907	12.6495	12.6704	12.782	12.5587	12.9932	12.6471	12.6936	13.3368	12.6446	12.9193	12.6496	12.6495	12.468	-0.04659	0.42229	0	-0.27469	3.3535	1	0.181514	1.76453	1	0.346166	8.06802	1	0.69221	12.9302	1	0.000122	0.000566	0	0.341183	7.90089	1	0.223241	4.16523	1	0.687227	12.8116	1	-0.00486	0.023191	0	0.451345	7.16763
ZMO0855	polyprenyl synthetase	PFAM: Polyprenyl synthetase; KEGG: nar:Saro_2253 farnesyl-diphosphate synthase	13.3798	13.5533	13.2063	13.3657	13.6886	13.0429	13.3929	13.3668	13.3647	13.532	13.5746	13.8025	13.2537	13.1589	12.9269	0.00207	0.019526	0	-0.22785	4.25138	1	0.231992	4.37166	1	0.026113	0.312009	0	-0.04262	0.373361	0	0.094845	1.11048	0	0.347034	12.8551	1	0.645687	25.44	1	0.278302	5.77874	1	0.415765	10.3271	1	0.875609	24.4594
ZMO0856	exodeoxyribonuclease VII small subunit	catalyzes the bidirectional exonucleolytic cleavage of DNA	13.174	13.3137	13.0344	13.0923	13.3949	12.7897	13.1679	13.1802	13.0044	13.2598	13.3675	13.4223	13.0761	12.9928	12.5865	0.175747	1.52579	1	-0.05479	0.203398	0	0.406287	3.25698	1	-0.01227	0.056863	0	-0.1078	0.46986	0	0.083263	0.337689	0	0.279214	3.11521	1	0.605285	9.94834	1	0.183683	0.976759	0	0.374745	2.871	1	0.835825	9.6259
ZMO0857	hypothetical protein	PFAM: protein of unknown function DUF1013; KEGG: swi:Swit_0020 hypothetical protein	12.728	12.6957	12.7603	12.7209	12.9229	12.5188	12.7131	12.7429	12.6988	12.6334	12.758	13.0879	12.7927	12.7278	12.3097	0.044142	0.394445	0	-0.32985	4.46331	1	0.418131	6.40691	1	-0.02985	0.243132	0	-0.12462	1.00966	0	0.064911	0.414681	0	-0.0646	0.652406	0	0.404156	10.0448	1	-0.15936	1.45077	1	0.030166	0.163888	0	0.778146	14.9655
ZMO0859	class V aminotransferase	PFAM: aminotransferase class V; KEGG: swi:Swit_0052 aminotransferase, class V	11.3173	11.5035	11.1311	11.0808	11.1167	11.0448	11.5805	11.0541	11.1074	11.9162	11.0908	11.1426	11.2448	11.0175	11.0721	-0.05325	0.775511	0	-0.05182	0.467695	0	-0.05469	0.502055	0	0.526359	20.3803	1	0.825411	22.6456	1	0.227308	4.10331	1	0.37242	13.6952	1	0.071932	1.19429	0	0.671472	18.2352	1	0.073369	0.747704	0	0.070495	0.707387
ZMO0860	ferredoxin	PFAM: ferredoxin; KEGG: acr:Acry_1765 ferredoxin	12.2717	12.7797	11.7638	11.9278	12.0592	11.7965	12.8495	11.694	12.1617	13.6514	11.908	12.2103	12.0476	11.48	12.113	-0.46769	20.5598	1	-0.30229	7.65061	1	-0.63309	19.6305	1	1.1555	43.1061	1	1.74331	44.869	1	0.567683	17.4094	1	1.0159	39.6336	1	0.262686	10.2361	1	1.60372	42.5964	1	0.42809	12.3603	1	0.097281	1.34832
ZMO0861	DNA polymerase III subunits gamma and tau	catalyzes the DNA-template-directed extension of the 3'-end of a DNA strand; the tau chain serves as a scaffold to help in the dimerizaton of the alpha,epsilon and theta core complex; the gamma chain seems to interact with the delta and delta' subunits to transfer the beta subunit on the DNA	11.683	12.0446	11.3214	12.1101	12.5698	11.6503	11.3729	11.9931	12.227	11.5898	12.4994	12.6402	11.1559	11.4868	11.8139	-0.23394	5.04474	1	-0.14085	1.35216	0	-0.32704	4.95592	1	-0.62024	18.7568	1	-0.90958	19.5092	1	-0.3309	5.04602	1	0.723233	22.0393	1	0.91948	27.6265	1	0.433891	7.57601	1	1.01257	21.8169	1	0.826385	17.5546
ZMO0862	hypothetical protein	PFAM: conserved hypothetical protein; KEGG: sal:Sala_0797 hypothetical protein	13.1402	13.1705	13.11	13.1562	13.3652	12.9471	13.2215	13.059	13.2534	13.1731	13.1679	13.5626	13.2698	12.9501	12.9442	-0.19436	4.04663	1	-0.39468	7.01908	1	0.00596	0.032367	0	0.16248	3.06039	1	0.005227	0.028265	0	0.319732	5.11088	1	0.06055	0.703055	0	0.418124	12.3208	1	-0.0967	0.833179	0	0.217803	2.81511	1	0.618445	13.05
ZMO0863	deoxycytidine triphosphate deaminase	Catalyzes the formation of dUTP from dCTP in thymidylate biosynthesis	12.5681	12.8379	12.2983	12.9216	13.4885	12.3548	12.1936	12.9426	12.9006	12.2491	13.4267	13.5502	12.1381	12.4585	12.2511	0.041982	0.597868	0	-0.12352	1.71835	1	0.207481	3.84033	1	-0.74903	29.7208	1	-1.17759	32.388	1	-0.32047	7.43658	1	0.539618	21.9817	1	1.13367	40.4863	1	0.111061	1.4631	1	0.968175	27.5126	1	1.29917	34.92
ZMO0864	cytidine deaminase	KEGG: swi:Swit_4051 cytidine deaminase; TIGRFAM: cytidine deaminase; PFAM: CMP/dCMP deaminase zinc-binding	12.5866	12.9084	12.2647	13.0361	13.6069	12.4654	12.0537	13.1194	12.9529	12.1208	13.6959	13.5179	11.9866	12.5429	12.3878	0.166538	5.57674	1	0.178021	3.62008	1	0.155055	2.91812	1	-1.0657	41.9259	1	-1.57511	43.1217	1	-0.5563	17.7482	1	0.643626	28.8196	1	1.14155	43.7919	1	0.134218	2.33109	1	1.15304	34.8134	1	1.13007	34.2914
ZMO0865	replicative DNA helicase	unwinds double stranded DNA	12.7168	12.3999	13.0336	12.9114	12.786	13.0369	12.5253	12.9082	12.9146	12.1215	12.6784	12.8936	12.9291	13.1381	12.9357	-0.00641	0.055128	0	-0.21528	3.1789	1	0.202457	2.88833	1	-0.38295	12.347	1	-0.55687	12.7971	1	-0.20903	3.03594	1	-0.6337	22.0397	1	-0.25091	6.84586	1	-0.80762	19.7881	1	-0.45978	9.92158	1	-0.04204	0.311904
ZMO0866	cation diffusion facilitator family transporter	KEGG: nar:Saro_3052 cation diffusion facilitator family transporter; TIGRFAM: cation diffusion facilitator family transporter; PFAM: cation efflux protein	14.2025	14.1188	14.2863	14.23	14.413	14.0469	14.257	14.148	14.3119	13.9385	14.299	14.527	14.5756	13.9971	14.0968	-0.16387	3.30743	1	-0.22802	3.22493	1	-0.09971	0.922734	0	0.108993	1.75832	1	-0.36049	6.52293	1	0.578471	12.6306	1	-0.16755	3.42435	1	0.36608	10.9179	1	-0.63703	14.2582	1	0.301924	4.98637	1	0.430236	8.44702
ZMO0867	hopanoid-associated sugar epimerase	KEGG: bmu:Bmul_3257 hopanoid-associated sugar epimerase; TIGRFAM: hopanoid-associated sugar epimerase; PFAM: NAD-dependent epimerase/dehydratase; 3-beta hydroxysteroid dehydrogenase/isomerase; Male sterility domain	12.7722	12.1353	13.409	13.2654	13.2264	13.3045	12.437	13.1074	13.4235	11.5416	12.7291	13.7237	13.3323	13.4856	13.1234	-0.31618	15.218	1	-0.99466	33.2165	1	0.362304	11.6779	1	-0.67041	31.9916	1	-1.18752	37.8445	1	-0.1533	3.27832	1	-1.27369	49.1625	1	-0.07809	1.9699	1	-1.7908	49.0012	1	-0.75658	26.4199	1	0.600388	21.1328
ZMO0868	hopene-associated glycosyltransferase HpnB	KEGG: bph:Bphy_4129 hopene-associated glycosyltransferase HpnB; TIGRFAM: hopene-associated glycosyltransferase HpnB; PFAM: glycosyl transferase family 2	13.7004	13.4208	13.9801	13.7606	13.67	13.8511	13.7958	13.605	13.9161	13.5655	13.2762	14.0638	14.0263	13.9338	13.7683	-0.31104	11.5835	1	-0.78759	22.7079	1	0.165502	2.70337	1	0.19082	5.76502	1	0.289236	6.39926	1	0.092404	1.11563	0	-0.55922	22.8012	1	-0.18109	5.32416	1	-0.46081	12.3089	1	-0.65764	18.8236	1	0.29545	6.60551
ZMO0869	squalene synthase HpnC	KEGG: oca:OCAR_6674 squalene synthase HpnC; TIGRFAM: squalene synthase HpnC; PFAM: Squalene/phytoene synthase	13.8743	13.9629	13.7856	13.6994	13.668	13.7308	14.3035	13.4451	13.9538	14.6023	13.3236	14.0125	14.0046	13.5665	13.895	-0.50871	24.8694	1	-0.68891	23.8665	1	-0.3285	10.0281	1	0.858406	38.0225	1	1.27875	39.4069	1	0.438068	14.5727	1	0.177361	6.81619	1	-0.06277	1.38182	0	0.597699	20.704	1	-0.24298	6.50134	1	0.117436	2.11486
ZMO0870	squalene synthase HpnD	KEGG: met:M446_6349 squalene synthase HpnD; TIGRFAM: squalene synthase HpnD; PFAM: Squalene/phytoene synthase	12.2966	11.9388	12.6545	12.3914	12.1438	12.639	12.3858	12.2075	12.5753	12.1874	11.6901	12.5975	12.5842	12.7249	12.5531	-0.36781	7.51511	1	-0.90742	15.7598	1	0.171792	1.37603	0	0.178292	2.47329	1	0.497311	7.03555	1	-0.14073	1.02607	0	-0.71575	17.8723	1	-0.49517	11.383	1	-0.39674	5.00418	1	-1.03477	18.3157	1	0.044438	0.226517
ZMO0871	squalene-associated FAD-dependent desaturase	KEGG: bid:Bind_3155 squalene-associated FAD-dependent desaturase; TIGRFAM: squalene-associated FAD-dependent desaturase; PFAM: amine oxidase	11.7961	11.65	11.9421	11.9378	11.7651	12.1106	11.7988	11.7934	12.0823	11.811	11.489	12.0412	11.7865	12.0977	12.1235	-0.28895	9.93723	1	-0.55221	14.6908	1	-0.0257	0.199038	0	0.0054	0.052143	0	0.322098	7.0746	1	-0.3113	6.72643	1	-0.2921	10.0862	1	-0.34555	12.6087	1	0.024596	0.189078	0	-0.6088	16.4963	1	-0.08229	0.890846
ZMO0872	squalene-hopene cyclase	KEGG: oca:OCAR_6671 squalene-hopene cyclase; TIGRFAM: squalene/oxidosqualene cyclase; squalene-hopene cyclase; PFAM: Prenyltransferase/squalene oxidase	11.4818	11.482	11.4816	11.7938	11.7959	11.7918	11.2553	11.7083	11.8794	11.3294	11.6347	11.9571	11.1813	11.7818	11.8018	-0.17116	3.63342	1	-0.32239	5.65375	1	-0.01994	0.125265	0	-0.45291	14.6496	1	-0.30535	5.20473	1	-0.60047	13.5265	1	0.000458	0.003608	0	0.004121	0.033578	0	0.14802	1.69567	1	-0.1471	1.67975	1	0.155346	1.82533
ZMO0873	hopanoid-associated phosphorylase	KEGG: bid:Bind_3157 hypothetical protein; TIGRFAM: hopanoid-associated phosphorylase; PFAM: purine or other phosphorylase family 1	10.8492	10.8302	10.8683	11.0509	11.1012	11.0006	10.7729	10.9256	11.1762	10.7807	10.8796	11.3228	10.7651	10.9716	11.0296	-0.25054	2.51593	1	-0.44312	3.56598	1	-0.05796	0.210103	0	-0.15275	1.18621	0	-0.09894	0.405137	0	-0.20656	1.11083	0	-0.03815	0.19312	0	0.10062	0.655567	0	0.015664	0.049521	0	-0.09196	0.369084	0	0.293199	1.87783
ZMO0874	hopanoid biosynthesis associated radical SAM protein HpnH	KEGG: bmj:BMULJ_05273 radical SAM domain protein; TIGRFAM: hopanoid biosynthesis associated radical SAM protein HpnH; PFAM: Radical SAM domain protein	14.5963	14.738	14.4547	14.6467	14.7412	14.5521	14.6071	14.5856	14.7077	14.8215	14.6544	14.828	14.3926	14.5168	14.5874	-0.12213	2.9122	1	-0.17359	2.93515	1	-0.07067	0.76592	0	0.021465	0.256023	0	0.167101	2.76591	1	-0.12417	1.74831	1	0.28333	10.2899	1	0.189152	5.73258	1	0.428966	11.2797	1	0.137694	2.0485	1	0.24061	4.87617
ZMO0875	4-hydroxy-3-methylbut-2-enyl diphosphate reductase	catalyzes the conversion of 1-hydroxy-2-methyl-2-(E)-butenyl 4-diphosphate into isopentenyl diphosphate (IPP) and dimethylallyl diphosphate (DMAPP); functions in the nonmevalonate isoprenoid biosynthesis pathway	13.8419	13.4465	14.2374	14.2343	14.3401	14.1286	13.4587	14.2252	14.2435	12.6799	14.213	14.4673	14.2375	14.2374	14.0197	-0.01832	0.218772	0	-0.25432	5.52959	1	0.217672	4.35383	1	-0.76649	31.1203	1	-1.53302	40.1656	1	4.9e-05	0.00034	0	-0.79098	31.9165	1	0.211548	7.05442	1	-1.55752	40.5913	1	-0.02445	0.204241	0	0.447544	12.3509
ZMO0876	hopanoid biosynthesis associated membrane protein HpnM	KEGG: rru:Rru_A0056 toluene tolerance; TIGRFAM: hopanoid biosynthesis associated membrane protein HpnM; PFAM: toluene tolerance family protein	14.6408	14.5645	14.7171	14.7016	14.7742	14.6291	14.7001	14.5815	14.8218	14.5394	14.5896	14.9588	14.8608	14.5733	14.6848	-0.24032	7.43113	1	-0.3692	8.37693	1	-0.11143	1.34564	0	0.118606	2.51327	1	-0.05027	0.443422	0	0.287481	5.79137	1	-0.15261	3.72349	1	0.145156	3.44393	1	-0.32148	6.84725	1	0.016269	0.115486	0	0.274044	5.38506
ZMO0877	hypothetical protein	KEGG: swi:Swit_3185 hypothetical protein	12.736	12.432	13.0399	12.9062	13.0219	12.7904	12.8533	12.6186	13.1937	12.4372	12.4267	13.6171	13.2694	12.8105	12.7703	-0.57506	22.9212	1	-1.19038	32.1132	1	0.040261	0.350398	0	0.234679	7.58347	1	0.010535	0.074839	0	0.458822	11.8851	1	-0.60798	24.1919	1	0.23148	7.43305	1	-0.83213	23.4412	1	-0.38384	9.33404	1	0.846799	23.8408
ZMO0878	response regulator receiver modulated CheB methylesterase	KEGG: swi:Swit_3186 response regulator receiver modulated CheB methylesterase; PFAM: CheB methylesterase; response regulator receiver	13.0589	12.9728	13.145	12.754	12.9721	12.536	13.3271	12.7907	12.7173	13.2045	12.7411	13.203	13.4496	12.8404	12.2317	0.073397	0.790492	0	-0.46193	7.54394	1	0.608725	11.1026	1	0.536331	14.7023	1	0.46341	7.57916	1	0.609252	11.1154	1	-0.17219	2.83013	1	0.436056	11.2962	1	-0.24511	2.85912	1	-0.09927	0.742761	0	0.971385	19.5135
ZMO0880	putative CheA signal transduction histidine kinase	PFAM: CheW domain protein; ATP-binding region ATPase domain protein; KEGG: cak:Caul_0279 CheA signal transduction histidine kinase	11.9843	12.1097	11.8589	11.6939	11.9785	11.4094	12.2787	11.6899	11.698	12.407	11.8124	12.1447	12.1503	11.5675	11.2512	-0.008	0.053568	0	-0.33227	4.24061	1	0.316263	3.92749	1	0.588749	15.4635	1	0.594639	10.0339	1	0.582859	9.76115	1	0.250795	4.69096	1	0.569173	14.8479	1	0.256685	2.8361	1	0.244906	2.63587	1	0.89344	16.7948
ZMO0882	methyl-accepting chemotaxis sensory transducer	PFAM: chemotaxis sensory transducer; KEGG: nar:Saro_1430 methyl-accepting chemotaxis sensory transducer	13.0156	13.367	12.6641	12.9484	13.577	12.3198	12.847	13.1841	12.7126	13.0629	13.6711	13.483	12.6311	12.6972	11.9423	0.471517	9.10694	1	0.188134	1.32875	0	0.7549	10.8022	1	-0.33716	5.56508	1	-0.6082	7.98801	1	-0.06611	0.319497	0	0.702829	15.3303	1	1.25726	27.9103	1	0.431785	4.78113	1	0.973873	14.959	1	1.54064	24.5007
ZMO0883	30S ribosomal protein S9	forms a direct contact with the tRNA during translation	12.0734	12.4252	11.7215	12.3434	12.9934	11.6934	11.6422	12.5045	12.1823	11.7377	13.1127	12.8742	11.5467	11.8964	11.4905	0.322193	5.71094	1	0.238502	2.094	1	0.405884	4.78543	1	-0.86234	20.6659	1	-1.37498	23.3222	1	-0.34971	3.7989	1	0.703685	16.5237	1	1.30001	30.2773	1	0.191051	1.49295	1	1.21632	20.6091	1	1.3837	23.4661
ZMO0884	50S ribosomal protein L13	in Escherichia coli this protein is one of the earliest assembly proteins in the large subunit	12.7861	13.3643	12.2079	12.6474	13.3092	11.9856	12.7265	12.8458	12.449	13.3915	13.3372	13.2812	12.0614	12.3544	11.6169	0.396766	9.71428	1	0.055966	0.341022	0	0.737566	13.9162	1	-0.11935	1.56802	1	0.054324	0.328559	0	-0.29302	3.67998	1	1.15643	31.268	1	1.32356	34.7275	1	1.3301	26.1921	1	0.982755	19.4063	1	1.66435	31.7116
ZMO0885	hypothetical protein	KEGG: swi:Swit_1463 hypothetical protein	13.9232	13.7999	14.0465	14.1647	14.1771	14.1523	13.7106	14.1358	14.1936	13.6524	13.9474	14.4069	13.7688	14.3242	13.9804	-0.0578	0.675073	0	-0.45945	8.96	1	0.343864	5.85989	1	-0.42522	12.8694	1	-0.29501	4.63601	1	-0.55544	11.6095	1	-0.2466	5.98606	1	0.024842	0.229675	0	-0.11639	1.11434	0	-0.37682	6.72156	1	0.426501	8.05788
ZMO0886	hypothetical protein	PFAM: protein of unknown function DUF192; KEGG: bav:BAV2093 exported protein	14.5583	14.7743	14.3422	14.5688	14.8883	14.2492	14.5671	14.5495	14.5881	14.6394	14.9093	14.8674	14.4948	14.1896	14.3088	-0.0386	0.368977	0	0.041934	0.266109	0	-0.11914	1.06473	0	0.017597	0.144417	0	-0.26994	3.71114	1	0.305132	4.48916	1	0.432144	12.2488	1	0.639144	19.4855	1	0.14461	1.41738	0	0.719679	15.0291	1	0.558608	10.8782
ZMO0888	resolvase domain-containing protein	PFAM: Resolvase domain; Resolvase helix-turn-helix domain protein; KEGG: lpn:lpg2573 transposase (resolvase, DNA invertase)	13.5149	13.8582	13.1717	13.4105	13.3899	13.4311	14.0285	13.0014	13.8195	14.5074	13.209	13.5708	13.5496	12.7938	14.0683	-0.81815	38.552	1	-0.36176	12.4823	1	-1.27454	41.1425	1	1.02708	44.6905	1	1.29836	41.642	1	0.75581	27.6633	1	0.686516	33.9493	1	-0.04115	0.825597	0	0.957789	33.5991	1	0.415243	14.831	1	-0.49754	18.29
ZMO0889	aldose 1-epimerase	KEGG: gdj:Gdia_1153 aldose 1-epimerase; PFAM: Aldose 1-epimerase	14.3768	14.5561	14.1974	14.0423	13.8616	14.2229	15.1912	13.5624	14.5221	15.409	13.7032	14.02	14.9733	13.4215	15.0243	-0.95976	21.1439	1	-0.31674	2.851	1	-1.60279	24.8972	1	1.62876	33.8493	1	1.70578	26.3675	1	1.55175	24.1463	1	0.358712	5.908	1	-0.36133	5.97312	1	0.435728	4.68329	1	0.281697	2.37546	1	-1.00435	15.1095
ZMO0890	lysyl-tRNA synthetase	class I; LysRS1; catalyzes a two-step reaction, first charging a lysine molecule by linking its carboxyl group to the alpha-phosphate of ATP, followed by transfer of the aminoacyl-adenylate to its tRNA; in Methanosarcina barkeri this enzyme charges both tRNA molecules for lysine that exist in this organism (but the tRNALysUUU very poorly) and in the presence of LysRS2 can charge tRNAPyl with lysi…	13.2677	13.5719	12.9635	13.5405	13.9203	13.1608	12.9879	13.5475	13.5335	13.2115	13.9324	13.9081	12.7644	13.1627	13.1589	0.014072	0.099247	0	0.024323	0.123952	0	0.003822	0.017577	0	-0.55961	14.7085	1	-0.72094	13.0998	1	-0.39829	5.68098	1	0.608421	16.2495	1	0.759494	20.7538	1	0.447097	6.75765	1	0.769744	14.2173	1	0.749243	13.7497
ZMO0892	helicase c2	SMART: helicase c2; KEGG: swi:Swit_3565 helicase C2	10.5089	10.7153	10.3024	10.4483	10.3956	10.5009	10.6324	10.3853	10.5112	10.9763	10.4544	10.3369	10.2886	10.3163	10.6856	-0.12593	1.39091	0	0.117488	0.761899	0	-0.36936	4.28626	1	0.247131	3.93369	1	0.5219	7.23935	1	-0.02764	0.126713	0	0.412876	8.51666	1	-0.10531	1.06838	0	0.687645	10.6884	1	0.138108	0.957941	0	-0.34874	3.92041
ZMO0893	beta-lactamase	PFAM: beta-lactamase; KEGG: mlo:mll7242 esterase	11.9889	12.3425	11.6354	11.5862	11.7409	11.4316	12.3575	11.6204	11.5521	12.7605	11.9245	11.5574	11.9544	11.3163	11.5468	0.068306	0.8451	0	0.367107	6.40804	1	-0.2305	3.12915	1	0.737056	23.6777	1	0.836004	18.8747	1	0.638107	13.7653	1	0.707107	22.7368	1	0.309358	8.28709	1	0.806056	18.1316	1	0.608159	12.9567	1	0.010556	0.059604
ZMO0894	NERD domain-containing protein	PFAM: NERD domain protein; KEGG: mpt:Mpe_A3609 hypothetical protein	12.6455	13.0013	12.2897	12.7305	13.2939	12.1671	12.4078	12.8832	12.5778	12.5002	13.5024	13.0853	12.3154	12.264	12.0702	0.305442	6.41942	1	0.41708	6.09059	1	0.193804	1.86174	1	-0.47546	11.9756	1	-1.00225	19.2861	1	0.051332	0.29681	0	0.71159	19.3709	1	1.12674	29.978	1	0.184798	1.73123	1	1.23838	23.926	1	1.0151	19.5522
ZMO0895	hypothetical protein	N/A	11.2393	10.9188	11.5597	10.7586	10.7668	10.7504	11.5964	10.8822	10.6349	11.0292	10.8084	10.7251	12.1635	10.956	10.5448	0.247271	2.62615	1	0.083327	0.343134	0	0.411214	3.38157	1	0.714161	12.5983	1	0.220773	1.30096	0	1.20755	15.7082	1	-0.64093	10.9293	1	0.016405	0.078592	0	-1.13431	14.5702	1	-0.14754	0.728813	0	0.180349	0.967909
ZMO0896	hypothetical protein	KEGG: swi:Swit_4605 hypothetical protein	12.2432	12.2065	12.2798	12.4733	12.8216	12.1251	11.8824	12.6039	12.3428	11.5273	12.8857	12.7574	12.2376	12.3221	11.9282	0.261107	9.89249	1	0.128273	1.99275	1	0.393942	10.8037	1	-0.72147	30.2575	1	-1.35844	37.6403	1	-0.0845	1.06567	0	-0.07335	1.44297	1	0.696454	29.3792	1	-0.71032	21.7011	1	0.563619	16.8999	1	0.829288	25.2264
ZMO0899	NAD synthetase	NH(3)-dependent; catalyzes the formation of nicotinamide adenine dinucleotide (NAD) from nicotinic acid adenine dinucleotide (NAAD) using either ammonia or glutamine as the amide donor and ATP; ammonia-utilizing enzymes include the ones from Bacillus and Escherichia coli while glutamine-utilizing enzymes include the Mycobacterial one; forms homodimers	12.9074	13.1216	12.6933	13.2239	13.3231	13.1248	12.6551	13.1597	13.2882	12.9293	13.3139	13.3323	12.3809	13.0056	13.244	-0.12845	1.49083	1	-0.01846	0.083644	0	-0.23844	2.25951	1	-0.50459	11.6337	1	-0.38455	4.75246	1	-0.62463	9.71803	1	0.428324	9.31167	1	0.198296	2.90805	1	0.548364	8.08501	1	0.308284	3.37125	1	0.088307	0.535215
ZMO0900	glutamyl-tRNA synthetase	Charges one glutamine molecule and pairs it to its corresponding RNA trinucleotide during protein translation	12.8273	12.9485	12.706	13.0132	12.9649	13.0615	12.5553	13.0992	12.9272	12.8101	13.0869	12.843	12.3005	13.1116	13.0114	0.17206	6.73791	1	0.243932	6.76269	1	0.100188	1.716	1	-0.54394	26.9917	1	-0.2768	8.13545	1	-0.81108	28.2767	1	0.242466	10.9595	1	-0.09655	2.76748	1	0.509605	17.8587	1	-0.02467	0.254523	0	-0.16842	3.83941
ZMO0901	hypothetical protein	KEGG: csc:Csac_0631 hypothetical protein	10.8595	10.7742	10.9447	11.0805	11.1752	10.9858	10.7517	10.9672	11.1937	10.5747	10.9738	11.3765	10.9287	10.9607	11.011	-0.2265	5.8451	1	-0.40274	8.19751	1	-0.05026	0.388756	0	-0.21553	5.42086	1	-0.39909	8.09091	1	-0.03197	0.222952	0	-0.1705	3.77489	1	0.189308	4.44109	1	-0.35406	6.79131	1	0.013064	0.08119	0	0.365551	7.11964
ZMO0902	TonB-dependent receptor	PFAM: TonB-dependent receptor; TonB-dependent receptor plug; KEGG: gdj:Gdia_1456 TonB-dependent receptor	10.4976	10.4974	10.4978	10.8701	11.1173	10.6229	10.2819	10.7132	11.0269	10.3833	10.6114	11.6232	10.1805	10.815	10.4307	-0.31374	11.32	1	-1.01175	27.975	1	0.38428	9.3046	1	-0.43131	16.8033	1	-0.22813	4.2808	1	-0.63449	17.575	1	-0.00039	0.003631	0	0.494446	19.5574	1	0.202788	3.56426	1	-0.20357	3.58569	1	1.19246	32.071
ZMO0903	2-isopropylmalate synthase	KEGG: nar:Saro_2267 2-isopropylmalate synthase; TIGRFAM: 2-isopropylmalate synthase; PFAM: pyruvate carboxyltransferase; LeuA allosteric (dimerisation) domain	12.8918	12.7424	13.0411	13.016	12.8861	13.1459	12.4025	13.381	12.651	12.3383	13.1466	12.6257	12.4666	13.6155	12.6763	0.730042	30.4277	1	0.520918	15.3191	1	0.939167	28.0861	1	-0.97855	37.9993	1	-0.80828	24.5106	1	-1.14883	33.1372	1	-0.29862	11.7714	1	-0.25977	9.755	1	-0.12834	1.97903	1	-0.46889	13.4649	1	-0.05065	0.519501
ZMO0904	Beta-galactosidase	KEGG: sma:SAV_5756 beta-galactosidase; PFAM: glycoside hydrolase family 35	11.0457	10.8344	11.2569	10.7934	10.4543	11.1324	11.3017	10.7896	10.7971	11.2054	10.4635	10.4451	11.3981	11.1157	11.1491	-0.00749	0.09391	0	0.018416	0.17476	0	-0.03339	0.357994	0	0.512108	24.9466	1	0.74189	25.512	1	0.282325	8.06385	1	-0.42247	20.6234	1	-0.67816	31.8093	1	-0.19269	4.54488	1	-0.65225	22.5503	1	-0.70406	24.2902
ZMO0905	glucan biosynthesis protein D	involved in the control of the structural glucose backbone of osmoregulated periplasmic glucans	12.7375	12.5241	12.9508	12.8626	12.6686	13.0566	12.4688	13.0061	12.7191	12.1124	12.9358	12.4014	12.8251	13.0765	13.0367	0.287089	14.342	1	0.534409	19.662	1	0.03977	0.488291	0	-0.53739	27.6758	1	-0.82344	29.6457	1	-0.25135	7.50064	1	-0.42667	22.2927	1	-0.38795	20.2181	1	-0.71272	26.1324	1	-0.14063	3.0865	1	-0.63527	23.4524
ZMO0907	glycosyl transferase family 2 protein	PFAM: glycosyl transferase family 2; KEGG: swi:Swit_3489 glucosyltransferase MdoH	12.4295	12.2575	12.6015	12.5745	12.5248	12.6242	12.1189	12.74	12.4089	11.9059	12.6091	12.4405	12.332	12.871	12.3773	0.331108	8.01104	1	0.168534	1.67388	1	0.493683	8.64117	1	-0.62111	18.0193	1	-0.70317	13.8613	1	-0.53905	9.7744	1	-0.34403	8.46348	1	-0.09939	1.27462	0	-0.42609	6.97975	1	-0.26197	3.31258	1	0.063179	0.420982
ZMO0908	lipopolysaccharide biosynthesis protein	PFAM: lipopolysaccharide biosynthesis protein; KEGG: swi:Swit_4014 capsule polysaccharide export-like protein	14.1791	13.9196	14.4387	14.5317	14.6835	14.3798	13.6952	14.6631	14.4002	13.1185	14.7208	14.6462	14.2719	14.6055	14.1542	0.262945	9.77754	1	0.074601	0.871361	0	0.451289	12.657	1	-0.96795	37.4332	1	-1.60232	41.6431	1	-0.33357	8.39219	1	-0.51905	22.085	1	0.30367	11.8691	1	-1.15342	32.9708	1	0.115326	1.65403	1	0.492014	14.1113
ZMO0909	glycosyl transferase group 1 protein	PFAM: glycosyl transferase group 1; KEGG: swi:Swit_4016 glycosyl transferase, group 1	13.8116	13.8275	13.7956	13.8535	13.8677	13.8392	13.5834	14.0397	13.6673	13.6007	14.0543	13.6812	13.5661	14.0252	13.6533	0.372456	17.2539	1	0.373048	11.2663	1	0.371864	11.2188	1	-0.45632	21.4788	1	-0.45354	14.4608	1	-0.4591	14.677	1	0.031873	0.502151	0	0.028506	0.433972	0	0.034649	0.357671	0	0.029098	0.287896	0	0.027914	0.273651
ZMO0910	ABC transporter-like protein	KEGG: swi:Swit_3493 ABC transporter related; PFAM: ABC transporter related; SMART: AAA ATPase	14.0068	14.0126	14.0009	13.9784	13.98	13.9769	13.8318	14.1818	13.7751	13.8443	14.1809	13.779	13.8193	14.1826	13.7712	0.406643	14.9789	1	0.401875	9.38508	1	0.411411	9.69602	1	-0.34996	12.4177	1	-0.33655	7.27853	1	-0.36338	8.13683	1	0.011671	0.116789	0	0.003023	0.027775	0	0.025087	0.188025	0	-0.00174	0.011131	0	0.007791	0.051893
ZMO0911	polysaccharide export protein	PFAM: polysaccharide export protein; KEGG: swi:Swit_3494 polysaccharide export protein	13.5849	13.5092	13.6607	14.0063	14.4373	13.5753	13.0082	14.1617	13.8509	12.5473	14.471	14.4036	13.4691	13.8523	13.2982	0.310761	13.189	1	0.067445	0.821104	0	0.554077	17.4137	1	-1.15346	43.7239	1	-1.92367	48.2477	1	-0.38325	11.0356	1	-0.15152	4.73149	1	0.862004	35.9306	1	-0.92174	28.8121	1	0.618688	19.6612	1	1.10532	33.3876
ZMO0912	hypothetical protein	PFAM: protein of unknown function DUF885; KEGG: pzu:PHZ_c0713 hypothetical protein	12.7517	13.2673	12.2361	12.6453	12.7908	12.4999	13.8283	11.6751	13.6156	14.593	11.9415	13.64	13.0637	11.4085	13.5912	-1.94055	46.7287	1	-1.69847	33.8817	1	-2.18263	40.498	1	2.15327	49.6007	1	2.65142	45.7826	1	1.65513	33.2161	1	1.03114	30.0092	1	0.290914	6.8253	1	1.52928	31.2023	1	0.532996	9.89161	1	0.048832	0.311826
ZMO0913	branched-chain amino acid aminotransferase	catalyzes the transamination of the branched-chain amino acids to their respective alpha-keto acids	13.7991	14.3618	13.2364	13.9974	14.4093	13.5856	13.841	13.7572	14.2377	14.2697	14.454	14.3646	13.4124	13.0604	14.1108	-0.48048	26.7178	1	0.089438	1.71379	1	-1.05039	37.7701	1	0.083863	2.64857	1	-0.18432	5.2528	1	0.352046	13.1373	1	1.12545	49.0565	1	0.823721	40.5322	1	0.857269	32.4804	1	1.39363	45.3983	1	0.253808	8.44365
ZMO0914	methenyltetrahydrofolate cyclohydrolase	KEGG: rce:RC1_2876 FolD bifunctional protein; PFAM: tetrahydrofolate dehydrogenase/cyclohydrolase	12.238	12.472	12.004	12.5691	12.7816	12.3567	12.5971	11.879	13.2593	12.5727	12.3714	13.1919	12.6215	11.3866	13.3267	-1.38032	45.0198	1	-0.8205	22.9381	1	-1.94014	44.8522	1	0.718109	27.9517	1	0.2013	3.49773	1	1.23492	32.8436	1	0.467986	18.3264	1	0.424975	16.4285	1	-0.04882	0.443626	0	0.984795	27.2058	1	-0.13484	1.87763
ZMO0915	copper-translocating P-type ATPase	KEGG: eba:ebA5154 copper-transporting ATPase; TIGRFAM: ATPase, P-type (transporting), HAD superfamily, subfamily IC; copper-translocating P-type ATPase; heavy metal translocating P-type ATPase; PFAM: Haloacid dehalogenase domain protein hydrolase; Heavy metal transport/detoxification protein; E1-E2 ATPase-associated domain protein	13.8702	13.4986	14.2418	14.1844	13.7147	14.6541	13.8448	13.8956	14.4733	13.4393	13.5579	13.8716	14.2503	14.2332	15.0749	-0.57769	20.8721	1	-0.3137	6.03833	1	-0.84168	21.5211	1	-0.05074	0.658118	0	-0.11857	1.35059	0	0.017091	0.114166	0	-0.74318	26.6269	1	-0.93934	32.4306	1	-0.81101	20.7138	1	-0.67535	16.9577	1	-1.20334	29.9358
ZMO0916	heavy metal transport/detoxification protein	PFAM: Heavy metal transport/detoxification protein; KEGG: similar to ATPase, Cu++ transporting, beta polypeptide	13.5511	12.9834	14.1188	13.3543	12.6632	14.0453	13.722	13.3801	13.3284	13.1776	12.7892	12.5371	14.2664	13.9711	14.1196	0.051787	0.784874	0	0.252088	5.09343	1	-0.14851	2.23854	1	0.341899	12.8744	1	0.388424	9.61526	1	0.295374	6.47479	1	-1.13533	40.1996	1	-1.38216	45.5372	1	-1.08881	30.1031	1	-1.18185	32.1708	1	-1.58246	39.8104
ZMO0917	2-nitropropane dioxygenase NPD	KEGG: swi:Swit_1243 2-nitropropane dioxygenase, NPD	14.2486	14.1436	14.3537	14.5041	14.5266	14.4816	13.9813	14.516	14.4922	13.6971	14.5901	14.463	14.2656	14.4418	14.5214	0.02373	0.29813	0	0.127082	1.88058	1	-0.07962	0.938718	0	-0.53464	22.4567	1	-0.89302	26.306	1	-0.17626	3.12346	1	-0.21008	6.95911	1	0.044951	0.684238	0	-0.56846	16.5172	1	0.148302	2.38658	1	-0.0584	0.609406
ZMO0918	catalase	KEGG: psp:PSPPH_4565 catalase KatA; PFAM: Catalase domain protein	14.1241	13.9436	14.3046	13.9283	13.1848	14.6718	14.3623	13.8859	13.9706	14.5847	13.3026	13.067	14.1398	14.4693	14.8743	-0.08472	0.619839	0	0.235565	1.64193	1	-0.40501	3.80077	1	0.47633	8.19917	1	1.28211	18.6405	1	-0.32945	2.754	1	-0.3609	5.43121	1	-1.48697	29.9745	1	0.444878	4.39737	1	-1.16669	16.7644	1	-1.80726	26.2778
ZMO0919	diguanylate cyclase with beta propeller sensor	KEGG: swi:Swit_1316 diguanylate cyclase; TIGRFAM: diguanylate cyclase; PFAM: GGDEF domain containing protein; Two component regulator propeller; Two component regulator three Y domain protein	13.1405	12.6378	13.6433	12.499	11.7928	13.2053	13.781	12.5001	12.498	13.6726	11.6029	11.9827	13.8893	13.3973	13.0133	0.002064	0.015659	0	-0.37982	6.68638	1	0.383953	6.79459	1	1.28089	37.29	1	2.06977	40.846	1	0.492018	9.70275	1	-1.00554	31.0344	1	-1.41253	39.8932	1	-0.21667	2.81674	1	-1.79442	37.0405	1	-1.03064	23.2937
ZMO0920	hypothetical protein	KEGG: dra:DR_1818 hypothetical protein	14.0084	13.5404	14.4763	13.8411	13.4335	14.2486	14.1693	13.8474	13.8347	13.3984	13.6824	13.1846	14.9403	14.0124	14.4848	0.012704	0.075729	0	0.497813	6.37607	1	-0.4724	5.89306	1	0.321939	5.57257	1	-0.28399	2.68053	1	0.92787	14.9353	1	-0.93588	22.1197	1	-0.81506	19.1491	1	-1.54181	25.6202	1	-0.32995	3.38732	1	-1.30016	21.7257
ZMO0921	hypothetical protein	KEGG: ote:Oter_1276 hypothetical protein	13.1243	13.2086	13.0401	12.8882	12.8209	12.9556	13.1518	13.0968	12.6796	13.2934	13.1237	12.518	13.0103	13.0699	12.8413	0.417219	19.2349	1	0.605747	19.7848	1	0.228692	5.44861	1	0.055013	1.04689	0	0.169704	3.43471	1	-0.05968	0.718709	0	0.168485	5.79902	1	-0.13473	4.11362	1	0.283176	7.49819	1	0.053794	0.623292	0	-0.32326	9.06585
ZMO0922	helix-turn-helix domain-containing protein	KEGG: xau:Xaut_0569 helix-turn-helix domain-containing protein	12.2545	12.2401	12.269	12.076	12.0369	12.115	12.3877	12.1214	12.0305	12.4388	12.0414	12.0324	12.3365	12.2014	12.0287	0.090835	1.81628	1	0.008965	0.064223	0	0.172706	2.87146	1	0.266326	9.33077	1	0.397481	10.0532	1	0.13517	1.96371	1	-0.02886	0.364894	0	-0.07814	1.44582	1	0.1023	1.28854	0	-0.16001	2.5494	1	0.003731	0.025696
ZMO0923	bifunctional ornithine acetyltransferase/N-acetylglutamate synthase protein	bifunctional arginine biosynthesis protein ArgJ; functions at the 1st and 5th steps in arginine biosynthesis; involved in synthesis of acetylglutamate from glutamate and acetyl-CoA and ornithine by transacetylation between acetylornithine and glutmate	12.4427	12.7079	12.1774	12.1476	12.1823	12.113	12.6069	12.2783	12.0169	13.0231	12.3928	11.9717	12.1908	12.1639	12.0621	0.261455	6.66446	1	0.421041	8.06139	1	0.101869	0.93663	0	0.328594	9.27425	1	0.630283	13.8821	1	0.026905	0.17062	0	0.530541	17.089	1	0.069266	0.885708	0	0.83223	19.1765	1	0.228852	3.18818	1	-0.09032	0.789771
ZMO0924	preprotein translocase subunit SecA	functions in protein export; can interact with acidic membrane phospholipids and the SecYEG protein complex; binds to preproteins; binds to ATP and undergoes a conformational change to promote membrane insertion of SecA/bound preprotein; ATP hydrolysis appears to drive release of the preprotein from SecA and deinsertion of SecA from the membrane; additional proteins SecD/F/YajC aid SecA recycling…	14.0668	14.1728	13.9608	14.2313	14.3144	14.1482	13.9507	14.1828	14.2798	14.0408	14.3047	14.3241	13.8606	14.061	14.2355	-0.09699	3.9775	1	-0.01949	0.252184	0	-0.17449	5.75928	1	-0.23208	13.904	1	-0.26382	10.4651	1	-0.20035	7.08156	1	0.211953	12.3945	1	0.166191	8.91743	1	0.180221	6.04758	1	0.243686	9.38185	1	0.088695	2.0188
ZMO0925	cold-shock DNA-binding domain-containing protein	KEGG: bid:Bind_1552 cold-shock DNA-binding domain-containing protein; PFAM: Cold-shock protein DNA-binding; SMART: Cold shock protein	12.8879	12.8789	12.8968	12.635	12.5926	12.6774	13.2541	12.5216	12.7484	13.1991	12.5587	12.6265	13.3092	12.4845	12.8704	-0.22684	5.71295	1	-0.06779	0.562473	0	-0.38589	7.52255	1	0.732556	24.8903	1	0.640425	14.8587	1	0.824687	19.8117	1	-0.01791	0.16656	0	-0.08483	1.25901	0	-0.11004	1.10877	0	0.074221	0.635812	0	-0.24389	3.74448
ZMO0926	mammalian cell entry related domain-containing protein	PFAM: Mammalian cell entry related domain protein; KEGG: swi:Swit_2554 hypothetical protein	14.2191	14.0325	14.4057	14.6423	14.812	14.4726	13.7697	14.6684	14.6162	13.1668	14.8982	14.7258	14.3727	14.4387	14.5065	0.052273	0.597855	0	0.172398	2.04673	1	-0.06785	0.532911	0	-0.8987	28.8031	1	-1.73141	36.6982	1	-0.06599	0.513559	0	-0.37316	11.0102	1	0.339424	9.67676	1	-1.20587	27.5193	1	0.459548	9.10596	1	0.219299	2.97401
ZMO0927	leucyl/phenylalanyl-tRNA--protein transferase	leucyltransferase; phenylalanyltransferse; functions in the N-end rule pathway; transfers Leu, Phe, Met, from aminoacyl-tRNAs to N-terminal of proteins with Arg or Lys	13.113	13.5386	12.6874	12.9528	13.1872	12.7185	13.4287	12.7973	13.1083	13.8967	13.1806	13.1938	12.9607	12.414	13.0229	-0.31105	10.2852	1	-0.01324	0.08922	0	-0.60886	15.584	1	0.631388	23.5435	1	0.716112	18.7529	1	0.546665	13.6661	1	0.851285	30.7294	1	0.468748	17.2046	1	0.936008	24.6292	1	0.766561	20.1759	1	0.170935	2.47649
ZMO0928	peptidase S58 DmpA	PFAM: peptidase S58 DmpA; KEGG: cak:Caul_3189 peptidase S58 DmpA	11.4412	11.2583	11.6242	11.4996	11.4772	11.5221	11.5665	11.316	11.6832	11.0983	11.4184	11.5359	12.0347	11.2136	11.8306	-0.36722	12.9794	1	-0.11752	1.41834	0	-0.61693	16.0237	1	0.250444	7.68791	1	-0.32014	6.62551	1	0.821025	21.8911	1	-0.36581	12.916	1	-0.04493	0.590436	0	-0.93639	24.881	1	0.204771	3.33564	1	-0.29464	5.84959
ZMO0929	hypothetical protein	N/A	12.053	11.5058	12.6002	12.2276	11.9833	12.4719	12.7715	11.3345	13.1208	11.5986	11.4129	12.5538	13.9444	11.256	13.6878	-1.78634	43.3944	1	-1.14089	23.2145	1	-2.43178	42.3598	1	1.43708	37.5526	1	0.185787	1.88639	1	2.68837	45.0911	1	-1.09445	30.5218	1	-0.4886	13.2395	1	-2.34574	41.386	1	0.156839	1.4587	1	-1.13405	23.0781
ZMO0930	hypothetical protein	N/A	11.4922	10.8385	12.1459	11.5862	11.2881	11.8844	12.4531	10.5313	12.6412	11.084	10.5929	11.9832	13.8222	10.4696	13.2992	-2.1099	49.3553	1	-1.39026	29.1093	1	-2.82955	47.8874	1	1.92178	46.7775	1	0.491051	8.96606	1	3.35251	52.5936	1	-1.30744	36.3934	1	-0.59636	17.8341	1	-2.73817	46.9828	1	0.123289	1.1007	0	-1.316	27.7643
ZMO0931	hypothetical protein	N/A	11.7191	11.0406	12.3975	11.7258	11.4307	12.0209	12.8685	10.5696	12.882	11.4935	10.5877	12.2736	14.2434	10.5515	13.4904	-2.31234	38.6149	1	-1.68585	22.1998	1	-2.93882	35.7946	1	2.29882	38.459	1	0.905783	10.6708	1	3.69186	41.8697	1	-1.35683	25.1592	1	-0.59028	9.54134	1	-2.74988	34.0657	1	0.036206	0.125769	0	-1.21676	15.5322
ZMO0932	hypothetical protein	PFAM: protein of unknown function DUF847; KEGG: bph:Bphy_7163 hypothetical protein	11.5467	10.9818	12.1116	11.3553	11.0853	11.6253	12.8401	10.2533	12.4573	11.877	10.0866	12.0839	13.8032	10.42	12.8307	-2.20399	44.0108	1	-1.9973	32.2278	1	-2.41068	37.1102	1	2.58683	48.4078	1	1.79039	29.4782	1	3.38326	46.2545	1	-1.12979	26.7012	1	-0.54005	11.8315	1	-1.92622	31.3087	1	-0.33336	3.49512	1	-0.74674	11.4859
ZMO0934	hypothetical protein	N/A	12.0909	11.201	12.9808	11.9838	11.4413	12.5263	12.9195	11.2622	12.7054	11.8584	10.5435	12.339	13.9807	11.9809	13.0718	-1.4432	35.8362	1	-1.79551	32.5211	1	-1.09089	20.6864	1	1.65732	39.498	1	1.31486	24.8823	1	1.99978	35.3029	1	-1.77982	41.4137	1	-1.08505	28.5843	1	-2.12228	36.862	1	-1.43736	26.9945	1	-0.73274	13.0599
ZMO0935	glutathione S-transferase domain-containing protein	PFAM: Glutathione S-transferase domain; KEGG: gdj:Gdia_1064 glutathione S-transferase domain	13.6353	13.3257	13.945	13.783	13.2169	14.3492	13.6698	13.6009	13.9652	13.6958	12.9555	13.4782	13.6437	14.2463	14.4521	-0.36427	7.19808	1	-0.52272	7.35381	1	-0.20582	1.75458	1	0.068847	0.596055	0	0.740292	11.9329	1	-0.6026	9.02143	1	-0.61934	14.7526	1	-1.13233	27.6653	1	0.052099	0.267819	0	-1.29079	22.6209	1	-0.97388	16.7257
ZMO0936	hypothetical protein	PFAM: protein of unknown function DUF6 transmembrane; KEGG: xau:Xaut_1200 hypothetical protein	12.1618	12.6689	11.6547	11.8867	12.3275	11.4459	12.6385	11.6851	12.0883	13.3435	11.9943	12.6607	11.9334	11.3759	11.516	-0.40324	11.3216	1	-0.66635	13.8328	1	-0.14013	1.37105	0	0.953378	28.8637	1	1.34919	28.8802	1	0.55757	10.9866	1	1.01425	30.4009	1	0.881554	26.9567	1	1.41006	29.9739	1	0.618443	12.5873	1	1.14467	24.9318
ZMO0937	aromatic amino acid aminotransferase	catalyzes the formation of L-glutamate and an aromatic oxo acid from an aromatic amino acid and 2-oxoglutarate	12.9962	13.5484	12.444	12.7571	12.8822	12.6319	13.9045	12.088	13.4261	14.8927	12.2041	13.5603	12.9161	11.9719	13.2919	-1.33817	37.8541	1	-1.35627	29.2914	1	-1.32007	28.6244	1	1.81647	46.1114	1	2.68869	47.365	1	0.944257	20.8546	1	1.10439	32.8467	1	0.250279	5.81571	1	1.97661	39.011	1	0.232178	3.02967	1	0.268381	3.79818
ZMO0938	type I phosphodiesterase/nucleotide pyrophosphatase	PFAM: type I phosphodiesterase/nucleotide pyrophosphatase; KEGG: nar:Saro_2790 type I phosphodiesterase/nucleotide pyrophosphatase	13.5481	13.8004	13.2958	13.7586	14.1047	13.4126	13.4584	13.6378	13.8795	13.6983	13.9025	14.3069	13.2185	13.3731	13.4521	-0.24174	12.8137	1	-0.4044	15.7552	1	-0.07909	1.44405	1	-0.17936	8.55406	1	-0.20415	6.22353	1	-0.15457	4.06413	1	0.504656	28.141	1	0.692102	36.1642	1	0.479865	19.1257	1	0.529446	21.2168	1	0.854758	32.6534
ZMO0939	guanine deaminase	Catalyzes the deamination of guanine	12.193	12.5708	11.8152	12.5103	12.8527	12.168	11.9915	12.3945	12.6262	12.2205	12.9212	12.7842	11.7626	11.8677	12.4682	-0.23175	8.67065	1	0.136991	2.29269	1	-0.60049	18.6626	1	-0.40291	17.6055	1	-0.70073	21.9539	1	-0.1051	1.52821	1	0.755638	32.0563	1	0.684708	29.5787	1	0.457827	13.5696	1	1.05345	31.6929	1	0.315966	8.22919
ZMO0940	MarR family transcriptional regulator	PFAM: regulatory protein MarR; KEGG: swi:Swit_4078 MarR family transcriptional regulator	12.2647	12.6552	11.8742	12.4293	12.7092	12.1493	12.1649	12.3645	12.494	12.3623	12.9481	12.4704	11.9675	11.781	12.5176	-0.1295	2.96285	1	0.47766	12.2037	1	-0.73667	20.3104	1	-0.19963	5.7878	1	-0.5858	15.7228	1	0.186541	3.049	1	0.780935	29.7255	1	0.559943	21.8809	1	0.394762	9.44042	1	1.16711	31.1081	1	-0.04722	0.418456
ZMO0941	NAD-dependent epimerase/dehydratase	PFAM: NAD-dependent epimerase/dehydratase; 3-beta hydroxysteroid dehydrogenase/isomerase; dTDP-4-dehydrorhamnose reductase; Male sterility domain; KEGG: swi:Swit_0844 NAD-dependent epimerase/dehydratase	11.8046	11.7023	11.9069	11.8315	11.183	12.4799	11.5189	12.0903	11.5726	11.6991	11.7056	10.6605	11.3386	12.4751	12.4847	0.517767	16.5507	1	1.0451	24.0978	1	-0.00956	0.054583	0	-0.57146	18.502	1	-0.00646	0.036202	0	-1.13645	26.0592	1	-0.20451	4.56422	1	-1.29683	38.1793	1	0.360489	6.38392	1	-0.7695	17.5176	1	-1.82416	38.0366
ZMO0942	sucrose-6-phosphate hydrolase	SMART: glycoside hydrolase family 32; TIGRFAM: sucrose-6-phosphate hydrolase; KEGG: eta:ETA_18900 sucrose-6-phosphate hydrolase; PFAM: Glycosyl hydrolase family 32 domain protein	13.675	13.7002	13.6499	13.8573	13.4055	14.3091	13.6375	13.7125	14.0021	14.1177	13.2827	13.5283	13.1573	14.1424	14.4758	-0.28953	6.81663	1	-0.24562	3.10902	1	-0.33345	4.99818	1	-0.07502	0.876925	0	0.834972	17.4843	1	-0.98501	20.9098	1	0.050325	0.507306	0	-0.90358	26.87	1	0.960316	20.3636	1	-0.85967	18.0655	1	-0.9475	20.0774
ZMO0945	aldose 1-epimerase	PFAM: Aldose 1-epimerase; KEGG: xau:Xaut_3343 aldose 1-epimerase	13.9285	14.4518	13.4052	13.6317	14.2043	13.059	14.1121	13.7448	13.5185	14.5181	14.3854	14.0232	13.7061	13.1042	13.0139	0.226265	6.48098	1	0.362193	7.77823	1	0.090336	0.944277	0	0.367317	12.7486	1	0.132717	1.66763	1	0.601917	15.3005	1	1.04658	35.9339	1	1.14525	38.3116	1	0.811978	21.3327	1	1.28118	32.2039	1	1.00932	26.3127
ZMO0946	trigger factor	Tig; RopA; peptidyl-prolyl cis/trans isomerase; promotes folding of newly synthesized proteins; binds ribosomal 50S subunit; forms a homodimer	14.92	15.1091	14.7308	15.1058	15.3205	14.8911	14.703	15.137	15.0746	14.907	15.3113	15.3298	14.499	14.9627	14.8195	0.062362	0.666758	0	-0.01849	0.100188	0	0.143209	1.33474	0	-0.43397	11.8365	1	-0.40426	6.57552	1	-0.46368	8.04073	1	0.3783	9.8399	1	0.429437	11.6743	1	0.408011	6.6665	1	0.348589	5.25694	1	0.510285	9.21368
ZMO0947	glycosyl transferase family 2 protein	PFAM: glycosyl transferase family 2; KEGG: swi:Swit_0256 glycosyl transferase family protein	12.2893	12.2813	12.2972	12.797	13.2774	12.3166	11.5992	12.9793	12.6147	11.317	13.2456	13.3092	11.8815	12.713	11.9202	0.364599	12.503	1	-0.06358	0.573572	0	0.792777	20.6462	1	-1.38007	43.1185	1	-1.92865	42.7958	1	-0.83148	21.6839	1	-0.0159	0.159	0	0.960861	33.5135	1	-0.56448	14.0176	1	0.532683	13.0346	1	1.38904	34.0802
ZMO0948	ATP-dependent Clp protease proteolytic subunit	hydrolyzes proteins to small peptides; with the ATPase subunits ClpA or ClpX, ClpP degrades specific substrates	14.0908	14.0972	14.0845	14.2565	14.2197	14.2933	13.8339	14.3478	14.1653	13.8178	14.3765	14.063	13.8499	14.3191	14.2676	0.182588	8.14426	1	0.313598	10.6816	1	0.051577	0.722106	0	-0.51397	27.3189	1	-0.55871	21.2533	1	-0.46923	17.6135	1	0.012671	0.189305	0	-0.0736	2.02586	1	-0.03207	0.384181	0	0.057411	0.838947	0	-0.20461	5.77257
ZMO0949	ATP-dependent protease ATP-binding subunit ClpX	binds and unfolds substrates as part of the ClpXP protease	14.2777	14.217	14.3383	14.2977	14.2441	14.3513	14.1615	14.3938	14.2017	14.0375	14.3966	14.0917	14.2856	14.391	14.3116	0.192157	3.76772	1	0.304867	4.5041	1	0.079448	0.605339	0	-0.23229	5.05311	1	-0.35908	5.78702	1	-0.1055	0.897723	0	-0.12126	1.84351	1	-0.10719	1.5283	1	-0.24805	3.26785	1	0.005523	0.028869	0	-0.2199	2.70783
ZMO0950	GCN5-related N-acetyltransferase	PFAM: GCN5-related N-acetyltransferase; KEGG: swi:Swit_1399 GCN5-related N-acetyltransferase	12.5491	12.7626	12.3355	12.4574	12.5017	12.4131	12.6942	12.4039	12.5109	13.0067	12.5186	12.4849	12.3818	12.2893	12.5369	-0.10692	2.29815	1	0.033738	0.284395	0	-0.24758	4.94672	1	0.290283	10.361	1	0.488049	13.0119	1	0.092518	1.0948	0	0.427088	16.8426	1	0.088666	1.72343	1	0.624853	17.5071	1	0.229323	4.39558	1	-0.05199	0.492167
ZMO0951	coproporphyrinogen III oxidase	catalyzes the conversion of the propionic acid groups of rings I and III to vinyl groups during heme synthesis	13.4127	13.8829	12.9425	13.3951	13.595	13.1951	13.4868	13.3386	13.4515	14.0391	13.7268	13.4633	12.9344	12.9505	13.4397	-0.11286	0.913973	0	0.263438	1.92395	1	-0.48916	5.02775	1	0.148127	1.35972	0	0.312327	2.50307	1	-0.01607	0.057939	0	0.940441	19.2317	1	0.399944	6.26773	1	1.10464	15.58	1	0.776242	9.8984	1	0.023645	0.087699
ZMO0952	tRNA/rRNA methyltransferase SpoU	PFAM: tRNA/rRNA methyltransferase (SpoU); KEGG: swi:Swit_1397 tRNA/rRNA methyltransferase (SpoU)	12.8011	13.0993	12.5029	13.1038	13.4297	12.7779	12.4592	13.143	13.0646	12.5495	13.6491	13.2104	12.3688	12.6369	12.9188	0.078368	1.38694	0	0.43865	11.0219	1	-0.28191	5.84495	1	-0.68383	26.6761	1	-1.09956	29.8135	1	-0.26811	5.41594	1	0.596417	23.4762	1	0.65186	25.5377	1	0.180693	2.9373	1	1.01214	27.7753	1	0.291578	6.14968
ZMO0956	ubiquinol-cytochrome c reductase, iron-sulfur subunit	TIGRFAM: ubiquinol-cytochrome c reductase, iron-sulfur subunit; KEGG: sal:Sala_1345 ubiquinol-cytochrome c reductase, iron-sulfur subunit; PFAM: Rieske [2Fe-2S] domain protein; Ubiquinol-cytochrome c reductase iron-sulfur subunit	13.4233	13.417	13.4297	13.2057	13.2164	13.195	13.7403	13.1064	13.305	13.673	13.161	13.2719	13.8075	13.0518	13.3381	-0.19853	7.5273	1	-0.11082	1.80462	1	-0.28624	7.74194	1	0.633819	29.0662	1	0.511973	16.6193	1	0.755665	24.9596	1	-0.01267	0.161325	0	0.021468	0.301748	0	-0.13451	2.43297	1	0.109178	1.76395	1	-0.06624	0.844884
ZMO0957	cytochrome b/b6 domain-containing protein	PFAM: Cytochrome b/b6 domain; KEGG: sal:Sala_1344 cytochrome b/b6-like protein	13.5936	13.6525	13.5346	13.3312	13.3673	13.2952	13.8953	13.2919	13.3706	13.9307	13.3743	13.3603	13.8598	13.2094	13.381	-0.07874	1.69455	1	0.014101	0.116875	0	-0.17158	3.30904	1	0.603412	26.7477	1	0.556401	17.3416	1	0.650422	20.5571	1	0.117968	3.16725	1	0.072139	1.48437	1	0.070957	0.872491	0	0.164978	3.1125	1	-0.0207	0.180719
ZMO0958	cytochrome c1	PFAM: cytochrome c1; KEGG: swi:Swit_1394 cytochrome c1	12.4081	12.6812	12.135	12.3675	12.5575	12.1776	12.5311	12.2851	12.45	12.8451	12.5174	12.5976	12.2172	12.0527	12.3025	-0.16499	6.27386	1	-0.0802	1.21831	0	-0.24978	6.94359	1	0.246085	11.0915	1	0.32766	10.224	1	0.16451	3.66787	1	0.546249	26.9526	1	0.379886	18.8103	1	0.627824	22.1457	1	0.464674	15.9554	1	0.295098	8.83909
ZMO0959	monofunctional biosynthetic peptidoglycan transglycosylase	KEGG: swi:Swit_0057 monofunctional biosynthetic peptidoglycan transglycosylase; TIGRFAM: monofunctional biosynthetic peptidoglycan transglycosylase; PFAM: glycosyl transferase family 51	11.1427	11.1317	11.1537	11.225	11.2922	11.1578	11.0762	11.2092	11.2408	11.0493	11.2141	11.3703	11.1031	11.2043	11.1113	-0.03155	0.909913	0	-0.15619	6.12494	1	0.093093	2.75249	1	-0.133	8.05554	1	-0.16475	6.63389	1	-0.10125	3.13783	1	-0.02201	0.553173	0	0.134385	8.17653	1	-0.05376	1.19234	0	0.009742	0.134221	0	0.259028	12.4832
ZMO0961	cytochrome c class I	PFAM: cytochrome c class I; KEGG: gdj:Gdia_0037 cytochrome c class I	12.1348	12.6118	11.6578	12.2438	12.6028	11.8848	12.1407	12.129	12.3586	12.6852	12.5385	12.667	11.5962	11.7195	12.0501	-0.22959	5.1574	1	-0.12854	1.24014	0	-0.33064	5.30263	1	0.011668	0.094319	0	0.146667	1.51003	1	-0.12333	1.16676	0	0.953997	29.3434	1	0.717947	22.6156	1	1.08899	24.21	1	0.818999	18.0374	1	0.616896	12.8523
ZMO0962	N-acetylglucosamine-6-phosphate deacetylase	TIGRFAM: N-acetylglucosamine-6-phosphate deacetylase; KEGG: ccr:CC_0534 N-acetylglucosamine-6-phosphate deacetylase; PFAM: amidohydrolase	12.0343	12.0101	12.0585	12.3512	12.6881	12.0142	11.4682	12.6003	12.102	11.217	12.8032	12.573	11.7195	12.3975	11.631	0.498317	20.742	1	0.230156	4.67346	1	0.766478	22.5899	1	-1.13207	41.0649	1	-1.5862	40.8149	1	-0.67795	19.9147	1	-0.04844	0.75075	0	0.67385	27.6845	1	-0.50256	14.1218	1	0.405689	10.7064	1	0.942011	27.4042
ZMO0963	TetR family transcriptional regulator	PFAM: regulatory protein TetR; KEGG: rce:RC1_4048 transcriptional regulator, TetR family protein	13.3723	13.2861	13.4585	13.5796	13.7995	13.3598	12.9715	13.773	13.3863	12.6507	13.9215	13.6774	13.2924	13.6246	13.0951	0.386774	15.6638	1	0.244033	5.12112	1	0.529514	15.068	1	-0.80148	32.0233	1	-1.27073	34.9652	1	-0.33222	8.11158	1	-0.17236	5.11217	1	0.439633	18.1461	1	-0.64162	18.7865	1	0.296893	6.88321	1	0.582374	16.8532
[truncated: 2,411 more rows]
[truncated: 1 more columns]

## Sheet: Table S3-2_log_FurfuralVsNone
Table S3-2: Significant expressed gene list with at least 2-fold changes for Z. mobilis 8b in log phase with the supplementation of furfural (2 g/L). None: no exogenous furfural added.
[truncated: 100 more rows]

## Sheet: 3_Gluc_log_FurfuralVsNone
Table S3-3: Significant expressed gene list with at least 2-fold changes for Z. mobilis 8b grown in RMG8 in log phase with the supplementation of furfural (2 g/L). None: no exogenous furfural added.
[truncated: 138 more rows]

## Sheet: 4_Xyl_log_Furfural Vs None
Table S3-4: Significant expressed gene list with at least 2-fold changes for Z. mobilis 8b grown in RMX8 in log phase with the supplementation of furfural (2 g/L). None: no exogenous furfural added.
[truncated: 205 more rows]

[truncated: 8 more sheets: 5_Furfural_StatVsLog, 6_Gluc_Furfural_StatVsLog, 7_Xyl_Furfural_StatVsLog, 8_Furfural_GlucVsXyl, 9_Log_GlucVsXyl, 10_None_Log_GlucVsXyl, 11_Furfural_Log_GlucVsXyl, 12_Furfural_Stat_Gluc Vs Xyl]
