# Supplementary material for: Transcriptomic Profiles of Zymomonas mobilis 8b to Furfural Acute and Long-Term Stress in Both Glucose and Xylose Conditions
Source: Front Microbiol. 2020 Jan 23;11:13. doi: 10.3389/fmicb.2020.00013 (PMC6989614; doi:10.3389/fmicb.2020.00013)
Supplement: Supplementary file 5 [file Table_4.XLSX]

## Sheet: Table S4_RNASeq_Array
Table S4: Significant expressed gene list identified from both microarray and mRNA-Seq study with at least 1.5-fold changes for Z. mobilis 8b grown in RMG8 with furfural (3 g/L) shock in exponential phase.
Locus_ID	Start	End	Strand	FUNCTION	RNA-Seq (log2 value)	Array(log2 value)	log2(RPKM_F1_0min)	log2(RPKM_F2_0min)	log2(RPKM_F3_Furfural_15min)	log2(RPKM_F4_Furfural_15min)	Lsmean Sugar*Post_Shock_Time Glucose 0min	Lsmean Sugar*Post_Shock_Time Glucose 15min	Std Lsmean Sugar*Post_Shock_Time Glucose 0min	Std Lsmean Sugar*Post_Shock_Time Glucose 15min	Diff of Sugar*Post_Shock_Time = (Glucose 0min)-(Glucose 15min)	-log10(p-value) for Diff of Sugar*Post_Shock_Time = (Glucose 0min)-(Glucose 15min)	Sig Index for Diff of Sugar*Post_Shock_Time = (Glucose 0min)-(Glucose 15min)
ZMO1815	1855859	1858066	-	TonB-dependent siderophore receptor	2.01886	2.18897	0.400538	0.933573	2.6893	2.73118	10.4835	12.6725	-1.12578	1.5478	-2.18897	36.6709	1
ZMO1298	1310681	1313098	+	TonB-dependent receptor plug	1.59432	2.16772	2.52356	2.81967	4.39094	4.14568	12.0075	14.1753	-1.92568	0.865753	-2.16772	33.3176	1
ZMO1284	1296304	1297746	-	gluconate 2-dehydrogenase	2.04177	1.92568	1.07039	1.1635	3.50335	2.70708	11.8373	13.763	-1.74135	0.845911	-1.92568	36.4849	1
ZMO1588	1624746	1627586	+	excinuclease ABC subunit A	1.44795	1.76973	2.1375	1.81147	3.79909	2.93734	10.8211	12.5909	-2.42285	0.378717	-1.76973	36.7915	1
ZMO1475	1495077	1497539	+	TonB-dependent receptor plug	0.683849	1.41116	2.68482	2.98185	3.50716	3.54226	10.6485	12.0596	-1.57445	1.67777	-1.41116	28.1499	1
ZMO1378	1390147	1391556	-	ethanolamine transproter	0.70156	1.36357	-0.136062	0.0976108	0.495695	0.85599	10.0414	11.4049	-1.76827	-0.51567	-1.36357	28.2208	1
ZMO1697	1746352	1746696	+	HxlR family transcriptional regulator	1.0806	1.31974	3.66334	4.0197	5.02547	4.83441	11.0217	12.3414	-1.17843	2.23004	-1.31974	13.6097	1
ZMO0426	425768	426883	+	SufBD protein	1.235	1.30156	2.48543	2.57531	3.90593	3.61117	12.4063	13.7078	-1.46451	1.29714	-1.30156	30.6828	1
ZMO1816	1858776	1860482	+	transcriptional regulator NifA	0.76221	1.28658	2.36737	2.5435	3.32048	3.1127	12.1059	13.3925	-0.64024	1.41615	-1.28658	15.641	1
ZMO0428	428100	428534	+	FeS assembly SUF system protein	0.814327	1.17762	2.87381	2.83188	3.64847	3.68594	11.4782	12.6558	-2.26375	0.592382	-1.17762	23.23	1
ZMO1424	1438415	1441009	+	ATP-dependent chaperone ClpB	1.04164	1.16652	3.51096	3.54226	4.853	4.21335	12.2676	13.4341	-2.22497	-0.25777	-1.16652	30.0284	1
ZMO1696	1745221	1746237	-	zinc-binding alcohol dehydrogenase family protein	0.696561	1.13831	1.8953	1.52105	2.45154	2.38128	11.2833	12.4216	-1.75394	-0.49245	-1.13831	26.7331	1
ZMO0916	932425	932634	+	heavy metal transport/detoxification protein	1.54722	1.08874	4.66391	4.99277	6.4663	6.29866	12.6572	13.7459	-2.27978	-0.14592	-1.08874	32.9744	1
ZMO0036	38623	38961	-	hypothetical protein	0.753157	1.07893	4.59932	4.33914	5.33593	5.11187	12.3261	13.405	-0.13633	2.39297	-1.07893	28.659	1
ZMO0425	425019	425771	+	FeS assembly ATPase SufC	1.35119	1.07765	3.06695	2.85599	4.51349	4.08831	13.2201	14.2978	-1.37417	1.64109	-1.07765	39.5261	1
ZMO0427	426880	428103	+	SufS subfamily cysteine desulfurase	0.839179	1.05384	3.09761	3.21878	4.21412	3.74524	12.7286	13.7824	-1.55653	1.04518	-1.05384	31.8581	1
ZMO1008	1025640	1027085	+	FAD linked oxidase domain-containing protein	1.08843	1.05372	3.3799	3.71809	4.65878	4.63575	13.122	14.1757	-0.93997	1.6719	-1.05372	35.5161	1
ZMO1754	1796733	1798109	-	aldehyde Dehydrogenase	1.10182	1.03043	4.43763	4.09592	5.75328	4.87135	12.9142	13.9447	-1.45535	-0.22472	-1.03043	16.6912	1
ZMO0174	158337	158729	-	SnoaL	0.95684	1.0253	4.23343	4.30012	5.4363	4.97499	12.8452	13.8704	-1.66414	1.36693	-1.0253	22.6278	1
ZMO1776	1818789	1821407	+	peptidase M1 membrane alanine aminopeptidase	1.4788	1.00756	4.29205	4.2032	6.1297	5.16672	13.7209	14.7285	-2.0991	0.452837	-1.00756	22.958	1
ZMO0285	288980	290518	+	NodT family RND efflux system outer membrane lipoprotein	0.606216	1.0027	3.47249	3.50589	4.22188	3.95699	12.7684	13.7711	-1.13762	0.94571	-1.0027	21.7578	1
ZMO1685	1730559	1732142	+	D-3-phosphoglycerate dehydrogenase	0.694587	1.00119	2.54844	2.65764	3.58976	2.93357	12.0153	13.0165	-1.44365	0.335276	-1.00119	22.7309	1
ZMO1847	1885184	1886197	-	transport system permease protein	1.43595	0.99055	0.137504	0.0565835	1.848	1.13093	10.154	11.1445	-1.60362	1.05777	-0.99055	13.584	1
ZMO0215	208262	208912	+	5-formyltetrahydrofolate cyclo-ligase	1.19202	0.94807	4.23113	4.41954	5.78999	5.18864	13.1136	14.0616	-2.11927	1.41661	-0.94807	21.264	1
ZMO1372	1384583	1385428	-	short chain dehydrogenase	0.73413	0.94166	2.9279	2.73335	3.74093	3.37156	11.7268	12.6685	-1.38662	-0.68666	-0.94166	26.239	1
ZMO1285	1297739	1299376	-	glucose-methanol-choline oxidoreductase	1.15161	0.93922	2.33342	2.04264	3.63923	2.98003	13.311	14.2502	-1.37907	0.538172	-0.93922	13.4225	1
ZMO1576	1607709	1608455	+	short-chain dehydrogenase/reductase SDR	1.51893	0.89209	2.15056	1.65992	3.80529	2.96347	13.2317	14.1237	-2.121	-0.60186	-0.89209	20.0175	1
ZMO1690	1737555	1738496	+	chaperone DnaJ domain-containing protein	1.00494	0.88762	2.62527	2.79701	3.9855	3.39094	11.51	12.3976	-2.41073	-0.06974	-0.88762	21.2178	1
ZMO1846	1884435	1885187	-	ABC transporter-like protein	0.961006	0.87492	0.238787	0.863938	1.90304	1.07039	10.778	11.6529	-2.01763	0.570067	-0.87492	18.7087	1
ZMO0914	929086	929979	-	methenyltetrahydrofolate cyclohydrolase	0.760969	0.86658	4.16511	4.18428	5.0505	4.81096	13.4733	14.3399	-0.28954	1.807	-0.86658	24.6517	1
ZMO1705	1755123	1756037	-	thioredoxin domain-containing protein	0.609009	0.84853	3.84097	3.68257	4.59932	4.10434	13.2418	14.0903	-2.47619	0.677472	-0.84853	26.3039	1
ZMO0918	934803	936248	+	catalase	1.03028	0.84689	4.38888	3.849	5.48059	4.78503	13.0444	13.8913	-1.29915	-0.11829	-0.84689	20.976	1
ZMO1062	1075665	1076183	+	hypothetical protein	0.885989	0.84423	3.31325	3.74631	4.72137	4.06953	13.5048	14.3491	-0.0167	1.40648	-0.84423	25.4962	1
ZMO0748	745069	745992	-	cysteine synthase	1.03421	0.84059	2.94111	2.65076	3.72465	3.94205	12.9742	13.8148	-2.11223	0.076778	-0.84059	15.7953	1
ZMO0788	784540	786054	+	gluconate 2-dehydrogenase	0.64105	0.83475	3.14241	3.18269	4.05918	3.49313	12.731	13.5658	-1.57201	0.401128	-0.83475	29.3252	1
ZMO1984	2044543	2045529	+	aldo/keto reductase	0.9421	0.83073	2.33056	1.90304	3.44228	2.58015	12.4985	13.3293	-1.91279	-0.52023	-0.83073	22.0235	1
ZMO1187	1208617	1209429	-	formamidopyrimidine-DNA glycosylase	0.865565	0.78023	3.74201	4.17712	5.07596	4.56133	13.0037	13.7839	-1.94017	0.679256	-0.78023	25.3016	1
ZMO0934	951389	951715	-	hypothetical protein	0.715793	0.77285	4.04264	4.42021	4.89869	5.01792	12.5324	13.3053	-2.15665	0.817012	-0.77285	23.0878	1
ZMO0362	362511	364733	+	excinuclease ABC subunit B	0.699834	0.71524	3.1375	3.25399	3.97361	3.81558	12.5434	13.2587	-1.90098	-0.69094	-0.71524	23.4543	1
ZMO1589	1627757	1628686	+	TIR protein	1.23248	0.70227	4.58676	4.98003	6.27389	5.73444	12.9283	13.6306	-1.2058	0.624416	-0.70227	17.2714	1
ZMO0935	951941	952573	-	glutathione S-transferase domain-containing protein	1.09427	0.69005	7.42232	7.53442	8.56761	8.57981	13.5717	14.2617	-1.72158	0.192023	-0.69005	11.9552	1
ZMO0290	292966	294222	+	hypothetical protein	0.614306	0.68994	2.44361	2.64155	3.35896	2.92979	13.1597	13.8497	-2.25649	0.551973	-0.68994	30.3793	1
ZMO0915	930206	932428	+	copper-translocating P-type ATPase	0.598212	0.68048	4.5601	4.61235	5.27873	5.08406	13.9595	14.64	-1.99867	-0.10958	-0.68048	25.4987	1
ZMO0966	980667	982268	+	drug resistance transporter, EmrB/QacA subfamily	0.669775	0.67069	4.22882	4.26153	4.95977	4.86888	13.8592	14.5299	-0.99933	0.455327	-0.67069	24.3903	1
ZMO0095	84951	85172	-	hypothetical protein	1.55148	0.66941	4.79077	5.41414	6.78359	6.58421	13.4281	14.0975	-1.06047	0.633336	-0.66941	5.56789	1
ZMO1140	1157519	1158031	+	acetolactate synthase 3 regulatory subunit	1.95765	0.668	3.75702	3.98003	6.04243	5.58195	14.6684	15.3364	-2.30294	0.845788	-0.668	25.2965	1
ZMO0429	428573	428914	+	iron-sulfur cluster assembly accessory protein	0.74544	0.65493	3.09592	3.43296	4.20006	3.81352	13.437	14.0919	-2.16976	1.12736	-0.65493	21.6874	1
ZMO0423	423532	425004	+	cysteine desulfurase activator complex subunit SufB	1.03369	0.64623	3.54226	3.53978	4.75382	4.37016	13.8276	14.4738	-0.73754	2.26299	-0.64623	18.36	1
ZMO1373	1385871	1386383	+	hypothetical protein	1.31714	0.6428	6.24508	6.23093	7.65399	7.44907	14.1304	14.7733	-2.03287	-0.39019	-0.6428	10.5384	1
ZMO1402	1414242	1414589	-	iron-sulfur cluster assembly accessory protein	0.690861	0.63674	3.78555	3.93263	4.51349	4.58916	13.0851	13.7218	-2.3082	-0.20946	-0.63674	21.6187	1
ZMO0694	690613	691320	-	hypothetical protein	1.56414	0.61783	5.30195	5.27501	7.13627	6.49937	14.2349	14.8528	-2.50334	0.00802	-0.61783	16.8024	1
ZMO1463	1481174	1483588	-	TonB-dependent receptor	1.16062	0.60906	2.03562	2.43563	2.40054	3.9982	12.041	12.6501	-0.49037	1.09405	-0.60906	9.47118	1
ZMO1063	1076186	1076854	+	phage shock protein A, PspA	1.04069	0.58888	4.66107	4.95327	6.08364	5.58376	14.099	14.6879	-0.98849	1.00218	-0.58888	16.4008	1
ZMO1698	1746875	1747969	-	GTP cyclohydrolase II	0.596305	0.58321	1.51096	1.40054	2.40054	1.59455	12.5701	13.1533	-1.86041	1.35535	-0.58321	17.177	1
ZMO1401	1413457	1414242	-	exodeoxyribonuclease III Xth	0.813745	0.58231	2.91265	2.72901	3.87381	3.35473	12.2542	12.8366	-2.0963	0.077318	-0.58231	15.8066	1
ZMO1133	1148808	1149437	+	carbonate dehydratase	1.10741	0.57714	5.2724	4.9279	6.52685	5.824	14.249	14.8261	-1.08362	0.634541	-0.57714	9.95723	1
ZMO1485	1510334	1511674	+	deoxyguanosinetriphosphate triphosphohydrolase	0.790234	0.56873	2.73118	2.95791	3.84699	3.39643	12.6134	13.1821	-2.44525	-0.09418	-0.56873	19.7276	1
ZMO0246	238993	239547	+	ATP-dependent protease peptidase subunit	0.803296	0.55327	3.74846	3.6427	4.71699	4.24413	13.6553	14.2086	-2.37943	0.122887	-0.55327	19.6401	1
ZMO1113	1127075	1128400	+	FAD-dependent pyridine nucleotide-disulphide oxidoreductase	0.711954	0.54481	5.65363	5.38612	6.49217	5.92932	14.0123	14.5572	-1.17353	0.250095	-0.54481	13.4607	1
ZMO1659	1706436	1708424	+	ATP-dependent metalloprotease FtsH	0.631867	0.54339	4.31179	4.45286	5.26716	4.71149	13.2719	13.8153	-2.10451	-0.79095	-0.54339	20.5014	1
ZMO0286	290565	291338	-	hypothetical protein	1.02659	0.53422	3.88069	3.28244	4.95187	4.23879	13.7278	14.2621	-0.86332	0.018034	-0.53422	10.6924	1
ZMO0256	256648	258372	+	D-lactate dehydrogenase	0.57636	0.53416	4.2211	3.67243	4.749	4.31687	13.7506	14.2848	-1.25392	-0.05081	-0.53416	13.0182	1
ZMO1533	1563460	1564008	+	hypothetical protein	0.829663	0.52927	6.48655	6.2213	7.29103	7.08066	14.0746	14.6039	-1.32251	0.244966	-0.52927	13.861	1
ZMO0560	556852	558000	+	putative aminotransferase	1.18827	0.51917	3.83794	3.88655	5.12639	4.97085	13.9589	14.4781	0.172558	1.01209	-0.51917	9.80492	1
ZMO1732	1776133	1776675	-	alkyl hydroperoxide reductase/ Thiol specific antioxidant/ Mal allergen	0.981619	0.51655	8.98462	8.8125	10.0948	9.63401	13.9161	14.4326	-1.6497	-0.20938	-0.51655	17.2467	1
ZMO1838	1879656	1879868	-	TOBE domain-containing protein	1.83833	0.5074	6.42526	6.55198	8.2998	8.35632	14.3974	14.9048	0.381703	1.05387	-0.5074	8.50802	1
ZMO1060	1073572	1074198	-	superoxide dismutase	1.18782	0.5018	6.97911	6.45746	8.33002	7.3733	14.5541	15.0559	-1.60915	0.274364	-0.5018	15.9869	1
ZMO0544	536038	537300	+	isocitrate dehydrogenase	0.800334	0.48029	6.19613	6.33217	7.08545	7.04647	14.2264	14.7067	-0.3437	1.64907	-0.48029	7.21835	1
ZMO0885	893459	893842	+	hypothetical protein	0.728369	0.47845	5.48123	5.8071	6.51932	6.22959	14.4643	14.9428	0.261233	1.90948	-0.47845	11.029	1
ZMO0247	239572	240864	+	ATP-dependent protease ATP-binding subunit HslU	1.01051	0.47625	4.7148	4.68313	5.98322	5.37156	14.1264	14.6026	-2.27258	0.152428	-0.47625	7.78949	1
ZMO1410	1423528	1424019	+	bacterioferritin	1.20464	0.47097	7.29985	7.24498	8.61132	8.32957	14.529	15	-1.83022	0.415063	-0.47097	17.7924	1
ZMO0976	992208	993230	-	aldo/keto reductase	0.75925	0.46728	4.09255	3.99639	5.16792	4.31759	13.9951	14.4624	-1.20609	-0.37857	-0.46728	10.2326	1
ZMO0203	196697	197146	-	MerR family transcriptional regulator	0.879431	0.46573	1.22651	0.124328	1.60881	1.70487	11.8004	12.2662	-1.67943	-0.47213	-0.46573	7.95549	1
ZMO1305	1320008	1320223	-	hypothetical protein	0.624159	0.46554	6.60777	6.7086	7.36554	7.19594	13.8197	14.2852	-2.52769	0.145956	-0.46554	9.20911	1
ZMO1289	1303153	1303401	-	Transglycosylase-associated protein	1.34362	0.46089	7.8622	7.60533	9.29046	8.84084	14.5723	15.0332	-0.48586	1.72292	-0.46089	11.9255	1
ZMO0754	749824	750126	+	sterol-binding domain-containing protein	0.63401	0.43101	7.24441	7.1178	8.05853	7.52552	13.797	14.228	-1.96135	-0.91608	-0.43101	8.67559	1
ZMO2038	2005281	2005727	+	thioesterase superfamily protein	0.706269	0.42837	-1.4344	-1.35845	-1.32193	-0.251539	10.5312	10.9596	-1.74825	-0.39793	-0.42837	6.36115	1
ZMO0346	339233	340582	+	ammonium transporter	0.634447	0.42526	4.26003	4.50335	5.18031	4.84248	13.9877	14.413	-0.95211	0.802982	-0.42526	13.3068	1
ZMO1586	1623675	1624148	+	bacterioferritin	1.96277	0.42226	6.86987	6.78542	9.05235	8.47168	14.7776	15.1999	-2.1964	0.849201	-0.42226	16.0444	1
ZMO1065	1077144	1077527	+	phage shock protein C, PspC	0.599826	0.40735	3.86295	4.16672	4.80426	4.41481	14.3517	14.7591	-1.0027	0.864866	-0.40735	13.7913	1
ZMO1983	2043524	2044513	+	SMP-30/Gluconolaconase/LRE domain-containing protein	0.621583	0.39309	4.13668	3.70155	4.88704	4.12846	13.6385	14.0316	-1.9183	-0.82008	-0.39309	7.21105	1
ZMO1753	1795767	1796594	+	oxidoreductase FAD/NAD(P)-binding domain-containing protein	0.734298	0.39073	6.56407	6.3361	7.51183	6.77215	14.0931	14.4838	-1.6076	-0.24719	-0.39073	7.83154	1
ZMO1466	1485710	1486519	-	alpha/beta hydrolase fold protein	0.799889	0.37913	4.6893	4.63517	5.70432	5.17153	14.2696	14.6487	0.073227	1.02313	-0.37913	10.1473	1
ZMO0347	340977	341462	+	RNA-binding protein Hfq	0.616472	0.37724	4.73931	4.90207	5.55397	5.31506	14.0719	14.4492	-1.75695	1.4713	-0.37724	16.3678	1
ZMO1721	1767901	1768287	-	glyoxalase/bleomycin resistance protein/dioxygenase	1.17023	0.36886	6.70432	6.77439	8.13771	7.63952	14.6302	14.9991	-2.27783	0.207013	-0.36886	10.6672	1
ZMO0490	481473	483539	-	Oligopeptidase B	0.752181	0.35449	4.0009	3.70487	4.88606	4.27501	14.1944	14.5489	-1.59673	0.391342	-0.35449	7.34336	1
ZMO0739	739089	739385	-	antibiotic biosynthesis monooxygenase	0.644456	0.35287	6.70515	6.76035	7.52003	7.21927	13.8149	14.1678	-0.20659	1.59043	-0.35287	8.14553	1
ZMO1034	1047752	1048366	-	calcium-binding EF-hand-containing protein	0.581914	0.34513	3.07724	3.15866	3.99277	3.33342	13.1493	13.4944	-1.62461	-1.15951	-0.34513	7.41552	1
ZMO0318	316203	316958	+	short-chain dehydrogenase/reductase SDR	1.13452	0.33144	5.23113	5.09043	6.39335	6.19377	14.7947	15.1262	-1.121	1.23914	-0.33144	6.58536	1
ZMO0989	1007404	1007892	-	heat shock protein Hsp20	2.19985	0.32291	9.30271	9.01427	11.7219	10.8912	15.0575	15.3804	-2.06513	0.724173	-0.32291	14.532	1
ZMO0122	110563	110850	+	hypothetical protein	1.1735	0.3108	7.62337	7.59186	8.90593	8.64465	14.7421	15.0529	0.256318	2.06109	-0.3108	6.82634	1
ZMO1064	1076854	1077126	+	phage shock protein B	1.12825	0.29244	4.82222	5.17353	6.39283	5.82528	14.5873	14.8797	-0.96702	0.818331	-0.29244	9.06661	1
ZMO1139	1155710	1157497	+	acetolactate synthase large subunit	0.739066	0.22737	5.91767	5.77795	6.79792	6.34359	15.0895	15.3169	-1.05628	0.819996	-0.22737	5.67666	1
ZMO1873	1924474	1924806	-	glutaredoxin-like protein	0.726539	0.22328	6.94334	6.91624	7.91845	7.33593	14.8053	15.0286	-2.051	-0.50255	-0.22328	7.71102	1
ZMO1875	1925093	1925461	-	hypothetical protein	0.620363	0.21463	5.71315	5.36457	6.51475	5.71534	14.5497	14.7643	-1.73335	-0.37086	-0.21463	7.6491	1
ZMO0422	423125	423532	+	BadM/Rrf2 family transcriptional regulator	0.567991	0.61654	4.95093	5.05311	5.56316	5.57864	13.6481	14.2647	0.27959	2.10191	-0.61654	5.41834	1
ZMO1841	1880908	1881408	-	sigma E positive regulator RseC/MucC	0.567985	0.86101	4.05832	4.26604	4.74524	4.72247	13.053	13.914	-0.97797	1.24993	-0.86101	24.7768	1
ZMO0037	38961	39422	-	putative PTS IIA-like nitrogen-regulatory protein PtsN	0.561508	1.11966	4.41075	4.13668	5.09466	4.53481	12.8118	13.9314	-1.23488	1.94505	-1.11966	29.8883	1
ZMO1593	1631522	1633456	-	peptidase M61 domain-containing protein	0.550887	0.40721	2.33342	2.50335	3.12763	2.79701	12.1358	12.543	-0.00758	1.79218	-0.40721	9.43133	1
ZMO1415	1426506	1427057	-	scaffold protein Nfu/NifU	0.549078	0.42133	6.06824	6.05637	6.67384	6.54612	13.3786	13.8	0.418954	1.50114	-0.42133	7.45617	1
ZMO1992	2050625	2051326	+	carboxymethylenebutenolidase	0.544159	0.59359	2.65992	2.69377	3.34908	3.08066	12.7162	13.3098	-2.44827	-0.08132	-0.59359	16.6052	1
ZMO1457	1474519	1475793	+	major facilitator superfamily protein	0.542273	0.71139	1.15056	1.0072	2.07724	0.956057	11.2588	11.9702	0.239848	1.1171	-0.71139	12.3161	1
ZMO1767	1810007	1810873	-	UTP-glucose-1-phosphate uridylyltransferase	0.522093	0.23033	6.02923	5.60703	6.53278	6.1536	14.8677	15.0981	-0.43334	1.06288	-0.23033	7.96945	1
ZMO1635	1678350	1678658	-	hypothetical protein	0.503493	0.79709	3.45286	3.25852	4.12267	3.54473	12.2418	13.0389	-1.48411	1.73269	-0.79709	20.6973	1
ZMO1654	1701465	1702256	+	3-demethylubiquinone-9 3-methyltransferase	0.500244	0.53098	3.38128	3.07039	3.91169	3.53232	13.3865	13.9175	-1.51074	-0.18348	-0.53098	13.8077	1
ZMO0941	958989	959990	-	NAD-dependent epimerase/dehydratase	0.499372	0.85746	0.739848	0.895303	1.51096	1.09761	10.8298	11.6873	-1.4732	-0.16672	-0.85746	24.8463	1
ZMO1976	2036356	2037213	+	hypothetical protein	0.48587	0.27232	2.76977	2.83592	3.52857	3.0018	13.092	13.3643	0.579177	1.35126	-0.27232	9.53816	1
ZMO0085	75057	76370	-	methyl-accepting chemotaxis sensory transducer	0.478567	0.33886	2	1.93734	2.79909	1.98185	12.972	13.3109	-1.43209	-0.73814	-0.33886	9.47415	1
ZMO1271	1285697	1286563	-	uroporphyrin-III C-methyltransferase	0.475863	0.66837	2.65306	2.64386	3.2032	3.04089	12.1007	12.7691	-1.5165	-0.5147	-0.66837	13.9442	1
ZMO0015	17333	18370	+	heat-inducible transcription repressor	0.469185	0.29619	4.5735	4.59515	5.31796	4.72955	14.0858	14.3819	-1.86275	0.145504	-0.29619	8.0692	1
ZMO0405	405312	407633	+	ATP-dependent Clp protease ATP-binding subunit clpA	0.46542	0.54308	3.55459	3.42761	4.24413	3.60051	11.6791	12.2222	-2.02375	-0.9958	-0.54308	11.1707	1
ZMO0090	81761	82558	-	short-chain dehydrogenase/reductase SDR	0.462456	0.62971	2.01436	2.06695	2.62293	2.37295	11.8938	12.5235	-1.23441	-0.30069	-0.62971	14.294	1
ZMO1885	1935653	1936729	-	NADH:flavin oxidoreductase/NADH oxidase	0.453547	0.40564	2.5656	2.26303	3.1127	2.59216	12.627	13.0327	-1.86909	-0.97682	-0.40564	8.89176	1
ZMO1842	1881413	1882459	-	ApbE family lipoprotein	0.444768	0.53965	3.16189	3.16027	3.6893	3.51728	13.6316	14.1713	-1.01393	0.614923	-0.53965	16.5628	1
ZMO1335	1350309	1350911	+	TrpR binding protein WrbA	0.440229	0.45145	4.65076	4.24945	5.21296	4.51096	13.7704	14.2218	-1.04868	-0.08707	-0.45145	11.4629	1
ZMO1413	1425407	1425883	-	ribosomal-protein-alanine acetyltransferase	0.439174	0.46931	1.46467	1.91073	2.44626	1.76129	12.2776	12.7469	0.455255	1.4386	-0.46931	16.8626	1
ZMO0017	18995	20401	+	Fmu (Sun) domain-containing protein	0.439143	0.35658	2.92029	3.15381	3.79597	3.07724	13.5296	13.8862	-2.15821	-0.13447	-0.35658	7.73248	1
ZMO1380	1391876	1392946	-	AraC family transcriptional regulator	0.434482	0.31594	3.49697	3.38543	4.1819	3.48929	13.5828	13.8987	0.274806	0.867288	-0.31594	6.79457	1
ZMO0043	42534	43130	-	Maf family protein	0.432959	0.31151	0.516015	0.823749	1.1635	1.05658	11.5361	11.8477	-0.84743	0.605269	-0.31151	9.12383	1
ZMO0309	310200	311216	+	short-chain dehydrogenase/reductase SDR	0.409283	0.76877	2.76977	2.52105	3.10936	3.00899	12.8432	13.612	-1.17408	-0.32048	-0.76877	21.2511	1
ZMO1549	1581358	1581663	+	BolA family protein	0.405815	0.70148	2.80323	3.30597	3.60407	3.34908	12.9246	13.6261	-2.45418	1.24492	-0.70148	23.8981	1
ZMO1386	1398204	1398899	+	hypothetical protein	0.389203	0.63604	2.21101	1.82375	2.68706	2.09085	11.2363	11.8723	-2.1671	-0.69643	-0.63604	17.3519	1
ZMO0069	61630	62067	+	major tail tube protein	0.376014	0.82354	4.40327	4.7241	4.904	4.99186	13.381	14.2045	0.620313	1.70662	-0.82354	25.5698	1
ZMO0315	315476	315862	-	hypothetical protein	0.371014	0.24152	2.14405	3.11103	3.29278	2.82579	12.0323	12.2738	0.319049	1.24845	-0.24152	6.04282	1
ZMO1495	1519157	1519726	-	ATP/cobalamin adenosyltransferase	0.370812	0.42167	3.82069	3.99367	4.46336	4.07125	13.2304	13.6521	-1.68597	-0.27222	-0.42167	7.27544	1
ZMO0749	746202	747110	-	RNA polymerase factor sigma-32	0.361467	0.56642	6.91982	6.82107	7.41295	7.0268	13.425	13.9914	-1.38331	0.134007	-0.56642	11.3014	1
ZMO0301	304093	304845	+	PepSY-associated TM helix domain-containing protein	0.356345	0.69917	2.57046	2.90304	3.05311	3.15056	12.4216	13.1208	0.287603	1.70479	-0.69917	14.5722	1
ZMO1612	1652830	1653414	+	toluene tolerance family protein	0.356171	0.47435	5.74551	5.57046	6.22593	5.77215	13.9373	14.4116	-1.2292	1.0939	-0.47435	11.0801	1
ZMO1385	1396920	1398194	+	toxic anion resistance family protein	0.344392	0.47582	2.62293	2.54102	3.25096	2.50843	13.0574	13.5332	-2.08136	-0.26779	-0.47582	18.8424	1
ZMO1134	1149453	1150349	+	hypothetical protein	0.332844	0.66196	2.07382	1.88362	2.53605	2.05311	13.186	13.848	-0.86578	0.481492	-0.66196	21.4998	1
ZMO0948	965838	966470	+	ATP-dependent Clp protease proteolytic subunit	0.332427	0.32037	5.46205	5.48027	6.05745	5.49538	14.0882	14.4086	-1.77098	0.465944	-0.32037	9.42646	1
ZMO0712	707178	709331	+	polyphosphate kinase	0.323967	0.2875	4.19456	4.09085	4.56803	4.35966	14.1151	14.4025	-1.38984	-0.14211	-0.2875	10.4037	1
ZMO0932	950697	951251	-	hypothetical protein	0.318034	0.38561	1.77821	1.99639	2.46728	1.8953	12.2668	12.6524	-2.0167	0.053882	-0.38561	8.96639	1
ZMO0191	180441	181220	-	DSBA oxidoreductase	0.31269	0.42318	3.51854	3.47249	3.99367	3.59574	12.9668	13.39	-2.29498	0.300694	-0.42318	7.09118	1
ZMO1569	1598930	1599721	-	pyruvate formate-lyase activating enzyme	0.311219	0.68191	2.7845	2.54102	3.16832	2.76129	11.9704	12.6523	-2.10489	-0.16293	-0.68191	7.69943	1
ZMO1548	1578816	1580993	+	squalene-hopene cyclase	0.307838	0.29704	4.26379	4.31397	4.69711	4.48929	13.6456	13.9426	0.765834	1.31421	-0.29704	6.93714	1
ZMO1352	1365464	1366192	-	hypothetical protein	0.302198	0.27161	6.44609	6.42576	6.98322	6.44278	13.3862	13.6578	-2.03584	-0.71535	-0.27161	8.7956	1
ZMO1844	1882795	1883871	-	oxidoreductase domain-containing protein	0.298969	0.28771	4.36036	4.25626	4.74039	4.46271	13.8056	14.0933	-0.93977	0.582329	-0.28771	9.81477	1
ZMO0767	762053	764161	+	hypothetical protein	0.296183	0.56156	2.16993	2.11103	2.56316	2.29866	12.4104	12.972	0.106118	1.20002	-0.56156	18.58	1
ZMO1009	1027224	1028012	+	SapC family protein	0.289826	0.46597	6.595	6.7658	7.11624	6.8134	13.6278	14.0937	-1.08422	2.35125	-0.46597	13.7573	1
ZMO1331	1345882	1348692	+	mechanosensitive ion channel protein MscS	0.280894	0.41869	5.46303	5.28466	5.75462	5.55336	13.8626	14.2813	-1.01865	0.907663	-0.41869	18.2843	1
ZMO1578	1609956	1610744	+	short-chain dehydrogenase/reductase SDR	0.275634	0.91337	0.903038	0.799087	1.43296	0.739848	11.2363	12.1497	-2.03658	0.334035	-0.91337	27.4755	1
ZMO1377	1388669	1390102	-	hypothetical protein	0.268817	0.89242	-0.0144996	0.584963	0.669027	0.495695	10.342	11.2344	-1.67788	-0.61033	-0.89242	20.2111	1
ZMO1993	2051326	2052324	+	alcohol dehydrogenase GroES domain-containing protein	0.26628	0.33968	2.17313	1.85997	2.45943	2.10098	13.2597	13.5993	-2.04823	-0.46599	-0.33968	5.81987	1
ZMO0940	958375	958875	-	MarR family transcriptional regulator	0.264854	0.34271	4.04701	4.35332	4.57713	4.36107	12.6491	12.9919	-0.13784	0.988265	-0.34271	7.64662	1
ZMO1544	1576464	1577447	-	cobalt chelatase, pCobS small subunit	0.262614	0.27882	3.8339	3.84197	4.35685	3.78869	13.7349	14.0137	-2.21492	0.05069	-0.27882	9.9709	1
ZMO0213	202897	206277	-	outer membrane autotransporter barrel domain-containing protein	0.251539	0.44321	0.0840643	0.321928	0.555816	0.356144	10.5618	11.005	-1.09672	0.116265	-0.44321	14.3686	1
ZMO0787	782941	784527	+	glucose-methanol-choline oxidoreductase	0.247785	0.80417	2.52607	2.28096	2.7866	2.51349	12.0489	12.8531	-1.51012	0.137708	-0.80417	17.3807	1
ZMO0208	201082	201690	-	GCN5-related N-acetyltransferase	0.246765	0.5846	4.42828	4.29572	4.80116	4.39025	13.4312	14.0158	-0.94839	0.319473	-0.5846	10.631	1
ZMO1679	1722310	1723188	-	hypothetical protein	0.242361	0.47417	2.75061	2.85	3.14405	2.93546	12.3127	12.7868	-1.49479	-0.16535	-0.47417	16.7642	1
ZMO1579	1610808	1611929	+	alpha/beta superfamily hydrolase	0.24164	0.52189	0.887525	0.731183	1.36737	0.650765	11.344	11.8659	-2.15205	-0.28995	-0.52189	16.7236	1
ZMO0150	135759	136385	-	GCN5-related N-acetyltransferase	0.241008	-0.282253	-2.25154	-1.55639	-1.51457	-1.73697	11.5351	11.2528	1.5516	0.055056	0.282253	7.50111	1
ZMO1291	1303595	1305205	-	peptidase S10 serine carboxypeptidase	0.240561	0.38942	2.02857	1.74846	2.24184	2.02148	11.2632	11.6526	0.931832	1.78124	-0.38942	10.6876	1
ZMO0173	157743	158144	-	hypothetical protein	0.229134	0.3939	4.83036	4.91217	5.27202	4.90689	14.1099	14.5038	0.043419	1.34982	-0.3939	14.455	1
ZMO1788	1830547	1832391	-	hypothetical protein	0.227659	0.33073	4.43962	4.08491	4.69822	4.27202	13.8028	14.1336	-0.55759	0.335701	-0.33073	11.2751	1
ZMO1205	1228051	1228368	-	hypothetical protein	0.217028	0.21546	5.79155	5.72192	6.00921	5.93829	14.2745	14.4899	-1.03202	-0.23042	-0.21546	6.50222	1
ZMO1766	1808949	1809971	-	Mg2 transporter protein CorA family protein	0.203234	0.40776	3.4489	3.41007	3.72356	3.53605	13.749	14.1568	0.032476	1.76933	-0.40776	14.3578	1
ZMO1986	2046113	2048524	+	TonB-dependent receptor plug	0.202118	1.08012	1.79077	2.11103	1.64155	2.5435	10.41	11.4901	-1.64913	1.9371	-1.08012	16.6608	1
ZMO1837	1878663	1879532	+	modD protein	0.196143	0.82369	-1.73697	-0.454032	-0.599462	-0.943416	12.4338	13.2575	0.226103	1.50766	-0.82369	16.008	1
ZMO1194	1218715	1219872	-	DNA protecting protein DprA	0.193297	-0.290137	2.08066	2.02503	2.38128	2.09761	11.2927	11.0025	1.54879	-1.11209	0.290137	5.67188	1
ZMO1543	1574595	1576457	-	cobalt chelatase, pCobT subunit	0.189139	0.59291	2.7866	2.91073	3.24489	2.79909	12.0674	12.6603	-2.0155	-0.28429	-0.59291	9.57845	1
ZMO1577	1608713	1609933	+	major facilitator superfamily protein	0.188234	0.48445	2.04963	1.4957	2.47508	1.24489	12.59	13.0744	-0.37836	1.07148	-0.48445	10.0673	1
ZMO1112	1126208	1126810	-	intracellular septation protein A	0.186023	0.57731	3.81967	4.1102	4.33128	3.96162	12.8628	13.4401	-0.48044	1.15012	-0.57731	17.0066	1
ZMO0661	653322	654449	+	chaperone protein DnaJ	0.18524	0.38155	3.75382	3.81762	4.20555	3.69153	12.8334	13.215	-1.58013	1.05786	-0.38155	6.92631	1
ZMO1949	2003356	2004072	+	ribosyldihydronicotinamide dehydrogenase	0.177998	0.36813	-0.736966	-1.35845	-0.736966	-0.943416	11.2538	11.622	-1.55157	-0.38912	-0.36813	9.34301	1
ZMO0166	148382	148912	+	peptidoglycan-associated lipoprotein	0.175871	0.38234	6.41312	6.16792	6.76447	6.10371	12.2156	12.5979	-1.37332	-0.97492	-0.38234	6.15236	1
ZMO0038	39623	40225	-	sigma 54 modulation protein/ribosomal protein S30EA	0.174627	0.44831	5.88582	5.45943	6.1532	5.49921	14.0849	14.5332	-0.91585	0.977646	-0.44831	6.83561	1
ZMO1545	1577476	1578099	-	heat shock protein DnaJ domain-containing protein	0.172818	0.42764	3.50843	3.75809	3.87873	3.74093	13.1406	13.5683	-1.66325	0.588162	-0.42764	9.72952	1
ZMO1039	1050368	1052209	-	ribonucleoside-diphosphate reductase subunit alpha	0.168373	0.42998	4.23726	4.02503	4.45088	4.13914	13.369	13.7989	-0.42129	0.817211	-0.42998	10.0992	1
ZMO1158	1174596	1175294	+	aspartate racemase	0.168045	0.34917	3.97728	4.13093	4.38059	4.04876	13.552	13.9012	-1.27329	0.352039	-0.34917	10.0448	1
ZMO0257	258595	259272	+	winged helix family two component transcriptional regulator	0.163795	0.21306	5.79701	5.70349	6.10413	5.69683	14.7197	14.9328	-1.41478	1.80183	-0.21306	6.82557	1
ZMO1581	1618630	1618926	+	antibiotic biosynthesis monooxygenase	0.162674	0.36205	6.10014	6.13217	6.43229	6.10727	12.8431	13.2052	-1.83809	-0.41591	-0.36205	7.81266	1
ZMO1389	1401851	1404031	+	cytochrome c biogenesis protein transmembrane region	0.162254	0.40887	2.94111	3.27947	3.37156	3.18745	12.7864	13.1953	-2.04984	-0.99762	-0.40887	11.891	1
ZMO0678	670427	671050	-	nitroreductase	0.153305	0.46256	2.90304	2.53854	3.03914	2.7137	12.7255	13.1881	-1.01345	0.200578	-0.46256	9.30204	1
ZMO1950	2004069	2005253	+	aminotransferase	0.15056	0.38117	-1	-1	-0.454032	-1.39593	10.3735	10.7547	-1.81096	-0.43587	-0.38117	7.05629	1
ZMO2016	1313346	1313522	+	hypothetical protein	0.13796	0.52468	2.70044	3.42492	3.13422	3.34908	10.0788	10.6035	-1.96196	-0.05694	-0.52468	17.4256	1
ZMO0283	285837	288980	+	hydrophobe/amphiphile efflux-1 (HAE1) family transporter	0.135128	0.62696	3.93734	3.85997	4.28318	3.73335	13.0417	13.6686	-1.55933	-0.0354	-0.62696	17.8368	1
ZMO0348	341459	342841	+	GTP-binding proten HflX	0.129424	0.47985	4.27202	4.43962	4.69544	4.24489	13.457	13.9368	-0.74767	1.68003	-0.47985	17.8265	1
ZMO1264	1279034	1280215	+	mandelate racemase/muconate lactonizing protein	0.126489	0.29572	0.189034	0.454176	0.526069	0.378512	10.7185	11.0142	-1.97421	1.69823	-0.29572	8.84528	1
ZMO0942	960193	961731	-	sucrose-6-phosphate hydrolase	0.123021	0.30606	4.19535	4.13996	4.393	4.1811	13.5845	13.8906	-1.01538	-0.29319	-0.30606	5.67603	1
ZMO1382	1394380	1395720	+	class III aminotransferase	0.1187	0.63466	1.72683	1.83592	1.87184	1.92979	9.98395	10.6186	-1.32568	-0.71478	-0.63466	13.3781	1
ZMO1309	1323545	1325029	-	leucyl aminopeptidase	0.117819	0.38494	2.96532	3.05137	3.40054	2.78869	12.7029	13.0878	-2.16423	-0.58112	-0.38494	8.52512	1
ZMO0992	1008301	1009896	-	peptidase S10 serine carboxypeptidase	0.116119	0.35053	0.722466	0.85599	1.1635	0.594549	11.631	11.9815	0.519842	2.11267	-0.35053	8.56799	1
ZMO1947	2002424	2002870	+	endoribonuclease L-PSP	0.108706	0.54199	-1.18442	-0.494109	-1.05889	-0.395929	10.2271	10.7691	-1.38895	0.459259	-0.54199	7.80865	1
ZMO1960	2018049	2019347	+	hypothetical protein	0.107986	0.42273	3.30597	3.82477	3.72028	3.67243	12.1816	12.6043	-1.46832	0.153068	-0.42273	11.205	1
ZMO1211	1234223	1235569	-	pyridine nucleotide-disulphide oxidoreductase dimerization region	0.106142	0.43377	2.85798	2.89142	3.15381	2.7845	11.5434	11.9772	-1.57305	-0.7096	-0.43377	10.7381	1
ZMO1114	1128531	1129151	+	phage SPO1 DNA polymerase-related protein	0.106017	0.52657	1.25096	1.14405	1.82782	0.475085	11.3699	11.8965	-1.17747	-0.07552	-0.52657	8.34342	1
ZMO1636	1678700	1679353	-	import inner membrane translocase subunit Tim44	0.105983	0.51021	6.39523	6.27277	6.5809	6.2867	13.8849	14.3951	-0.99137	2.32	-0.51021	12.6061	1
ZMO1704	1754479	1755123	-	peptidase S16 lon domain-containing protein	0.104458	0.72568	3.80839	3.77505	4.0993	3.65992	11.8495	12.5752	-1.87335	1.75475	-0.72568	11.3099	1
ZMO1136	1151875	1153320	-	cytochrome-c peroxidase	0.103984	0.31748	4.02414	4.00988	4.22033	4.01436	12.4444	12.7619	-1.50901	-0.47916	-0.31748	11.3983	1
ZMO0629	622073	622909	-	flagellin domain-containing protein	0.0915672	0.45276	2.62293	2.12763	2.76129	2.15056	11.3344	11.7871	-2.35045	0.174423	-0.45276	10.2658	1
ZMO1945	2000707	2001594	+	PhzF family phenazine biosynthesis protein	0.0906025	0.44088	-0.836501	-0.943416	-0.454032	-1.25154	9.85598	10.2969	-1.59827	0.796701	-0.44088	9.36974	1
ZMO2019	1423243	1423416	+	BFD domain-containing protein (2Fe-2S)-binding domain-containing protein	0.0875318	0.32578	2.59455	2.64847	2.94111	2.43296	10.3855	10.7112	-1.56964	-1.20189	-0.32578	6.18443	1
ZMO1007	1024651	1025514	+	hypothetical protein	0.0792955	0.27593	6.03078	6.00787	6.14547	6.05028	13.9976	14.2736	-0.78595	1.02019	-0.27593	8.44013	1
ZMO1587	1624235	1624588	+	hypothetical protein	0.0756057	0.64899	2.65764	2.16027	2.97453	1.80735	13.8436	14.4926	-1.17534	0.895993	-0.64899	19.6735	1
ZMO0089	80632	81324	-	hypothetical protein	0.0715533	0.49293	-0.304006	-0.0588937	-0.268817	0.0426443	10.9266	11.4195	-0.66744	1.10507	-0.49293	9.83408	1
ZMO0192	181251	182609	-	peptidase M48 Ste24p	0.0638174	0.34435	3.81967	3.99548	4.04701	3.89724	13.1155	13.4598	-0.57326	2.18275	-0.34435	12.4349	1
ZMO0479	469137	470489	+	peptidoglycan-binding LysM	0.0620184	0.40779	3.87283	4.12516	4.23419	3.87676	12.9527	13.3605	-2.29524	-0.01356	-0.40779	15.2682	1
ZMO0768	764187	764438	-	hypothetical protein	0.0606922	0.61381	2.41954	3.18269	2.926	2.89724	11.3911	12.0049	-0.08587	1.28499	-0.61381	10.0991	1
ZMO0435	432663	433106	-	17 kDa surface antigen	0.0602622	0.71043	4.34199	4.27352	4.6427	4.02945	10.9412	11.6517	-1.59346	-0.63263	-0.71043	10.2534	1
ZMO0319	317031	317279	-	WGR domain-containing protein	0.0566032	0.21537	3.84699	3.79181	4.03474	3.69822	13.5701	13.7854	0.75762	1.72198	-0.21537	5.73953	1
ZMO0258	259275	260732	+	histidine kinase	0.0561179	0.50434	2.75702	2.66676	2.94111	2.57289	10.9355	11.4398	-1.42567	1.25957	-0.50434	13.127	1
ZMO1699	1747962	1748756	-	exodeoxyribonuclease III Xth	0.0443062	0.38027	2.22342	2.3978	2.5509	2.13422	12.0366	12.4169	-0.18225	1.00124	-0.38027	8.69087	1
ZMO0219	210916	213747	+	helicase domain-containing protein	0.0377079	0.27615	1.852	2.11103	2.11103	1.93357	11.7786	12.0548	-2.2525	0.264726	-0.27615	5.4143	1
ZMO0674	666569	667093	+	hypothetical protein	0.034712	0.40698	3.26003	3.28096	3.36737	3.24031	12.8749	13.2819	-0.88355	-0.11799	-0.40698	7.70106	1
ZMO0223	215793	216554	+	hypothetical protein	0.0321753	0.60681	4.74792	5.15583	5.02989	4.96625	13.4956	14.1024	0.535146	1.58315	-0.60681	18.3651	1
ZMO0231	225822	226370	+	hypothetical protein	0.0283023	0.46054	5.25965	5.16551	5.54813	4.852	13.2815	13.742	-1.68723	0.860572	-0.46054	12.4295	1
ZMO1117	1132108	1136703	+	glutamate synthase	0.0170596	0.43742	3.49825	3.70929	3.6017	3.64731	13.4913	13.9287	-1.24803	-0.48405	-0.43742	10.2672	1
ZMO1872	1923812	1924438	-	hypothetical protein	0.0130774	0.39734	4.41143	4.42962	4.65764	4.16832	13.364	13.7614	-2.09129	-0.73266	-0.39734	11.8926	1
ZMO0485	476860	478038	+	acyl-CoA dehydrogenase domain-containing protein	0.0118611	0.28835	3.09761	3.26454	3.35473	3.01614	12.9838	13.2722	-1.96848	-0.03447	-0.28835	7.28401	1
ZMO1341	1355129	1356049	-	hypothetical protein	0.0100362	0.72758	1.40054	1.62761	1.81967	1.1635	10.9585	11.6861	-1.40386	-0.66271	-0.72758	10.4234	1
ZMO1388	1399925	1401616	-	gamma-glutamyltransferase	0.00378164	0.4231	0.790772	1.05658	1.1635	0.659925	11.3436	11.7667	-2.14104	-0.53131	-0.4231	11.9611	1
ZMO0798	798593	800008	-	NodT family RND efflux system outer membrane lipoprotein	-0.00599874	0.42833	0.189034	0.344828	0.201634	0.321928	10.5369	10.9652	-1.4303	-0.86058	-0.42833	9.21728	1
ZMO0484	475902	476609	+	MgtC/SapB transporter	-0.00717562	0.44404	2.9542	3.37712	3.20789	3.13914	11.0894	11.5334	-1.55393	0.319173	-0.44404	9.08822	1
ZMO1919	1969936	1970445	-	thiol-disulfide isomerase	-0.0229431	0.24984	4.60644	4.75382	4.8846	4.39163	13.3318	13.5816	-1.48658	-0.1076	-0.24984	5.60715	1
ZMO1301	1316363	1317451	-	hypothetical protein	-0.0259894	0.3953	4.23496	4.69933	4.38059	4.53481	11.9468	12.3421	0.135558	1.11858	-0.3953	6.24941	1
ZMO0921	939988	941115	+	hypothetical protein	-0.0400107	0.18842	2.1375	2.24489	2.55827	1.58496	12.6051	12.7935	-2.18734	-0.74603	-0.18842	6.53674	1
ZMO1570	1599705	1602020	-	formate acetyltransferase	-0.0422612	0.34113	4.749	4.64789	4.81711	4.47703	13.2316	13.5727	-1.96458	-0.92223	-0.34113	8.57681	1
ZMO1840	1880250	1880795	-	isochorismatase hydrolase	-0.0509635	0.53013	2.68706	3.14241	3.06005	2.67807	12.5454	13.0755	-2.06299	1.17207	-0.53013	21.0486	1
ZMO1312	1327965	1329272	+	PpiC-type peptidyl-prolyl cis-trans isomerase	-0.0648043	0.2651	4.21257	4.34979	4.34341	4.08066	12.8937	13.1588	0.012616	1.34374	-0.2651	5.79303	1
ZMO0044	43594	45351	+	Sel1 domain-containing protein repeat-containing protein	-0.0671142	0.19125	1.22651	1.65992	1.51602	1.25701	11.0025	11.1938	-0.5299	1.30926	-0.19125	5.77739	1
ZMO1272	1286796	1288205	+	succinylglutamic semialdehyde dehydrogenase	-0.0735989	0.24608	2.12433	2.34767	2.18903	2.14405	12.3412	12.5873	-1.38189	1.19183	-0.24608	6.61187	1
ZMO0431	429741	430571	+	2,3,4,5-tetrahydropyridine-2,6-carboxylate N-succinyltransferase	-0.0795546	-0.204372	5.13422	5.13545	5.22265	4.86592	14.6217	14.4173	-0.13256	-1.54082	0.204372	5.99731	1
ZMO1040	1052957	1056169	+	TonB-dependent receptor	-0.0860839	0.60881	2.08066	2.29866	2.15381	2.06005	11.5919	12.2007	-1.89852	-0.01108	-0.60881	14.0488	1
ZMO1948	2002883	2003344	+	YbaK/prolyl-tRNA synthetase associated region	-0.0904153	0.51302	-0.120294	0.286881	-0.666576	0.464668	11.0398	11.5528	-1.47931	0.122023	-0.51302	9.75792	1
ZMO1438	1454947	1455408	+	AsnC family transcriptional regulator	-0.0908311	0.61401	5.58105	5.70321	5.39746	5.69265	12.324	12.938	0.251557	1.24249	-0.61401	14.9884	1
ZMO0743	740210	741799	+	peptide chain release factor 3	-0.0973385	0.32772	3.5741	3.63923	3.49442	3.52482	13.5913	13.9191	0.740895	2.15758	-0.32772	11.0247	1
ZMO0242	236420	236686	+	F0F1 ATP synthase subunit epsilon	-0.108896	0.29844	7.6034	7.73897	7.68986	7.42585	12.8944	13.1928	-1.81826	-0.38969	-0.29844	6.07146	1
ZMO0353	351396	352739	+	4-diphosphocytidyl-2C-methyl-D-erythritol synthase	-0.118528	0.37304	2.83996	2.81558	2.72028	2.69822	12.382	12.755	-0.87382	0.093289	-0.37304	11.6352	1
ZMO1944	1999234	2000607	-	GntR family transcriptional regulator with aminotransferase domain	-0.127327	0.47676	3.45286	3.35614	3.3978	3.14731	11.8829	12.3596	0.326305	1.59533	-0.47676	7.18126	1
ZMO0860	868505	868819	+	ferredoxin	-0.134615	0.28489	2.49313	1.74416	2.08406	1.9782	12.3872	12.6721	0.153074	1.77288	-0.28489	5.9072	1
ZMO2021	1605227	1605409	+	hypothetical protein	-0.146209	0.53509	6.1152	5.85	5.94462	5.73254	12.8941	13.4292	-1.59669	-0.56323	-0.53509	6.75139	1
ZMO0716	714199	714984	+	hypothetical protein	-0.171879	0.29582	3.85499	3.91552	3.85599	3.55582	13.5139	13.8098	0.212094	1.30649	-0.29582	6.7643	1
ZMO0372	375992	376453	+	AsnC family transcriptional regulator	-0.184242	0.53459	3.33628	3.51349	3.38957	3.08066	11.9802	12.5148	0.417669	1.14509	-0.53459	9.77226	1
ZMO0160	143991	144491	+	thioesterase superfamily protein	-0.188857	0.1788	2.65535	2.75275	2.64847	2.37016	12.2139	12.3927	-1.52909	-0.9275	-0.1788	6.5302	1
ZMO0025	26925	27854	+	hypothetical protein	-0.20056	-0.310864	2.03562	2.40599	1.83592	2.20477	11.7692	11.4583	2.03923	0.424959	0.310864	5.49974	1
ZMO0383	388372	389223	+	hypothetical protein	-0.207352	-0.25149	1.38957	1.20789	1.29866	0.85599	12.3866	12.1351	-0.06885	-1.15589	0.25149	6.07929	1
ZMO1823	1866295	1867182	+	nitrogenase reductase	-0.222392	0.27711	0	0.956057	0.505891	0.137504	9.98157	10.2587	-2.30835	-0.05348	-0.27711	5.95943	1
ZMO0836	840022	841284	+	cell division protein FtsA	-0.229094	0.37421	3.36177	3.35332	3.26454	2.9782	13.1213	13.4955	-1.1158	0.188848	-0.37421	15.0925	1
ZMO0686	680351	680773	+	signal transduction protein	-0.232695	0.27463	4.12763	4.59753	4.23802	4.05398	11.3592	11.6338	-0.58915	0.431822	-0.27463	6.14736	1
ZMO0956	972070	972666	+	ubiquinol-cytochrome c reductase, iron-sulfur subunit	-0.232698	-0.20442	2.12102	2.39232	2.29278	1.70929	13.3405	13.136	-0.16224	-1.30488	0.20442	6.39846	1
ZMO0512	510845	512245	+	dihydrolipoamide dehydrogenase	-0.232948	0.2313	3.77083	4.04701	3.852	3.49057	12.8184	13.0496	-1.87825	-0.68892	-0.2313	7.09902	1
ZMO0398	396249	396650	+	hypothetical protein	-0.241008	-0.269803	2.31904	2.03914	1.91456	1.97453	11.9022	11.6324	-0.59683	-1.50929	0.269803	5.46146	1
ZMO1308	1323087	1323533	-	DNA polymerase III subunit chi	-0.243118	0.30319	4.54288	4.38267	4.06437	4.36387	12.2713	12.5745	0.345857	1.56534	-0.30319	11.9568	1
ZMO0430	429039	429707	+	pyrimidine 5'-nucleotidase	-0.247183	0.28964	3.75061	4.17313	3.87086	3.5741	12.5656	12.8553	-2.28149	-0.02319	-0.28964	7.61762	1
ZMO0332	329074	329790	-	thiamine-phosphate pyrophosphorylase	-0.248738	-0.257548	4.96209	5.28244	4.86146	4.90304	13.3703	13.1128	1.02461	-1.27183	0.257548	5.6058	1
ZMO0403	403258	404361	-	Ppx/GppA phosphatase	-0.264753	-0.214682	2.16027	2.488	2.23573	1.87971	12.9358	12.7211	1.4076	0.201591	0.214682	5.78245	1
ZMO1118	1136783	1137454	+	glutathione S-transferase domain-containing protein	-0.265055	0.26514	5.35332	5.6605	5.27053	5.2292	13.2892	13.5543	0.48013	1.31342	-0.26514	8.04189	1
ZMO1752	1795151	1795432	+	hypothetical protein	-0.268286	0.41336	3.49825	4.0197	3.52732	3.5008	11.7884	12.2018	-0.86014	0.484154	-0.41336	10.0333	1
ZMO1426	1441866	1442291	+	DNA repair protein RadC	-0.269448	0.44566	5.55397	6.01881	5.46532	5.60259	13.4855	13.9312	-1.86725	-0.43144	-0.44566	11.7548	1
ZMO1223	1246923	1247858	-	malonyl CoA-acyl carrier protein transacylase	-0.270315	-0.294499	3.28688	3.44626	3.24184	2.93923	14.1793	13.8848	-0.3719	-1.73956	0.294499	7.14707	1
ZMO0060	54811	55080	-	hypothetical protein	-0.277494	0.56858	4.904	5.1635	4.79857	4.72465	12.2009	12.7695	0.460201	1.23743	-0.56858	11.4453	1
ZMO2018	1353449	1354747	-	major facilitator superfamily protein	-0.278716	0.50483	0.555816	0.575312	0.356144	0.214125	10.3677	10.8726	-1.66034	-0.61419	-0.50483	19.655	1
ZMO0100	88004	88384	-	HxlR family transcriptional regulator	-0.280108	-0.496276	0.555816	-0.434403	0.411426	-1.02915	10.5355	10.0392	2.4308	-0.78774	0.496276	13.0432	1
ZMO0922	941164	941610	+	helix-turn-helix domain-containing protein	-0.284482	0.31332	2.5008	2.82375	2.37016	2.40327	12.1983	12.5116	-0.5338	1.62537	-0.31332	7.9504	1
ZMO0359	357765	359696	+	penicillin-binding protein 2	-0.287859	0.23253	2.96532	3.12433	2.73118	2.7866	12.0524	12.2849	0.435898	1.84485	-0.23253	5.58922	1
ZMO1283	1295157	1296281	+	LacI family transcriptional regulator	-0.305559	0.25115	3.36597	3.78555	3.3147	3.2555	12.6227	12.8739	0.469947	1.27021	-0.25115	5.42842	1
ZMO1775	1817998	1818333	-	hypothetical protein	-0.308789	0.72295	3.45286	3.55213	3.20945	3.17951	12.6533	13.3763	-0.37897	1.65346	-0.72295	10.5779	1
ZMO2029	1880135	1880233	-	hypothetical protein	-0.310215	0.4291	-1.59946	2.09424	1.13093	0.604071	11.3607	11.7898	-1.22639	1.33665	-0.4291	10.364	1
ZMO0938	955327	957057	+	type I phosphodiesterase/nucleotide pyrophosphatase	-0.310762	-0.185729	3.71149	3.83289	3.60051	3.31034	14.3778	14.1921	1.39014	0.898032	0.185729	5.66376	1
ZMO2023	1677012	1678343	-	MltA domain-containing protein	-0.316084	0.38403	2.36737	2.40871	2.10098	2.04264	12.2511	12.6352	-0.58486	1.50401	-0.38403	13.2167	1
ZMO1564	1593797	1594363	-	nicotinamide mononucleotide transporter PnuC	-0.319557	-0.24791	1.58976	2.19849	1.72683	1.47508	12.0384	11.7905	1.66854	0.721126	0.24791	6.99426	1
ZMO0835	839054	840004	+	cell division protein FtsQ	-0.321082	-0.287006	3.12267	3.05832	2.91073	2.61353	13.1457	12.8587	1.42218	-0.54518	0.287006	10.5733	1
ZMO1715	1762041	1762532	-	biopolymer transport protein ExbD/TolR	-0.32222	-0.358574	5.80839	6.08023	5.80993	5.42089	14.3771	14.0185	0.813426	-2.45904	0.358574	7.52654	1
ZMO0489	481236	481466	+	hypothetical protein	-0.345432	0.55175	0.641546	0.0976108	0.124328	-0.0291463	9.54677	10.0985	-2.0199	1.81884	-0.55175	16.6904	1
ZMO0401	400325	402376	-	diguanylate cyclase/phosphodiesterase	-0.346558	-0.182171	2.49825	3.27947	2.49825	2.68482	12.1692	11.9871	-0.28462	-1.38961	0.182171	5.6368	1
ZMO0031	34635	36788	-	TonB-dependent receptor	-0.346606	-0.242938	0.895303	1.08406	0.933573	0.286881	12.7112	12.4682	1.17028	0.179723	0.242938	8.28303	1
ZMO0115	102981	103817	+	class IV aminotransferase	-0.356984	0.40126	2.19849	2.51602	2.11103	1.89918	12.1736	12.5748	-1.9292	-0.94218	-0.40126	8.90077	1
ZMO0952	969404	969862	-	tRNA/rRNA methyltransferase SpoU	-0.359105	-0.404212	3.58015	3.82579	3.33199	3.36597	13.3216	12.9174	1.28042	-0.27553	0.404212	9.07263	1
ZMO0169	150831	151574	-	short-chain dehydrogenase/reductase SDR	-0.365226	-0.211607	4.94626	4.77768	4.67186	4.30305	14.2979	14.0863	0.400545	-0.26868	0.211607	6.40353	1
ZMO0909	922363	923601	-	glycosyl transferase group 1 protein	-0.368645	-0.267105	3.45022	3.86493	3.47379	3.11103	13.7153	13.4482	-0.09057	-1.73986	0.267105	7.88585	1
ZMO0114	102404	103015	+	glutamine amidotransferase of anthranilate synthase	-0.377826	0.40252	1.17632	0.963474	0.871844	0.495695	12.487	12.8895	-1.79614	-1.01208	-0.40252	9.59114	1
ZMO0387	389689	390603	+	putative phage major head protein	-0.390222	-0.298784	2.16672	2.18269	1.69599	1.8679	11.7672	11.4684	0.035293	-1.48506	0.298784	8.3505	1
ZMO1219	1244343	1244801	-	twin-arginine translocation protein, TatB subunit	-0.396605	-0.240626	1.78241	1.72247	1.61824	1.03562	13.6454	13.4047	0.615502	-1.17362	0.240626	6.3273	1
ZMO0374	377641	378912	+	levansucrase	-0.400518	-0.255944	4.85997	4.83946	4.55397	4.33628	13.4794	13.2234	0.407826	-0.39141	0.255944	6.35344	1
ZMO1221	1245302	1246003	-	hypothetical protein	-0.410284	-0.244322	3.46597	3.60644	3.33485	2.88557	14.2843	14.04	0.399244	-2.14145	0.244322	8.30171	1
ZMO0794	792669	794771	-	prolyl oligopeptidase	-0.411493	-0.293771	2.48285	2.39232	2.10098	1.9486	12.3335	12.0397	1.94984	0.493544	0.293771	7.06331	1
ZMO1344	1356938	1357783	+	aldo/keto reductase	-0.415037	-0.382067	3.2032	3.20633	2.84197	2.73552	12.1239	11.7418	-1.16718	-1.48921	0.382067	6.56874	1
ZMO1835	1877054	1878214	+	homocitrate synthase	-0.415037	0.37376	-1.152	-1.35845	-1.4344	-1.94342	10.6546	11.0283	-0.00336	1.87346	-0.37376	10.3665	1
ZMO1500	1525814	1526581	-	imidazole glycerol phosphate synthase subunit HisF	-0.42684	-0.30208	2.06695	2.38405	1.8953	1.7137	13.2816	12.9796	0.524368	-2.04921	0.30208	9.25613	1
ZMO0391	393164	393412	+	hypothetical protein	-0.428533	-0.347663	-0.599462	0.176323	-0.454032	-0.736966	10.2288	9.88116	-0.3773	-1.87589	0.347663	7.84691	1
ZMO1582	1618974	1619477	-	Uracil-DNA glycosylase superfamily protein	-0.433416	0.76931	-1.35845	0.250962	-1	-0.577767	10.4181	11.1874	-2.21928	0.501685	-0.76931	25.6997	1
ZMO0758	752847	753497	-	isochorismatase hydrolase	-0.434353	-0.397288	2.01436	1.89918	1.852	1.09761	13.6892	13.2919	0.698806	-1.01659	0.397288	7.15973	1
ZMO0662	654560	655855	-	adenylosuccinate lyase	-0.451013	-0.35511	6.40854	6.14914	5.93782	5.72137	14.6743	14.3192	2.02001	0.701058	0.35511	7.23228	1
ZMO0513	512257	512964	+	phosphoesterase PA-phosphatase-like protein	-0.452289	0.33608	3.24336	3.45022	3.0018	2.7866	12.4901	12.8261	-0.65771	1.08075	-0.33608	10.3614	1
ZMO1710	1758109	1758987	+	signal peptidase I	-0.453026	-0.2587	4.54659	4.48671	4.13668	3.98732	14.0626	13.8039	0.073105	-1.93432	0.2587	7.82493	1
ZMO0603	602701	603564	-	flagellar motor protein MotA	-0.455792	-0.221772	5.62352	5.82299	5.33914	5.19928	14.423	14.2012	1.06485	-0.39341	0.221772	7.94911	1
ZMO0654	641987	645367	-	polysaccharide deacetylase	-0.458622	-0.44417	4.08746	4.38267	3.82375	3.74308	14.1393	13.6951	0.695406	-1.83409	0.44417	14.0868	1
ZMO0781	777081	778028	+	LysR family transcriptional regulator	-0.459432	-0.283263	4.87922	4.97269	4.47832	4.45615	14.2842	14.001	1.64639	0.161501	0.283263	5.56109	1
ZMO0468	460452	462002	+	anthranilate synthase component I	-0.462298	-0.255581	5.01033	4.97177	4.55459	4.50271	13.8587	13.6031	1.57358	-0.28786	0.255581	8.33486	1
ZMO0874	883570	884715	-	hopanoid biosynthesis associated radical SAM protein HpnH	-0.462565	-0.273339	6.30232	6.24963	5.97108	5.63691	14.8238	14.5504	1.07024	-0.70955	0.273339	6.95965	1
ZMO0643	633756	634754	+	surface presentation of antigens (SPOA) protein	-0.464434	-0.174097	4.2765	4.49249	4.05572	3.77926	13.4685	13.2944	1.03635	-0.36258	0.174097	6.3152	1
ZMO1049	1063475	1064311	+	phosphate ABC transporter inner membrane subunit PstA	-0.465123	-0.372546	2.89918	2.95977	2.51096	2.41684	13.8165	13.444	1.58136	-1.68462	0.372546	12.8316	1
ZMO0402	402596	403261	-	ribosomal RNA methyltransferase RrmJ/FtsJ	-0.477192	-0.231008	3.19849	3.05137	2.69153	2.60644	14.2518	14.0208	1.39269	0.161958	0.231008	6.21897	1
ZMO0375	379110	380309	+	levansucrase	-0.482368	-0.36628	2.9486	3.20789	2.51602	2.68257	12.3407	11.9744	0.441042	-0.39338	0.36628	6.28668	1
ZMO0777	770000	770683	-	beta-lactamase domain-containing protein	-0.483517	-0.328737	1.07724	1.27501	0.516015	0.85599	11.5651	11.2363	2.19374	0.49408	0.328737	5.53028	1
ZMO1403	1414681	1415694	-	peptidase M23	-0.484635	-0.536007	1.52607	2.14078	1.61353	1.10434	12.2732	11.7371	-0.68185	-1.79349	0.536007	16.1991	1
ZMO1618	1658374	1659546	-	carbamoyl phosphate synthase small subunit	-0.485609	-0.329126	2.82579	3.13093	2.59455	2.40054	13.97	13.6409	0.455973	-0.69158	0.329126	5.77169	1
ZMO1606	1647698	1648762	-	pyruvate dehydrogenase (acetyl-transferring) E1 component subunit alpha	-0.486173	-0.266116	3.5008	3.57168	3.19535	2.88947	13.5132	13.2471	0.073343	-1.61526	0.266116	8.08659	1
ZMO1336	1351052	1351963	-	LysR family transcriptional regulator	-0.49304	0.39197	1.49057	1.53107	0.799087	1.20789	11.6192	12.0112	-0.98613	-0.02277	-0.39197	9.99441	1
ZMO0584	585239	586063	-	tryptophan synthase subunit alpha	-0.493831	-0.396952	3.07724	3.29425	2.61589	2.77189	12.8255	12.4286	1.22018	-1.45634	0.396952	9.72691	1
ZMO1421	1431172	1432260	+	phosphoribosylaminoimidazole carboxylase ATPase subunit	-0.495283	-0.251544	3.69153	4.01436	3.38543	3.34767	12.6452	12.3937	-0.12333	-1.1055	0.251544	8.44724	1
ZMO0869	877808	878701	+	squalene synthase HpnC	-0.500466	-0.266568	4.15947	4.35826	3.70155	3.81967	14.0222	13.7557	0.845828	-0.71801	0.266568	9.59272	1
ZMO1584	1622430	1623560	-	recombination protein F	-0.506695	0.76426	0.321928	0.695994	0.0285692	0	11.8539	12.6181	-2.00501	0.397626	-0.76426	8.86422	1
ZMO1922	1973441	1974835	-	capsule polysaccharide biosynthesis protein	-0.523882	-0.322424	4.40803	4.57652	3.86295	4.07125	13.1067	12.7843	2.1972	-0.78014	0.322424	8.13523	1
ZMO1864	1910042	1910521	+	transposase IS5 family protein	-0.526069	-0.25676	1.03562	1.18269	0.594549	0.575312	11.3723	11.1156	1.73276	0.653698	0.25676	5.79167	1
ZMO1070	1079961	1080893	-	signal recognition particle-docking protein FtsY	-0.529719	-0.275931	3.7761	3.85599	3.20945	3.36036	12.7786	12.5027	1.80918	0.791137	0.275931	6.64226	1
ZMO2024	1717255	1717464	-	hypothetical protein	-0.533219	0.34778	2.13093	2.17632	1.45943	1.76553	12.4626	12.8103	-0.1691	1.47532	-0.34778	7.8755	1
ZMO1323	1339958	1341595	+	histidine kinase	-0.536053	-0.156744	2.90689	3.30743	2.79286	2.34199	13.1188	12.962	-0.19002	-1.3126	0.156744	5.43601	1
ZMO1464	1483718	1483939	-	hypothetical protein	-0.538041	0.49093	2.91648	2.80116	1.96717	2.60644	12.0989	12.5899	0.629195	1.20216	-0.49093	8.99026	1
ZMO1901	1950881	1951954	-	hypothetical protein	-0.539897	-0.219671	4.90497	5.26416	4.53481	4.57652	14.9172	14.6975	1.0633	0.125558	0.219671	5.54155	1
ZMO1644	1686462	1688540	-	DEAD/DEAH box helicase domain-containing protein	-0.544321	-0.248483	1.07039	1.07039	0.422233	0.62293	11.1224	10.874	1.62566	-1.88071	0.248483	6.15269	1
ZMO0583	584388	585242	-	acetyl-CoA carboxylase carboxyl transferase subunit beta	-0.544563	-0.370586	3.81455	4.1819	3.5008	3.42895	13.5388	13.1682	2.15446	-0.68399	0.370586	11.0518	1
ZMO1723	1769512	1770270	-	hypothetical protein	-0.552541	-0.241004	1.64155	2.12433	1.41684	1.28096	11.8036	11.5625	-0.689	-2.14182	0.241004	6.60137	1
ZMO0833	837167	838099	+	UDP-N-acetylenolpyruvoylglucosamine reductase	-0.553392	-0.288421	2.94673	3.0197	2.69377	2.10769	13.0464	12.758	0.648797	-1.58812	0.288421	10.3129	1
ZMO0806	809075	810469	-	leucyl aminopeptidase	-0.555443	-0.276016	2.50589	2.56803	2.15381	1.7866	12.2407	11.9647	2.23753	-0.5594	0.276016	6.19081	1
ZMO0264	263702	265135	-	hypothetical protein	-0.556062	-0.37344	3.904	4.38267	3.5435	3.66789	13.7044	13.331	0.350179	-2.09637	0.37344	10.0873	1
ZMO0439	434267	435391	+	RluA family pseudouridine synthase	-0.55707	-0.297841	2.70929	2.58736	2.18903	1.98914	13.0065	12.7087	1.70697	0.530457	0.297841	7.95917	1
ZMO0622	616069	616386	+	hypothetical protein	-0.557514	0.38571	3.10098	3.01436	2.66903	2.31034	12.1722	12.5579	0.691688	1.4674	-0.38571	7.66044	1
ZMO0853	863369	864202	-	peptidyl-prolyl cis-trans isomerase cyclophilin type	-0.55849	-0.41604	1.46467	1.54102	0.933573	0.956057	12.2311	11.815	1.05272	-1.23561	0.41604	11.7203	1
ZMO1448	1466026	1466418	-	hypothetical protein	-0.559655	0.30036	4.56986	5.04614	4.04002	4.46467	11.9496	12.25	-0.67044	0.768615	-0.30036	8.09073	1
ZMO0322	318729	319673	+	riboflavin biosynthesis protein RibF	-0.559743	-0.233741	2.71589	2.98003	2.36737	2.21723	12.9817	12.748	1.80991	0.992587	0.233741	6.3286	1
ZMO1277	1291907	1292878	-	aminodeoxychorismate lyase	-0.562012	-0.376263	2.29278	2.43029	1.8953	1.70044	13.1766	12.8003	2.22398	-0.0523	0.376263	11.597	1
ZMO0225	217210	218331	-	homoserine O-acetyltransferase	-0.562595	-0.29412	3.58256	3.69822	2.95047	3.19692	14.4728	14.1787	1.91768	0.337959	0.29412	11.1514	1
ZMO0128	115570	118062	-	TonB-dependent receptor	-0.564016	-0.33401	2.46205	2.44095	2.05658	1.69599	13.7392	13.4052	2.11515	0.735007	0.33401	10.4778	1
ZMO0233	227809	228195	-	hypothetical protein	-0.565141	0.2581	1.69153	2.12433	1.58015	1.09761	10.6781	10.9362	-2.11328	-0.65908	-0.2581	5.73507	1
ZMO0222	215414	215713	+	hypothetical protein	-0.571052	0.3453	3	3.5373	3.01257	2.35896	12.3832	12.7285	-0.10295	0.926552	-0.3453	8.79729	1
ZMO0328	326589	327152	+	elongation factor P	-0.573274	-0.276461	6.52278	6.74403	6.01703	6.1102	14.1246	13.8482	1.94109	0.698893	0.276461	6.44806	1
ZMO0988	1007111	1007308	+	hypothetical protein	-0.771226	0.95165	6.71053	7.09075	6.02547	6.24963	12.3341	13.2857	-2.05819	1.85827	-0.95165	23.0146	1
ZMO1425	1441116	1441706	-	thiamine monophosphate synthase	-0.581935	0.75229	1.35614	1.1375	0.669027	0.669027	11.9812	12.7335	-1.77113	-0.19097	-0.75229	24.4915	1
ZMO1059	1073087	1073509	+	dihydroneopterin aldolase	-0.704988	0.48986	4.06178	4.36667	3.51602	3.51854	12.6957	13.1856	0.550621	2.2133	-0.48986	14.5076	1
ZMO0302	304817	305113	-	arylsulfate sulfotransferase-like protein involved in siderophore biosynthesis	-0.782409	0.46841	-2.18442	0.0976108	-2.05889	-0.971431	11.0223	11.4908	0.249491	2.07423	-0.46841	10.8459	1
ZMO1648	1693331	1693969	+	Uracil-DNA glycosylase superfamily protein	-0.627234	0.38397	0.807355	0.62293	0.0976108	0.0840643	11.2293	11.6133	-1.27866	1.34413	-0.38397	10.7373	1
ZMO0033	37403	37837	-	hypothetical protein	-0.839674	0.3373	4.19219	3.86394	3.29278	3.09592	11.9209	12.2583	0.717885	1.43031	-0.3373	6.41006	1
ZMO0216	208992	210563	-	peptidase M23	-0.747674	0.27946	1.36177	1.71809	0.782409	0.823749	12.3731	12.6526	-0.39287	1.70785	-0.27946	11.0179	1
ZMO1930	1984230	1985429	+	integrase family protein	-0.667425	0.24957	-2	-1.78588	-2.47393	-2.64386	9.94569	10.1953	-0.40204	2.26914	-0.24957	5.61849	1
ZMO0124	111117	112589	-	ATPase-like protein	-0.616671	0.20928	2.40327	2.46467	1.77821	1.85599	12.0143	12.2236	0.590659	1.61966	-0.20928	5.65356	1
ZMO1147	1163059	1163730	-	outer membrane chaperone Skp (OmpH)	-0.771422	-0.164838	6.61545	6.33056	5.9514	5.4165	15.3314	15.1665	1.2224	-1.10341	0.164838	5.59532	1
ZMO0444	438645	439691	+	lipolytic protein G-D-S-L family	-0.678715	-0.189264	3.74739	3.75596	3.17153	2.96717	14.0796	13.8903	1.84916	0.346129	0.189264	5.68722	1
ZMO0153	139092	139841	+	hypothetical protein	-0.950928	-0.19625	7.9163	7.86065	7.04045	6.82731	15.2305	15.0343	1.46645	0.770514	0.19625	5.86888	1
ZMO1963	2022073	2023362	-	citrate synthase I	-0.814974	-0.212061	4.46532	4.58195	3.75809	3.65992	14.5032	14.2912	1.57059	0.734959	0.212061	6.2685	1
ZMO0465	457462	458211	-	Triose-phosphate isomerase	-0.645081	-0.216578	5.15462	4.97223	4.38267	4.45878	14.1213	13.9047	1.91701	0.571297	0.216578	6.42326	1
ZMO0594	593498	594028	-	shikimate kinase	-0.757112	-0.219313	6.66619	6.94474	5.9331	6.16752	14.5698	14.3505	1.4306	0.895959	0.219313	7.75528	1
ZMO1249	1267329	1267772	-	hypothetical protein	-0.911562	-0.220288	0.333424	1.15056	-1.2863	0.526069	10.6752	10.4549	1.79498	0.845163	0.220288	6.61495	1
ZMO0499	497670	499778	-	penicillin-binding protein, 1A family	-0.603126	-0.222526	3.35755	3.55213	2.99095	2.70487	12.9338	12.7113	-0.48683	-1.50886	0.222526	6.44446	1
ZMO0446	441285	442691	+	membrane bound O-acyl transferase MBOAT family protein	-0.598509	-0.228399	2.64155	2.72247	2.1177	2.04963	12.3499	12.1215	1.68019	-1.11773	0.228399	5.47271	1
ZMO0537	527989	529377	+	preprotein translocase subunit SecY	-0.643781	-0.233353	5.14731	5.17592	4.56316	4.47119	14.7725	14.5392	1.72635	-0.40405	0.233353	8.2701	1
ZMO1531	1562083	1562316	+	phosphoribosylformylglycinamidine synthase PurS	-1.0915	-0.23545	7.13812	7.18844	6.08916	6.05463	15.1403	14.9048	1.53321	0.746606	0.23545	6.7511	1
ZMO1032	1045153	1046328	+	Cfr family radical SAM enzyme	-0.639314	-0.238642	2.69599	2.9982	2.31615	2.10769	12.765	12.5264	1.41091	0.519807	0.238642	6.21382	1
ZMO1027	1042584	1043186	+	anaerobic ribonucleoside-triphosphate reductase activating protein	-0.80142	-0.239476	5.76818	5.70681	4.82477	5.04002	14.3853	14.1459	1.55836	0.674159	0.239476	6.19945	1
ZMO0908	921149	922315	-	lipopolysaccharide biosynthesis protein	-0.709096	-0.242911	5.38991	5.84624	4.89918	4.9542	14.6679	14.425	0.80668	-0.23061	0.242911	7.64872	1
ZMO0140	127482	127961	-	protein tyrosine phosphatase	-0.741062	-0.243076	2.28096	2.51602	2.04963	1.13093	12.795	12.5519	1.67172	0.389432	0.243076	5.74202	1
ZMO0548	542205	543218	-	signal transduction histidine kinase	-0.844307	-0.245186	4.39025	4.69432	3.63575	3.77294	14.659	14.4138	1.86671	0.088516	0.245186	7.7664	1
ZMO0842	846437	847597	+	deoxyguanosinetriphosphate triphosphohydrolase	-0.684438	-0.246788	1.99639	2.21412	1.31615	1.52607	12.2256	11.9788	-0.01974	-1.57309	0.246788	5.51933	1
ZMO1749	1792153	1793262	+	VacJ family lipoprotein	-0.951999	-0.24828	2.55827	2.76977	1.70044	1.73118	13.3591	13.1108	2.05741	0.745557	0.24828	5.48673	1
ZMO0545	537409	538203	-	indole-3-glycerol-phosphate synthase	-0.766609	-0.252854	3.27352	3.39094	2.59455	2.53854	13.3838	13.1309	2.01819	0.700106	0.252854	6.38758	1
ZMO1955	2009407	2011092	-	malate dehydrogenase	-0.629719	-0.255128	2.87381	3.03914	2.30743	2.3505	13.295	13.0398	0.705656	-0.50582	0.255128	7.6026	1
ZMO0644	634751	635062	+	flagellar motor switch protein FliN	-0.643403	-0.25669	4.89239	4.90689	4.29866	4.21257	14.7204	14.4638	0.138822	-2.06525	0.25669	6.33568	1
ZMO1320	1336286	1337512	-	Fmu (Sun) domain-containing protein	-0.598532	-0.256895	3.51854	3.58976	3.07382	2.82782	12.7091	12.4522	1.76978	1.15297	0.256895	6.08988	1
ZMO1487	1511994	1512770	-	diguanylate phosphodiesterase	-0.752213	-0.258043	2.7845	3.21412	2.0635	2.43829	12.7253	12.4672	2.19346	0.661836	0.258043	5.96803	1
ZMO1897	1945638	1947221	-	preprotein translocase subunit SecD	-0.702518	-0.25824	5.23726	5.17313	4.71205	4.25852	15.1547	14.8964	1.66316	-0.03766	0.25824	8.26123	1
ZMO1016	1031693	1032640	-	mammalian cell entry related domain-containing protein	-0.75509	-0.26072	3.64155	3.82985	3.11936	2.8339	13.4267	13.166	-0.82029	-1.67054	0.26072	8.96568	1
ZMO0695	692049	695624	-	hypothetical protein	-0.63743	-0.264561	0.613532	0.632268	0.250962	-0.340075	10.7556	10.4911	1.71682	0.709783	0.264561	6.42246	1
ZMO0291	294212	295069	-	prolipoprotein diacylglyceryl transferase	-0.627731	-0.266745	2.04963	2.19849	1.69599	1.26903	12.8558	12.589	2.30488	0.210601	0.266745	6.51036	1
ZMO0813	814950	815483	+	peptide deformylase	-0.829385	-0.267673	5.43729	5.63081	4.73281	4.68257	14.6189	14.3512	1.57209	0.598625	0.267673	7.10765	1
ZMO1318	1334261	1334983	-	hypothetical protein	-0.76577	-0.268903	4.39232	4.45943	3.58976	3.72792	13.973	13.7041	1.94803	0.92069	0.268903	10.557	1
ZMO0182	167257	168651	+	S-adenosyl-L-homocysteine hydrolase	-0.59784	-0.269124	4.10601	4.35614	3.68032	3.59574	13.124	12.8549	2.31238	0.307507	0.269124	5.92037	1
ZMO0013	15736	16365	-	putative deoxyribonucleotide triphosphate pyrophosphatase	-0.684498	-0.270121	0.9855	1.04963	-0.0439433	0.632268	12.8241	12.554	1.5164	0.186369	0.270121	5.78739	1
ZMO1440	1456255	1457085	-	hypothetical protein	-0.63397	-0.27147	2.17313	2.50335	1.70487	1.72247	12.7673	12.4958	1.59034	0.435318	0.27147	8.32185	1
ZMO1647	1692508	1693059	-	2-amino-4-hydroxy-6- hydroxymethyldihydropteridine pyrophosphokinase	-0.821171	-0.272744	0.389567	1.07039	0.0703893	-0.184425	10.4391	10.1664	2.22469	-0.25218	0.272744	6.31733	1
ZMO1770	1812528	1813934	-	argininosuccinate lyase	-0.712205	-0.273992	4.26454	4.42021	3.61117	3.65306	13.8023	13.5283	1.49267	0.771098	0.273992	7.9794	1
ZMO1395	1409010	1409855	-	N-formylglutamate amidohydrolase	-0.98388	-0.275657	0.632268	0.163499	-0.971431	-0.251539	11.1854	10.9098	2.21495	-0.39237	0.275657	8.61033	1
ZMO1798	1840612	1842318	+	30S ribosomal protein S1	-1.15717	-0.278046	7.47622	7.32589	6.4031	6.06932	14.9119	14.6338	2.3608	-0.69031	0.278046	8.31185	1
ZMO0703	697321	699543	-	peptidase S9 prolyl oligopeptidase active site domain-containing protein	-0.57836	-0.279137	0.713696	0.704872	0.0285692	0.226509	11.3456	11.0664	1.4889	-0.10199	0.279137	6.62535	1
ZMO0820	819816	822020	-	phosphoribosylformylglycinamidine synthase II	-0.619237	-0.279528	4.32553	4.38128	3.75168	3.71699	13.349	13.0695	2.40147	0.303657	0.279528	6.30366	1
ZMO1498	1524863	1525240	-	histidine triad (HIT) protein	-0.62555	-0.279966	4.31542	4.67299	3.86096	3.89821	14.119	13.839	1.22726	-0.42602	0.279966	7.88729	1
ZMO1796	1838355	1839716	+	3-phosphoshikimate 1-carboxyvinyltransferase	-0.886305	-0.286543	3.52732	3.52607	2.58256	2.69599	13.5938	13.3073	1.89481	0.862362	0.286543	6.81326	1
ZMO0014	16367	17080	-	ribonuclease PH	-0.660675	-0.287198	1.41684	1.63227	1.04963	0.659925	12.0977	11.8105	1.47207	-0.11672	0.287198	6.31601	1
ZMO1784	1826709	1827842	+	hypothetical protein	-0.728689	-0.28728	4.35896	4.72301	3.74201	3.90111	14.5557	14.2684	1.23796	0.50429	0.28728	6.71623	1
ZMO1869	1920946	1921692	-	ribonuclease I-like protein	-0.850059	-0.291315	2.51602	2.78241	1.91456	1.68706	12.0022	11.7109	0.556074	-1.62692	0.291315	8.15798	1
ZMO1072	1082146	1082955	-	diaminopimelate epimerase	-0.625696	-0.291372	2.61589	2.87578	2.09761	2.15381	13.2809	12.9895	1.53571	-1.77627	0.291372	6.9058	1
ZMO0832	835740	837170	+	UDP-N-acetylmuramate--L-alanine ligase	-0.673697	-0.292581	3.23573	3.17313	2.67582	2.37016	13.4124	13.1199	1.1935	-1.74392	0.292581	8.72166	1
ZMO0187	173439	174767	+	3-deoxy-7-phosphoheptulonate synthase	-0.651371	-0.292692	6.04067	5.8296	5.39506	5.17153	14.736	14.4433	2.02487	0.270188	0.292692	12.4929	1
ZMO1905	1954753	1955775	+	glycerol-3-phosphate dehydrogenase	-0.897009	-0.293874	3.21412	3.34767	2.33628	2.43296	13.4551	13.1612	1.60444	0.494909	0.293874	5.41116	1
ZMO1514	1539479	1540591	-	phenylalanyl-tRNA synthetase subunit alpha	-0.711813	-0.295339	5.29756	5.21878	4.50589	4.58676	14.5313	14.236	1.64791	0.906295	0.295339	9.28698	1
ZMO1554	1585468	1586238	+	16S ribosomal RNA methyltransferase RsmE	-0.753027	-0.296301	2.34199	2.6017	1.58496	1.852	12.0803	11.784	2.03758	0.862765	0.296301	6.05471	1
ZMO2032	1986824	1987333	+	DNA repair protein RadC	-0.610433	-0.296657	-0.0439433	0.0426443	-0.810966	-0.434403	10.2169	9.92023	2.53151	-0.13718	0.296657	10.8474	1
ZMO0868	876705	877844	+	hopene-associated glycosyltransferase HpnB	-0.63499	-0.297115	3.67129	3.75702	3.01436	3.14241	14.1087	13.8116	1.10075	-0.49873	0.297115	7.7968	1
ZMO0829	832023	833348	+	UDP-N-acetylmuramoylalanine/D-glutamate ligase	-0.96214	-0.300271	2.19849	2.02148	1.21412	1.08406	12.6383	12.3381	0.085732	-2.27084	0.300271	11.3375	1
ZMO0127	114593	115552	-	S1/P1 nuclease	-0.690595	-0.300535	3.11437	2.95791	2.52607	2.14405	13.427	13.1265	1.26247	-0.47036	0.300535	6.78821	1
ZMO0393	393895	394566	+	hypothetical protein	-1.09954	-0.3007	1.10434	1.1375	0.0285692	0.0143553	11.417	11.1163	-0.72698	-1.71425	0.3007	5.79823	1
ZMO0556	551877	553493	-	transcription elongation factor NusA	-0.80104	-0.301134	5.91409	6.08576	5.1635	5.2384	13.9971	13.6959	2.4777	0.095873	0.301134	8.11739	1
ZMO0827	829577	830968	+	UDP-N-acetylmuramoylalanyl-D-glutamyl-2, 6-diaminopimelate/D-alanyl-D-alanyl ligase	-0.769197	-0.305423	3.45022	3.52982	2.79909	2.63923	13.4409	13.1354	1.65563	-0.53923	0.305423	7.73617	1
ZMO1390	1404086	1404994	-	hypothetical protein	-0.58733	-0.309399	1.53107	1.68257	0.992768	1.04963	10.9057	10.5963	1.54218	-0.52098	0.309399	7.27617	1
ZMO1747	1790044	1790949	-	5,10-methylenetetrahydrofolate reductase	-0.585509	-0.309994	2.5008	2.91265	2.33914	1.89918	12.2996	11.9896	-0.05845	-1.65603	0.309994	9.05268	1
ZMO1627	1669395	1670033	+	ribosome biogenesis GTP-binding protein YsxC	-0.62934	-0.312677	4.63169	4.87529	4.21723	4.03562	13.812	13.4993	1.4	0.338759	0.312677	10.7934	1
ZMO0971	986261	987274	+	adenosine deaminase	-0.847163	-0.312736	5.63198	5.84825	4.87922	4.91456	14.2643	13.9516	1.55202	0.709931	0.312736	7.88038	1
ZMO1181	1200144	1200881	-	N-formylglutamate amidohydrolase	-0.901702	-0.313135	3.08066	3.45549	2.29278	2.45943	13.0522	12.7391	0.583372	-1.15015	0.313135	5.38549	1
ZMO0586	587283	587918	-	N-(5'-phosphoribosyl)anthranilate isomerase	-0.839406	-0.31332	4.07468	4.19456	3.24641	3.34483	13.798	13.4847	2.22442	-0.08728	0.31332	11.2165	1
ZMO1146	1162576	1163052	-	beta-hydroxyacyl-(acyl-carrier-protein) dehydratase FabZ	-0.609635	-0.314593	6.76075	6.69864	6.31741	5.89215	14.9196	14.605	1.81036	-0.77315	0.314593	8.57474	1
ZMO0973	988532	989962	+	hopanoid biosynthesis associated radical SAM protein HpnJ	-0.669459	-0.316052	5.18507	5.07724	4.62	4.28614	14.6715	14.3555	2.33882	-0.18202	0.316052	6.54014	1
ZMO1154	1171305	1172033	-	uridylate kinase	-0.96086	-0.31945	4.14323	4.04527	3.23573	3.02503	14.3988	14.0794	2.10697	0.815746	0.31945	9.748	1
ZMO1879	1930256	1931257	+	delta-aminolevulinic acid dehydratase	-0.675213	-0.319776	3.46597	3.47638	2.82782	2.76341	13.6135	13.2937	0.046389	-2.00305	0.319776	8.60115	1
ZMO0582	583028	584359	-	FolC bifunctional protein	-0.946643	-0.319884	2.47249	2.84599	1.73985	1.70929	13.201	12.8812	1.96218	0.054169	0.319884	7.43851	1
ZMO1733	1776867	1777808	+	LysR family transcriptional regulator	-0.966681	-0.320562	6.15522	6.06566	5.22188	5.06264	14.9799	14.6593	2.02327	-1.91994	0.320562	10.5973	1
ZMO1471	1491585	1493402	-	GTP-binding protein TypA	-0.891304	-0.322451	5.02104	5.25058	4.26454	4.23343	14.072	13.7496	1.32593	-0.63177	0.322451	7.69773	1
ZMO0834	838096	839061	+	D-alanine--D-alanine ligase	-0.680058	-0.322636	3.79805	4.17552	3.41954	3.21101	13.1522	12.8295	1.54142	-1.21516	0.322636	12.4717	1
ZMO1436	1453274	1453714	-	hypothetical protein	-0.827163	-0.323137	4.76182	5.10727	4.18507	4.04701	14.3877	14.0646	2.31681	0.18133	0.323137	12.6964	1
ZMO0684	678298	679338	+	Csy3 family CRISPR-associated protein	-0.769181	-0.325297	4.81865	5.08619	4.24945	4.12681	14.4694	14.1441	0.200494	-1.68529	0.325297	8.54087	1
ZMO0657	647826	648854	-	arginine/ornithine succinyltransferase subunit	-0.84014	-0.326356	4.80632	4.77189	4.03826	3.854	14.6114	14.285	1.63947	0.511423	0.326356	9.24126	1
ZMO0963	977307	977936	-	TetR family transcriptional regulator	-0.688345	-0.326405	5.53201	6.0177	4.84449	5.32876	13.7372	13.4108	1.98892	0.368615	0.326405	9.99997	1
ZMO1746	1788920	1789975	-	homocysteine S-methyltransferase	-0.747877	-0.327986	2.61589	2.74416	1.926	1.94111	12.6398	12.3119	2.33154	-0.48944	0.327986	6.36963	1
ZMO1501	1526578	1527330	-	1-(5-phosphoribosyl)-5-[(5- phosphoribosylamino)methylideneamino] imidazole-4-carboxamide isomerase	-0.767967	-0.328635	2.05311	2.05658	1.52607	1	13.6198	13.2912	0.899249	-1.78559	0.328635	8.5281	1
ZMO1013	1030011	1030619	-	maf protein	-1.2934	-0.329275	4.19298	4.06695	2.69377	2.96901	14.1719	13.8427	1.52945	0.983297	0.329275	5.58104	1
ZMO1567	1595163	1596335	-	aminoglycoside phosphotransferase	-1.00899	-0.32953	1.60881	1.76129	0.863938	0.464668	11.0516	10.7221	2.32532	-0.17681	0.32953	8.16999	1
ZMO0715	712376	714166	+	aspartyl-tRNA synthetase	-0.691091	-0.330126	3.90977	3.86592	3.32625	3.05485	14.2507	13.9206	2.29664	0.454291	0.330126	10.6401	1
ZMO0770	765750	767225	-	magnesium transporter	-0.836074	-0.330165	2.76765	2.93546	1.91456	2.11437	11.6708	11.3406	1.72975	0.626554	0.330165	5.94135	1
ZMO0388	390757	391083	+	hypothetical protein	-0.943416	-0.330561	0.773996	0.367371	-0.0144996	-0.810966	10.5486	10.218	-0.37895	-1.83219	0.330561	6.57293	1
ZMO0975	991025	992014	+	hypothetical protein	-1.27539	-0.331705	2.29572	2.9542	1.13093	1.60407	12.8734	12.5417	1.68302	0.933173	0.331705	9.43803	1
ZMO1396	1409858	1410532	-	hypothetical protein	-0.824102	-0.334483	4.34341	4.27352	3.60881	3.34908	13.5987	13.2642	0.352937	-1.66293	0.334483	7.41242	1
ZMO1877	1926475	1927326	-	glutamine cyclotransferase	-0.634551	-0.334596	2.97636	3.04614	2.26003	2.48543	12.9152	12.5806	1.05361	-1.05335	0.334596	8.38081	1
ZMO1739	1781502	1782740	-	signal transduction histidine kinase LytS	-0.618551	-0.335074	3.45286	3.40054	2.91648	2.69153	13.1155	12.7804	2.11961	-0.67798	0.335074	8.72592	1
ZMO1315	1331180	1332049	-	hypothetical protein	-0.812804	-0.335463	5.05181	5.21451	4.29866	4.34625	14.1338	13.7983	1.80304	0.135717	0.335463	9.37863	1
ZMO1626	1667647	1669386	+	putative inner membrane protein translocase component YidC	-0.575391	-0.335865	3.88264	4.19377	3.50843	3.43296	14.1694	13.8336	1.43014	0.191758	0.335865	9.62344	1
ZMO1243	1264624	1265307	-	hypothetical protein	-1	-0.336616	1.26303	1.27501	0.454176	0.0565835	13.3572	13.0206	-0.35404	-1.85061	0.336616	8.84991	1
ZMO0111	97849	99645	-	ABC transporter-like protein	-0.768994	-0.338167	2.54844	2.54597	1.848	1.70487	12.5442	12.206	1.58478	0.172617	0.338167	6.85382	1
ZMO1048	1062507	1063466	+	phosphate ABC transporter inner membrane subunit PstC	-0.791399	-0.338572	4.16752	4.29057	3.41278	3.46467	13.8027	13.4641	2.31682	-0.99751	0.338572	10.4238	1
ZMO1601	1642070	1642540	+	ribonuclease H	-1.00204	-0.338877	3.80941	3.84197	2.80323	2.84398	13.9071	13.5682	1.68105	1.01097	0.338877	9.65406	1
ZMO0647	635384	636334	+	flagellar biosynthesis protein FliP	-0.985806	-0.343216	2.65992	2.97085	1.96717	1.69599	13.4505	13.1073	-0.14171	-2.04051	0.343216	11.3776	1
ZMO0867	875692	876705	+	hopanoid-associated sugar epimerase	-0.998457	-0.343414	4.68538	4.92267	3.6565	3.94953	13.906	13.5626	1.81588	0.325342	0.343414	10.4699	1
ZMO1600	1641103	1642065	+	homoserine kinase	-1.01647	-0.343544	5.14527	5.20281	4.04177	4.26529	14.7305	14.387	1.89071	0.571579	0.343544	11.5402	1
ZMO0691	685671	687011	-	tRNA (uracil-5-)-methyltransferase Gid	-0.638572	-0.344129	5.17273	5.31216	4.65935	4.54967	14.011	13.6669	1.72081	0.277112	0.344129	6.78963	1
ZMO1646	1688749	1692252	+	transcription-repair coupling factor	-0.617545	-0.348739	2.57531	2.85798	2.13422	2.07724	11.8099	11.4611	1.87385	-0.32746	0.348739	9.56443	1
ZMO1878	1927469	1930123	+	valyl-tRNA synthetase	-0.762713	-0.350651	4.10685	4.17073	3.41684	3.33485	13.7035	13.3529	2.52027	-0.40255	0.350651	10.7913	1
ZMO0462	455081	456715	-	CTP synthetase	-0.864538	-0.350804	5.95675	5.96878	5.12391	5.07211	14.4817	14.1309	2.1088	0.332198	0.350804	6.2308	1
ZMO1583	1619849	1622287	-	DNA gyrase subunit B	-0.781804	-0.352722	3.9982	4.04264	3.41278	3.04089	12.56	12.2073	-0.23204	-2.07838	0.352722	14.8065	1
ZMO0791	789708	790667	+	aspartate carbamoyltransferase catalytic subunit	-1.29773	-0.352802	3.54102	3.7845	2.18587	2.53356	13.4731	13.1203	2.09409	0.892611	0.352802	7.925	1
ZMO0464	456854	457213	-	preprotein translocase subunit SecG	-0.828687	-0.35695	3.94767	3.97636	3.29719	2.9486	14.0959	13.7389	1.81772	0.563852	0.35695	10.9335	1
ZMO1229	1250805	1251410	-	GTP cyclohydrolase I	-0.600022	-0.357332	3.3505	3.63575	3.00899	2.78241	13.7998	13.4425	2.17332	0.028525	0.357332	8.68418	1
ZMO0982	999586	1000404	-	binding-protein-dependent transport systems inner membrane component	-0.762652	-0.358812	2.11437	2.06005	0.956057	1.61824	11.2626	10.9038	2.32064	0.012515	0.358812	9.76963	1
ZMO0969	983773	985098	+	Xanthine/uracil/vitamin C permease	-0.765974	-0.359742	2.78869	3.24793	2.22959	2.31034	13.1897	12.8299	1.57038	0.501032	0.359742	11.7727	1
ZMO0421	421449	422558	-	histidinol-phosphate aminotransferase	-0.58034	-0.360672	3.46074	3.62761	3.10266	2.81558	12.8429	12.4822	1.9897	0.383818	0.360672	7.40268	1
ZMO1394	1407914	1409008	+	permease YjgP/YjgQ family protein	-0.726099	-0.363133	2.24489	2.43296	1.52105	1.70487	12.8974	12.5343	2.3158	0.395038	0.363133	8.39067	1
ZMO1932	1987496	1988287	-	hypothetical protein	-0.708834	-0.364627	2.25399	2.23573	1.67356	1.38405	11.4307	11.0661	2.32796	0.362913	0.364627	8.08099	1
ZMO1020	1035856	1037037	-	Orn/DAP/Arg decarboxylase 2	-0.899473	-0.364962	4.17153	4.23573	3.2854	3.32337	13.5062	13.1413	1.70924	-0.08287	0.364962	8.48481	1
ZMO0500	499809	501779	-	hypothetical protein	-0.601082	-0.367384	2.88753	3.1375	2.58736	2.22342	12.7198	12.3524	1.71379	0.254003	0.367384	7.29863	1
ZMO1307	1321471	1322994	+	hydro-lyase, Fe-S type, tartrate/fumarate subfamily subunit alpha	-0.980891	-0.368917	1.54102	1.62761	0.575312	0.632268	13.4404	13.0714	1.91644	0.879704	0.368917	7.0116	1
ZMO1252	1268522	1269163	-	cytochrome c biogenesis factor-like protein	-0.760892	-0.372361	4.04264	4.21568	3.44095	3.29719	12.2368	11.8645	2.07318	-0.34249	0.372361	7.94375	1
ZMO1019	1034722	1035774	-	deoxyhypusine synthase-like protein	-0.842433	-0.372416	7.15289	7.04472	6.35632	6.15117	14.6067	14.2343	2.04402	-0.76769	0.372416	13.4772	1
ZMO1278	1292912	1294174	-	3-oxoacyl-(acyl-carrier-protein) synthase 2	-0.629396	-0.373626	5.03606	5.14731	4.55888	4.36107	14.5667	14.1931	2.20902	-0.75285	0.373626	12.7333	1
ZMO1356	1370644	1372098	-	chromosomal replication initiation protein	-0.8294	-0.374882	2.44361	2.68482	1.52607	1.926	12.0364	11.6615	2.40001	0.237533	0.374882	5.85662	1
ZMO0549	543371	545617	-	polynucleotide phosphorylase/polyadenylase	-0.759685	-0.379183	5.22651	5.11562	4.65249	4.12433	14.0447	13.6655	0.313857	-1.73116	0.379183	14.8935	1
ZMO0183	168945	170627	-	putative ABC transporter ATP-binding protein	-0.622804	-0.381589	4.2555	4.30159	3.79181	3.50589	13.4906	13.109	2.18163	-1.60262	0.381589	10.8698	1
ZMO2020	1540623	1540793	-	hypothetical protein	-0.83095	-0.381606	4.78031	5.19495	4.02414	4.30524	10.4185	10.0369	1.86294	0.767013	0.381606	6.42427	1
ZMO0269	271118	272539	-	hypothetical protein	-0.598305	-0.382763	2.07382	2.1635	1.65535	1.37295	12.9355	12.5527	0.905513	-1.42815	0.382763	10.5503	1
ZMO0810	812545	813282	-	tRNA pseudouridine synthase A	-1.19114	-0.383154	0.0285692	0.782409	-0.761213	-0.713119	12.5252	12.142	2.20016	-1.44205	0.383154	6.89638	1
ZMO0553	547531	547956	-	ribosome-binding factor A	-1.06158	-0.383663	4.54226	4.91025	3.73444	3.61589	12.2302	11.8465	2.03212	-0.31607	0.383663	6.10205	1
ZMO1882	1932612	1933718	+	membrane protein AbrB duplication	-1.09747	-0.383837	0.678072	1.25096	-0.136062	-0.0740006	12.0152	11.6314	1.1146	-1.73186	0.383837	14.6662	1
ZMO0945	962070	962957	-	aldose 1-epimerase	-0.754979	-0.384522	5.142	5.45746	4.61176	4.49249	13.9918	13.6073	1.70207	0.578649	0.384522	10.6966	1
ZMO1192	1213758	1214516	+	UBA/THIF-type NAD/FAD binding protein	-0.801147	-0.384625	4.95047	5.06307	4.30378	4.10266	13.6738	13.2892	0.105184	-1.9272	0.384625	12.1043	1
ZMO1092	1101992	1103557	+	methionyl-tRNA synthetase	-0.588357	-0.389828	5.31361	5.43329	4.89627	4.66732	14.3384	13.9486	1.73845	0.147699	0.389828	14.1152	1
ZMO0841	845052	846329	+	chloride channel protein	-0.866084	-0.390385	2.03914	2.33342	1.31615	1.33914	11.4049	11.0145	2.50464	-0.67504	0.390385	12.0093	1
ZMO0830	833348	834583	+	cell division protein FtsW	-0.882055	-0.391451	2.55582	2.83794	1.82375	1.81967	12.4982	12.1067	0.593049	-2.36538	0.391451	6.72547	1
ZMO1150	1168213	1169379	-	1-deoxy-D-xylulose 5-phosphate reductoisomerase	-0.643228	-0.393198	4.54844	4.58316	4	3.84097	13.0061	12.6128	1.5191	-1.7338	0.393198	12.2157	1
ZMO0575	577810	578361	-	methyltransferase	-0.722848	-0.394208	2.5435	2.88557	1.99639	2.0072	13.5258	13.1315	1.7333	0.483161	0.394208	12.0482	1
ZMO0149	134984	135679	-	tRNA (guanine-N(7)-)-methyltransferase	-0.652797	-0.394711	3.29572	3.35191	2.75489	2.58256	12.4346	12.0399	2.36201	0.034454	0.394711	9.5631	1
ZMO0984	1003005	1003880	-	peptidase M23	-0.635003	-0.396623	1.9782	1.99277	1.09761	1.5656	12.5298	12.1332	1.3924	-1.05509	0.396623	6.80462	1
ZMO0390	391746	393167	+	hypothetical protein	-0.688641	-0.39803	0.565597	0.333424	-0.0144996	-0.494109	11.539	11.141	-0.29029	-1.76775	0.39803	5.69294	1
ZMO1214	1238140	1239660	+	DEAD/DEAH box helicase domain-containing protein	-0.745299	-0.40021	3.48671	3.57773	2.87578	2.69377	13.5513	13.1511	2.17812	-0.22849	0.40021	10.8136	1
ZMO0937	953787	955010	-	aromatic amino acid aminotransferase	-0.797213	-0.403498	4.45154	4.69822	4.01792	3.50208	13.6579	13.2544	1.24632	-0.19952	0.403498	10.7499	1
ZMO1420	1430636	1431175	+	phosphoribosylaminoimidazole carboxylase catalytic subunit	-0.676496	-0.404226	1.76977	1.96717	1.0072	1.36177	13.1242	12.72	0.396061	-1.43501	0.404226	10.9001	1
ZMO1957	2012981	2014162	-	glycosyl transferase group 1 protein	-0.591126	-0.406506	2.08746	1.9855	1.7866	1	11.6555	11.249	0.358019	-2.21806	0.406506	9.62155	1
ZMO0278	281722	282351	-	3'-5' exonuclease	-1.06543	-0.406555	6.04418	6.2151	4.82426	5.27426	14.4862	14.0796	1.75855	0.747809	0.406555	11.5287	1
ZMO1300	1315610	1316332	+	hypothetical protein	-0.812232	-0.408234	6.26772	6.60066	5.70377	5.55551	14.0912	13.6829	1.1476	-0.77026	0.408234	11.8663	1
ZMO0414	416255	417295	-	hypothetical protein	-0.855376	-0.409299	3.84398	3.91073	3.15704	2.87381	14.1943	13.785	0.495111	-1.53864	0.409299	17.9605	1
ZMO0875	884719	885741	-	4-hydroxy-3-methylbut-2-enyl diphosphate reductase	-1.01428	-0.414188	5.62585	5.52544	4.59395	4.52982	14.5013	14.0871	1.57638	-0.49418	0.414188	14.4631	1
ZMO0087	79111	79593	-	hypothetical protein	-1.44638	-0.415262	4.40327	4.58316	2.97269	3.12267	14.1563	13.741	1.44729	0.416711	0.415262	16.529	1
ZMO0840	843109	845055	+	sporulation domain-containing protein	-0.630631	-0.416646	3.28836	3.45022	2.66676	2.81147	12.8578	12.4411	2.02025	0.380136	0.416646	10.1504	1
ZMO1634	1676390	1677076	-	Smr protein/MutS2	-0.81867	-0.417852	2.15381	2.17313	1.4489	1.23266	12.321	11.9031	2.06114	0.895446	0.417852	8.4516	1
ZMO1084	1089981	1092296	+	cellulose synthase regulator protein	-0.859822	-0.418242	1.47508	1.63227	0.722466	0.669027	11.1512	10.7329	-0.17284	-1.67001	0.418242	10.5008	1
ZMO0501	502001	502453	+	GtrA family protein	-0.812074	-0.418617	2.67356	3.15866	1.96717	2.26604	12.6528	12.2342	1.69695	0.682859	0.418617	13.7965	1
ZMO1148	1163730	1166957	-	outer membrane protein assembly complex protein YaeT	-0.642796	-0.421322	3.89918	4.12102	3.48671	3.24641	13.6154	13.1941	0.483236	-2.03401	0.421322	12.2226	1
ZMO2008	1000401	1001384	-	binding-protein-dependent transport systems inner membrane component	-1.09542	-0.422337	0	0.584963	-1.18442	-0.454032	10.6024	10.1801	1.41675	-1.7281	0.422337	9.29703	1
ZMO1050	1064311	1065183	+	phosphate ABC transporter ATPase subunit	-0.936599	-0.425867	4.01703	3.96717	3.17951	2.92029	13.0846	12.6588	2.21543	-1.22984	0.425867	12.8691	1
ZMO0704	699642	701411	-	AMP-dependent synthetase and ligase	-0.727692	-0.426127	4.7939	4.78503	4.05224	4.07125	13.4002	12.9741	2.07254	0.767952	0.426127	13.9507	1
ZMO1093	1103557	1104333	+	hydrolase, TatD family	-0.89805	-0.426184	4.20163	4.21801	3.49185	3.10601	14.6958	14.2696	1.83583	-0.5538	0.426184	13.849	1
ZMO0698	696480	696947	-	hypothetical protein	-0.667425	-0.429298	1.78241	2.22033	1.62761	1.0072	11.2935	10.8642	1.77769	0.923093	0.429298	6.17294	1
ZMO1632	1674813	1675943	+	succinyl-diaminopimelate desuccinylase	-0.856343	-0.430043	3.97177	4.01881	3.15056	3.12763	13.805	13.3749	1.49674	-0.84136	0.430043	11.6563	1
ZMO1100	1115991	1116752	-	nucleotidyl transferase	-0.724864	-0.433114	2.70266	2.87578	1.88753	2.22651	13.2846	12.8515	2.21824	-0.10347	0.433114	16.8794	1
ZMO1907	1956504	1959113	-	DNA mismatch repair protein MutS	-0.675368	-0.433848	4.849	5.09043	4.39438	4.19771	13.819	13.3851	1.20814	-0.4088	0.433848	7.6628	1
ZMO1904	1953661	1954752	+	putative DNA-binding/iron metalloprotein/AP endonuclease	-0.725697	-0.434346	3.58616	3.79909	2.99458	2.94673	12.5191	12.0848	1.77562	-0.43754	0.434346	8.31508	1
ZMO0099	86671	87939	+	major facilitator superfamily protein	-0.688612	-0.436324	2.21412	2.7866	1.64616	2.01078	12.7774	12.341	1.51799	0.495248	0.436324	9.4497	1
ZMO0392	393460	393894	+	hypothetical protein	-0.589912	-0.437149	-0.0291463	0.956057	0.111031	-0.217591	11.351	10.9139	-0.50424	-1.73589	0.437149	8.68408	1
ZMO0962	976086	977231	-	N-acetylglucosamine-6-phosphate deacetylase	-0.910565	-0.438732	2.80116	2.76341	1.92979	1.81147	12.7194	12.2807	2.05334	0.568421	0.438732	10.3162	1
ZMO0757	751733	752857	-	TPR repeat-containing protein	-0.804508	-0.438968	2.90881	2.68032	2.10434	1.87578	12.8089	12.3699	1.31713	-0.20204	0.438968	10.1648	1
ZMO1012	1028997	1030010	-	hypothetical protein	-1.22801	-0.444652	2.15056	2.32193	0.941106	1.07724	12.6486	12.204	1.70692	0.788833	0.444652	11.1583	1
ZMO1525	1549451	1552534	-	NodT family RND efflux system outer membrane lipoprotein	-0.936948	-0.449165	0.443607	0.632268	-0.251539	-0.556393	11.4756	11.0265	0.219867	-1.75003	0.449165	13.6404	1
ZMO1025	1040354	1042372	+	anaerobic ribonucleoside triphosphate reductase	-0.948281	-0.456851	6.22207	6.33932	5.32157	5.34554	14.6795	14.2227	1.56935	-0.36066	0.456851	8.72894	1
ZMO1912	1962011	1963111	+	GTP-dependent nucleic acid-binding protein EngD	-0.978909	-0.458183	4.87922	5.07553	4.09845	3.89821	14.6889	14.2307	2.2986	-0.61668	0.458183	21.2669	1
ZMO1191	1213321	1213761	+	deoxyuridine 5'-triphosphate nucleotidohydrolase Dut	-0.780341	-0.462103	4.22497	4.3067	3.67582	3.26754	13.8735	13.4114	-0.12142	-1.71585	0.462103	12.4938	1
ZMO1518	1541608	1542387	-	inositol monophosphatase	-1.27557	-0.463851	4.48091	4.57954	3.36877	3.13258	14.3928	13.9289	2.10353	0.455581	0.463851	10.2533	1
ZMO1429	1443567	1445270	-	NodT family RND efflux system outer membrane lipoprotein	-1.04311	-0.464119	4.15056	4.34199	3.09085	3.31325	12.9044	12.4403	1.86472	-0.79912	0.464119	8.13128	1
ZMO0683	677236	678249	+	Csy2 family CRISPR-associated protein	-0.761124	-0.464152	3.24184	3.63459	2.81147	2.55827	13.6911	13.2269	0.326574	-2.05287	0.464152	9.035	1
ZMO0803	805381	807015	-	sporulation domain-containing protein	-0.72685	-0.47135	0.887525	0.956057	0.378512	-0.0144996	12.5095	12.0381	0.092484	-1.3423	0.47135	10.0307	1
ZMO1452	1471342	1472508	-	major facilitator superfamily protein	-0.852742	-0.478404	1.71809	1.76977	1.04963	0.713696	12.1618	11.6834	1.46787	-0.66021	0.478404	12.5739	1
ZMO1444	1461505	1463553	-	glycyl-tRNA synthetase subunit beta	-0.869774	-0.47914	4.56803	4.77663	3.74416	3.86592	12.1663	11.6871	2.32571	-0.73903	0.47914	10.9111	1
ZMO0277	281051	281689	-	hypothetical protein	-1.03921	-0.479285	3.8166	3.97728	2.55582	3.11103	12.7481	12.2688	2.14915	0.648248	0.479285	9.58646	1
ZMO0855	865059	865955	-	polyprenyl synthetase	-0.870242	-0.480591	5.37678	5.3505	4.68145	4.27724	13.8426	13.362	2.40722	0.409997	0.480591	13.6583	1
ZMO1911	1961392	1961961	+	peptidyl-tRNA hydrolase	-1.25898	-0.481106	4.78764	4.93923	3.60526	3.60763	14.6593	14.1782	2.3502	0.286101	0.481106	14.8856	1
ZMO0557	553499	554053	-	hypothetical protein	-0.95946	-0.492342	5.21218	5.37608	4.33485	4.33914	14.0701	13.5778	2.45038	0.184767	0.492342	13.7752	1
ZMO0852	862304	863332	-	S-adenosylmethionine:tRNA ribosyltransferase-isomerase	-0.979161	-0.492861	2.34483	2.38681	1.29866	1.46989	12.4433	11.9504	2.24373	-0.52965	0.492861	11.3097	1
ZMO1508	1530618	1531877	+	histidyl-tRNA synthetase	-1.02835	-0.493086	5.04658	5.03254	3.91743	4.0993	14.3375	13.8444	1.93994	0.681457	0.493086	9.66782	1
ZMO0894	902880	903794	-	NERD domain-containing protein	-1.18455	-0.493753	2.12102	2.53854	1.09085	1.22651	13.2334	12.7396	1.80694	0.586232	0.493753	14.3051	1
ZMO1540	1571611	1571913	+	FeoA family protein	-0.632746	-0.499472	4.12598	4.44824	3.50208	3.80839	12.0804	11.5809	0.353118	-1.92718	0.499472	9.71203	1
ZMO0552	546926	547507	-	thymidine kinase	-1.11083	-0.504467	3.89821	4.33985	2.96717	3.08066	13.0307	12.5262	2.09184	0.15024	0.504467	14.574	1
ZMO1400	1412221	1413378	+	hypothetical protein	-1.22615	-0.507243	4.21179	4.11936	2.85599	3.0197	13.8016	13.2943	2.34881	0.486724	0.507243	16.8281	1
ZMO1434	1450105	1450704	-	hypothetical protein	-1.08612	-0.508148	4.16752	4.0781	2.93546	3.13258	14.5033	13.9951	2.37052	0.193339	0.508148	11.7668	1
ZMO1502	1527435	1528076	-	imidazole glycerol phosphate synthase subunit HisH	-0.744412	-0.511741	2.59455	2.78869	2.07724	1.81147	14.1832	13.6715	1.87665	-1.35435	0.511741	13.8238	1
ZMO0804	807148	808086	-	N-acetyl-gamma-glutamyl-phosphate reductase	-0.836263	-0.516799	2.62293	2.76977	2.06695	1.62293	13.3881	12.8713	0.118051	-1.46352	0.516799	12.0775	1
ZMO1116	1130534	1132006	+	putative oxidoreductase	-1.25536	-0.517274	5.6907	5.7666	4.34767	4.58976	14.829	14.3117	0.505943	-1.10435	0.517274	18.717	1
ZMO1085	1092293	1096303	+	cellulose synthase operon C domain-containing protein	-0.926847	-0.522612	2.55336	2.59694	1.83188	1.43829	12.8836	12.361	0.146223	-1.42641	0.522612	18.2911	1
ZMO1538	1567734	1571258	-	DNA polymerase III subunit alpha	-0.665857	-0.525944	1.22033	1.62293	0.748461	0.790772	11.7921	11.2661	1.74362	-1.89217	0.525944	17.1008	1
ZMO0555	551076	551810	-	hypothetical protein	-0.920725	-0.526764	6.4446	6.59485	5.48156	5.71122	14.3581	13.8314	2.34976	-1.40269	0.526764	6.14784	1
ZMO0448	443036	443686	-	cell wall hydrolase SleB	-1.29828	-0.531828	4.0321	4.64847	3.10434	3.04439	13.9546	13.4228	1.37773	0.463966	0.531828	15.5313	1
ZMO0780	775402	776892	+	NodT family RND efflux system outer membrane lipoprotein	-1.11498	-0.532373	1.15704	1.37851	0.0976108	0.214125	11.8812	11.3488	1.02695	-2.10763	0.532373	7.60498	1
ZMO1446	1463557	1464429	-	glycyl-tRNA synthetase subunit alpha	-1.20553	-0.532987	3.91648	4.0072	2.85599	2.65076	13.3035	12.7705	2.14672	0.107363	0.532987	8.52033	1
ZMO1431	1446373	1446606	-	hypothetical protein	-0.921095	-0.538016	4.78293	5.34341	4.30451	4.0197	13.4088	12.8708	2.08969	-0.2013	0.538016	15.6682	1
ZMO0981	997997	999589	-	ABC transporter-like protein	-1	-0.540192	1.20789	0.978196	0.176323	0.0143553	11.0815	10.5413	2.51554	-0.78502	0.540192	16.4446	1
ZMO1251	1268002	1268490	-	hypothetical protein	-0.651144	-0.542965	3.37156	3.80323	3.0993	2.78869	12.4933	11.9504	2.27157	0.636682	0.542965	14.2279	1
ZMO0433	431859	432509	-	guanylate kinase	-0.846717	-0.543274	4.0798	4.25776	3.49442	3.13258	13.5173	12.974	1.82258	0.635547	0.543274	11.3654	1
ZMO1510	1532943	1533803	+	Modification methylase HemK family protein	-0.867423	-0.544925	2.85798	3.12928	2.12433	2.14078	12.4411	11.8961	2.15418	0.593393	0.544925	13.5642	1
ZMO0351	344417	349618	+	putative DNA helicase	-0.78011	-0.548079	2.3978	2.64847	1.75702	1.73985	12.1127	11.5646	2.078	0.159751	0.548079	13.4117	1
ZMO0986	1004644	1005921	-	seryl-tRNA synthetase	-0.887345	-0.556484	4.22419	4.66619	3.488	3.6565	13.1999	12.6434	2.54807	-0.56876	0.556484	8.58296	1
ZMO0131	119337	120281	-	metallophosphoesterase	-1.17925	-0.559556	3.07382	3.04789	2.17313	1.51602	13.5686	13.0091	1.89996	-0.55712	0.559556	17.639	1
ZMO1511	1534114	1535187	+	hypothetical protein	-0.93433	-0.566877	3.90881	4.3512	3.09424	3.32193	13.8492	13.2823	2.4021	-1.36279	0.566877	20.7931	1
ZMO0554	548103	551072	-	translation initiation factor IF-2	-0.926993	-0.568568	4.61117	4.72356	3.87578	3.59335	13.4652	12.8966	1.53635	-1.41208	0.568568	9.67993	1
ZMO1173	1188159	1192328	-	hypothetical protein	-0.619565	-0.58507	3	3.21723	2.62293	2.3505	12.0591	11.474	0.468678	-1.91011	0.58507	23.2584	1
ZMO1468	1487589	1490012	-	hypothetical protein	-1.13106	-0.590346	5.37608	5.94603	4.58316	4.53232	13.7568	13.1664	-0.11585	-1.99808	0.590346	16.0619	1
ZMO0792	790664	791890	+	dihydroorotase	-1.1212	-0.592077	3.22497	3.32337	2	2.29278	12.5623	11.9702	0.362434	-1.34359	0.592077	16.611	1
ZMO1432	1446603	1448633	-	fusaric acid resistance protein	-1.09814	-0.601429	4.89045	5.07682	3.88557	3.89142	14.3105	13.7091	2.38331	-0.3579	0.601429	16.2959	1
ZMO1047	1061372	1062412	+	phosphate ABC transporter periplasmic phosphate-binding protein	-0.939141	-0.611466	2.848	3.06178	2.21723	1.79077	13.5079	12.8964	0.216305	-1.65602	0.611466	19.0719	1
ZMO1098	1109503	1112991	-	double-strand break repair helicase AddA	-0.982848	-0.62134	2.39506	2.488	1.53605	1.37851	11.2309	10.6095	1.21745	-1.29622	0.62134	14.0336	1
ZMO0854	864439	864975	-	pantetheine-phosphate adenylyltransferase	-0.970496	-0.632641	1.01436	1.4957	0.356144	0.250962	13.0427	12.41	2.07984	-0.68747	0.632641	12.0668	1
ZMO1399	1411264	1412085	+	fatty acid hydroxylase	-1.45221	-0.635868	4.96255	5.00495	3.49185	3.57046	13.8179	13.1821	1.26211	-1.27491	0.635868	9.89564	1
ZMO1408	1419800	1422001	-	peptidase S9B dipeptidylpeptidase IV domain-containing protein	-0.879319	-0.638526	2.75061	3.03034	2.0321	2.0036	11.9609	11.3224	2.16582	-1.29098	0.638526	14.136	1
ZMO1057	1072157	1072690	-	GCN5-related N-acetyltransferase	-1.12807	-0.655295	3.14731	3.56803	2.02148	2.43829	12.6074	11.9521	2.2644	0.258809	0.655295	14.0898	1
ZMO1056	1070932	1072152	-	polynucleotide adenylyltransferase	-0.852896	-0.715894	2.15056	2.14078	1.18903	1.38957	12.4938	11.7779	2.40512	0.098446	0.715894	12.2997	1
ZMO0857	866287	866973	-	hypothetical protein	-0.989155	-0.739845	3.59096	3.98003	2.92979	2.67807	13.2254	12.4855	2.40874	-0.68822	0.739845	19.2236	1
ZMO1391	1405065	1406042	-	diacylglycerol kinase catalytic region	-0.85014	-0.767483	2.38957	2.46989	1.19535	1.88362	13.0862	12.3187	1.80158	0.018381	0.767483	14.9725	1
ZMO0026	28029	28976	+	Sel1 domain-containing protein repeat-containing protein	-1.20903	-0.771265	1.73552	1.64155	0.713696	0.201634	11.1437	10.3724	2.30305	0.456734	0.771265	18.7127	1
ZMO1734	1778161	1779348	+	hypothetical protein	-0.594156	-0.904686	2.22651	2.66448	2.0036	1.71809	12.6164	11.7117	2.18832	-0.46854	0.904686	23.3154	1
ZMO1392	1406039	1406578	-	hypothetical protein	-1.70685	-0.936753	2.5008	2.62994	0.555816	1.11103	12.9328	11.996	1.49911	-0.37299	0.936753	16.7185	1
ZMO1437	1454114	1454746	-	lysine exporter protein	-0.961309	-1.3162	2.75489	2.854	1.65076	2.01436	12.9796	11.6634	1.1522	-1.53498	1.3162	30.279	1
