# Supplementary material for: Transcriptomic Profiles of Zymomonas mobilis 8b to Furfural Acute and Long-Term Stress in Both Glucose and Xylose Conditions
Source: Front Microbiol. 2020 Jan 23;11:13. doi: 10.3389/fmicb.2020.00013 (PMC6989614; doi:10.3389/fmicb.2020.00013)
Supplement: Supplementary file 6 [file Table_5.XLSX]

## Sheet: Table S5-1_Shock
Table S5-1: Transcriptional levels of genes involved in metabolic pathway of xylose degradation, glycolysis, ethanol fermentation, respiratory chain and furfural degradation in Z. mobilis 8b grown in RMG8 or RMX8 in short-term furfural shock experiment with furfural (3 g/L) supplementation in exponential phase.
						Furfural responsive genes												Xyolose responsive genes
Pathway	Gene ID	Gene	Protein	EC.	FUNCTION	Diff of Sugar*Post_Shock_Time = (Glucose 0min)-(Glucose 15min)	-log10(p-value) for Diff of Sugar*Post_Shock_Time = (Glucose 0min)-(Glucose 15min)	Sig Index for Diff of Sugar*Post_Shock_Time = (Glucose 0min)-(Glucose 15min)	Diff of Sugar*Post_Shock_Time = (Glucose 0min)-(Glucose 60min)	-log10(p-value) for Diff of Sugar*Post_Shock_Time = (Glucose 0min)-(Glucose 60min)	Sig Index for Diff of Sugar*Post_Shock_Time = (Glucose 0min)-(Glucose 60min)	Diff of Sugar*Post_Shock_Time = (Xylose 0min)-(Xylose 15min)	-log10(p-value) for Diff of Sugar*Post_Shock_Time = (Xylose 0min)-(Xylose 15min)	Sig Index for Diff of Sugar*Post_Shock_Time = (Xylose 0min)-(Xylose 15min)	Diff of Sugar*Post_Shock_Time = (Xylose 0min)-(Xylose 60min)	-log10(p-value) for Diff of Sugar*Post_Shock_Time = (Xylose 0min)-(Xylose 60min)	Sig Index for Diff of Sugar*Post_Shock_Time = (Xylose 0min)-(Xylose 60min)	Diff of Sugar*Post_Shock_Time = (Glucose 0min)-(Xylose 0min)	-log10(p-value) for Diff of Sugar*Post_Shock_Time = (Glucose 0min)-(Xylose 0min)	Sig Index for Diff of Sugar*Post_Shock_Time = (Glucose 0min)-(Xylose 0min)	Diff of Sugar*Post_Shock_Time = (Glucose 15min)-(Xylose 15min)	-log10(p-value) for Diff of Sugar*Post_Shock_Time = (Glucose 15min)-(Xylose 15min)	Sig Index for Diff of Sugar*Post_Shock_Time = (Glucose 15min)-(Xylose 15min)	Diff of Sugar*Post_Shock_Time = (Glucose 60min)-(Xylose 60min)	-log10(p-value) for Diff of Sugar*Post_Shock_Time = (Glucose 60min)-(Xylose 60min)	Sig Index for Diff of Sugar*Post_Shock_Time = (Glucose 60min)-(Xylose 60min)	Lsmean Sugar*Post_Shock_Time Glucose 0min	Lsmean Sugar*Post_Shock_Time Glucose 15min	Lsmean Sugar*Post_Shock_Time Glucose 60min	Lsmean Sugar*Post_Shock_Time Xylose 0min	Lsmean Sugar*Post_Shock_Time Xylose 15min	Lsmean Sugar*Post_Shock_Time Xylose 60min
Glycolysis and ethanol fermentation	ZMO0366	glf			sugar transporter	0.027059	0.345271	0	0.073921	1.36995	0	0.02709	0.345778	0	0.096107	2.03856	0	-0.05001	0.778719	0	-0.04998	0.77803	0	-0.02782	0.357598	0	15.4174	15.3903	15.3434	15.4674	15.4403	15.3713
	ZMO0369	glk	HXK	2.7.1.2	glucokinase	0.037202	0.573326	0	0.076185	1.59802	0	0.053966	0.961202	0	0.223209	8.18225	1	-0.23267	3.94071	0	-0.21591	3.51001	0	-0.08565	0.871126	0	14.8781	14.8409	14.802	15.1108	15.0569	14.8876
	ZMO0367	zwf	GPDH	1.1.1.49	glucose-6-phosphate 1-dehydrogenase	0.065556	1.64132	0	0.124285	4.39553	0	0.161924	6.32734	1	0.377803	19.1919	1	0.118469	3.33298	0	0.214837	7.93691	1	0.371987	16.375	1	15.2346	15.1691	15.1104	15.1162	14.9543	14.7384
	ZMO1478	pgl	SOL	3.1.1.31	6-phosphogluconolactonase	-0.00075	0.006808	0	0.182604	4.90754	0	0.024444	0.278148	0	0.510587	19.0736	1	-0.64682	15.3351	1	-0.62163	14.6355	1	-0.31884	5.9157	1	14.4505	14.4513	14.2679	15.0974	15.0729	14.5868
	ZMO1649	gnl			gluconolactonase	0.180628	4.47369	0	0.6823	24.1584	1	-0.02529	0.272925	0	0.370201	12.4149	1	1.17927	29.735	1	0.973348	25.2803	1	0.867169	22.724	1	14.3385	14.1579	13.6562	13.1592	13.1845	12.789
	ZMO1757	gntK			thermoresistant glucokinase family carbohydrate kinase	-0.04098	0.231558	0	-0.37577	5.31765	0	0.162543	1.46757	0	0.27873	3.36018	0	-0.35823	4.91151	0	-0.1547	1.35385	0	0.296264	3.66744	0	14.3581	14.3991	14.7338	14.7163	14.5538	14.4376
	ZMO0368	edd		4.2.1.12	phosphogluconate dehydratase	0.077719	1.71411	0	0.189971	6.72074	1	0.029271	0.432976	0	0.181256	6.06697	1	-0.10129	2.41913	0	-0.14974	4.42686	0	-0.11001	2.66157	0	15.066	14.9883	14.876	15.1673	15.138	14.9861
	ZMO0997	eda		4.2.1.14	2-dehydro-3-deoxyphosphogluconate aldolase/4-hydroxy-2-oxoglutarate aldolase	0.093232	1.69879	0	0.02736	0.313291	0	0.095897	1.77313	0	0.303766	10.0208	1	-0.06976	0.862371	0	-0.06709	0.816236	0	0.206647	4.45348	0	15.1177	15.0245	15.0903	15.1875	15.0916	14.8837
	ZMO0177	gap	GAPDH	1.2.1.12	glyceraldehyde-3-phosphate dehydrogenase, type I	0.064189	0.957893	0	0.134415	2.91834	0	0.090542	1.59027	0	0.364145	12.4604	1	-0.23085	5.00854	0	-0.2045	4.16	0	-0.00112	0.00816	0	15.1719	15.1077	15.0375	15.4027	15.3122	15.0386
	ZMO0178	pgk		2.7.2.3	phosphoglycerate kinase	0.040971	0.408147	0	0.324177	8.38965	1	0.143226	2.43768	0	0.422995	11.9986	1	-0.41439	7.73747	1	-0.31213	5.08807	0	-0.31557	5.17333	0	14.7544	14.7134	14.4302	15.1688	15.0256	14.7458
	ZMO1240	gpm	PGAM	5.4.2.11	phosphoglyceromutase	0.143981	2.24343	0	0.368534	9.23858	1	0.044401	0.41951	0	0.650039	18.5287	1	-0.28493	4.3695	0	-0.38451	6.85887	1	-0.00343	0.018666	0	14.0255	13.8815	13.6569	14.3104	14.266	13.6604
	ZMO1608	eno		4.2.1.11	phosphopyruvate hydratase	0.126333	1.57004	0	0.206475	3.34372	0	0.190061	2.94023	0	0.566729	14.1075	1	-0.02227	0.160631	0	0.041455	0.337411	0	0.337982	7.06167	1	15.4013	15.275	15.1949	15.4236	15.2335	14.8569
	ZMO0152	pyk		2.7.1.40	pyruvate kinase	0.136574	2.34033	0	0.204583	4.37551	0	0.043246	0.449778	0	0.357791	9.89937	1	-0.25957	4.52925	0	-0.3529	7.1739	1	-0.10636	1.15845	0	14.9171	14.7805	14.7125	15.1766	15.1334	14.8188
	ZMO1360	pdc		4.1.1.1	thiamine pyrophosphate protein TPP binding domain-containing protein	0.169366	2.56447	0	0.380963	8.70749	1	0.013883	0.097533	0	0.277896	5.49983	1	-0.12677	1.64437	0	-0.28226	5.63021	1	-0.22984	4.11642	0	14.7339	14.5645	14.3529	14.8606	14.8467	14.5827
	ZMO1236	adhA		1.1.1.1	alcohol dehydrogenase	-0.69307	10.3524	1	0.025675	0.114207	0	-0.04127	0.196045	0	0.314592	3.22351	0	-1.42071	23.3375	1	-0.7689	11.8021	1	-1.13179	18.5889	1	13.6299	14.323	13.6043	15.0506	15.0919	14.7361
	ZMO1596	adhB		1.1.1.2	iron-containing alcohol dehydrogenase	0.060203	0.680291	0	-0.018	0.151573	0	0.069663	0.833552	0	0.149984	2.61806	0	-0.13632	2.25843	0	-0.12686	2.02185	0	0.031668	0.295382	0	15.3654	15.3052	15.3834	15.5017	15.432	15.3517
	ZMO1722	adhC		1.1.1.3	S-(hydroxymethyl)glutathione dehydrogenase/class III alcohol dehydrogenase	0.144771	0.715973	0	-0.28433	1.92133	0	0.060892	0.235604	0	-0.02097	0.070998	0	-0.45738	4.00775	0	-0.54126	5.18645	0	-0.19402	1.08493	0	12.2876	12.1428	12.5719	12.7449	12.6841	12.7659
	ZMO1754	ssdA			aldehyde Dehydrogenase	-1.03043	16.6912	1	-0.0212	0.091647	0	-0.00286	0.011396	0	0.284534	2.722	0	-2.18052	22.2202	1	-1.15295	10.7055	1	-1.87478	19.0821	1	12.9142	13.9447	12.9354	15.0948	15.0976	14.8102
	ZMO1570	pfl			formate acetyltransferase	-0.34113	8.57681	1	-0.71708	21.0118	1	-0.28572	6.6488	1	-0.14427	2.33443	0	-0.78981	19.7975	1	-0.73441	18.3409	1	-0.217	3.45533	0	13.2316	13.5727	13.9487	14.0214	14.3072	14.1657
	ZMO1605	pdh		1.2.4.1	pyruvate dehydrogenase subunit beta	-0.00105	0.00565	0	0.166802	1.91133	0	-0.0729	0.578614	0	-0.35984	6.22546	1	0.06641	0.390675	0	-0.00544	0.024243	0	-0.46023	6.59781	1	13.2698	13.2708	13.103	13.2034	13.2762	13.5632
	ZMO1606				pyruvate dehydrogenase (acetyl-transferring) E1 component subunit alpha	0.266116	8.08659	1	0.18574	4.74926	0	-0.25451	7.58776	1	-0.30618	9.82383	1	0.059394	0.705788	0	-0.46123	14.0445	1	-0.43252	12.9817	1	13.5132	13.2471	13.3275	13.4538	13.7083	13.76
	ZMO0510			2.3.1.12	pyruvate dehydrogenase complex dihydrolipoamide acetyltransferase	-0.06881	0.341449	0	-0.07143	0.357843	0	0.00776	0.030216	0	0.163778	1.10355	0	-0.32812	3.17186	0	-0.25156	2.10217	0	-0.09292	0.502346	0	13.415	13.4838	13.4864	13.7431	13.7353	13.5793
	ZMO1496	ppc			phosphoenolpyruvate carboxylase	0.216437	2.38091	0	0.619134	11.2908	1	0.17057	1.65315	0	0.368119	5.40067	1	0.247489	1.90962	0	0.201623	1.40064	0	-0.00353	0.01286	0	13.2695	13.053	12.6503	13.022	12.8514	12.6539
	ZMO1963	gltA	CIT	2.3.3.1	citrate synthase I	0.212061	6.2685	1	0.20678	6.03793	1	0.210552	6.20247	1	0.282392	9.44091	1	0.49322	13.5106	1	0.491711	13.46	1	0.568832	15.9954	1	14.5032	14.2912	14.2965	14.01	13.7995	13.7276
	ZMO0543	acnA	ACO	4.2.1.3	aconitate hydratase	-0.12459	2.48673	0	-0.13432	2.79413	0	0.141002	3.0127	0	0.616043	21.764	1	0.078812	0.980407	0	0.344408	9.0096	1	0.829179	24.7225	1	14.2921	14.4167	14.4265	14.2133	14.0723	13.5973
	ZMO0544	citC	IDH	1.1.1.42	isocitrate dehydrogenase	-0.48029	7.21835	1	-0.41916	5.90684	1	0.018778	0.0912	0	0.254403	2.74307	0	0.043082	0.23449	0	0.542154	8.57958	1	0.716649	12.4469	1	14.2264	14.7067	14.6456	14.1834	14.1646	13.929
	ZMO0487				HpcH/HpaI aldolase	-0.07241	0.919522	0	-0.17532	3.49713	0	0.284247	7.2625	1	0.560982	17.4032	1	-0.81739	19.6769	1	-0.46073	9.91069	1	-0.08109	0.746271	0	13.2572	13.3297	13.4326	14.0746	13.7904	13.5137
	ZMO1955	yqkJ	ME	1.1.1.38	malate dehydrogenase	0.255128	7.6026	1	0.301561	9.60917	1	0.509026	18.2285	1	0.675682	24.1657	1	-0.28325	5.97907	1	-0.02936	0.239152	0	0.090867	1.05929	0	13.295	13.0398	12.9934	13.5782	13.0692	12.9025
	ZMO1307	fumA	FUM	4.2.1.2	hydro-lyase, Fe-S type, tartrate/fumarate subfamily subunit alpha	0.368917	7.0116	1	0.690893	15.9701	1	-0.47283	9.94113	1	-0.20081	2.77416	0	1.23518	16.9584	1	0.393435	3.47328	0	0.343482	2.81325	0	13.4404	13.0714	12.7495	12.2052	12.678	12.406
	ZMO0569	sdhC	SDH	1.3.5.1	succinate dehydrogenase, cytochrome b subunit	0.139602	1.79512	0	0.162237	2.26038	0	0.241649	4.18984	0	0.230133	3.88579	0	0.370879	6.16133	1	0.472926	8.75014	1	0.438775	7.87216	1	13.2452	13.1056	13.083	12.8743	12.6327	12.6442
Xylose degradation	ZMO0293				sugar transporter	-0.25314	5.08036	0	-0.37894	9.14755	1	-0.23525	4.54255	0	-0.58796	15.9539	1	0.366508	6.38452	1	0.384408	6.84831	1	0.15749	1.74746	0	14.287	14.5402	14.6659	13.9205	14.1557	14.5084
	ZMO0976				aldo/keto reductase	-0.46728	10.2326	1	0.186733	2.60982	0	-0.03033	0.214817	0	0.317928	5.91294	1	-1.36444	22.381	1	-0.92749	14.8058	1	-1.23324	20.2501	1	13.9951	14.4624	13.8084	15.3596	15.3899	15.0416
	ZMO1984				aldo/keto reductase	-0.83073	22.0235	1	-1.19066	30.2121	1	-0.77446	20.5454	1	-0.89311	23.5942	1	-1.0525	6.59127	1	-0.99622	6.07638	1	-0.75494	3.98574	0	12.4985	13.3293	13.6892	13.551	14.3255	14.4441
	ZMO0689	gfo			oxidoreductase domain-containing protein	0.170597	1.27911	0	0.757677	11.7456	1	0.331283	3.53182	0	0.936137	15.2265	1	0.301584	2.24231	0	0.46227	4.34389	0	0.480044	4.60271	0	14.8802	14.7096	14.1225	14.5786	14.2473	13.6424
	ZMO1344				aldo/keto reductase	0.382067	6.56874	1	-0.70467	14.8987	1	0.467973	8.78728	1	0.777524	16.6829	1	-3.07724	43.3035	1	-2.99134	42.5744	1	-1.59505	27.0812	1	12.1239	11.7418	12.8286	15.2011	14.7332	14.4236
	ZMO1673				aldo/keto reductase	0.168859	0.8184	0	0.343144	2.34633	0	0.112724	0.472885	0	0.59294	5.4528	1	-0.2653	1.58316	0	-0.32143	2.12138	0	-0.0155	0.048422	0	12.438	12.2692	12.0949	12.7033	12.5906	12.1104
	XylA	xylA			N/A	0.096451	2.02876	0	0.033605	0.451448	0	0.066023	1.1479	0	0.060204	1.00388	0	-0.1044	2.29185	0	-0.13483	3.40718	0	-0.0778	1.4641	0	15.4182	15.3217	15.3845	15.5226	15.4565	15.4623
	XylB	xylB			N/A	0.134066	4.77215	0	0.188164	7.88823	1	-0.00764	0.101694	0	0.026423	0.442035	0	-0.12994	3.37537	0	-0.27164	10.0409	1	-0.29168	11.0372	1	15.2234	15.0893	15.0352	15.3533	15.3609	15.3269
	TalB	talB			N/A	0.066812	1.47558	0	0.047562	0.897488	0	-0.00415	0.049169	0	0.02431	0.36479	0	0.051813	0.878478	0	-0.01915	0.240339	0	0.02856	0.393913	0	15.4528	15.386	15.4053	15.401	15.4052	15.3767
	TktA	tktA			N/A	0.101642	2.57799	0	0.072345	1.53186	0	0.047054	0.818142	0	0.050035	0.892416	0	-0.06622	0.864594	0	-0.12081	2.10954	0	-0.08853	1.31778	0	15.2615	15.1599	15.1892	15.3278	15.2807	15.2777
Respiratory chain	ZMO1113			1.6.99.3	FAD-dependent pyridine nucleotide-disulphide oxidoreductase	-0.54481	13.4607	1	0.261287	4.81307	0	-0.11996	1.45433	0	-0.01205	0.081248	0	-0.75969	17.1719	1	-0.33484	5.80874	1	-1.03303	23.4892	1	14.0123	14.5572	13.7511	14.772	14.892	14.7841
	ZMO0956	fbcH	RIP1	1.10.2.2	ubiquinol-cytochrome c reductase, iron-sulfur subunit	0.20442	6.39846	1	0.236309	7.89839	1	-0.25184	8.64139	1	-0.07403	1.35378	0	-0.09634	1.10957	0	-0.5526	14.3112	1	-0.40667	9.661	1	13.3405	13.136	13.1042	13.4368	13.6886	13.5108
	ZMO0957		CYTB		cytochrome b/b6 domain-containing protein	0.191453	3.44914	0	0.212533	4.0542	0	-0.17126	2.90105	0	-0.11883	1.65366	0	-0.06932	0.629514	0	-0.43203	9.49863	1	-0.40068	8.55802	1	13.4048	13.2134	13.1923	13.4741	13.6454	13.593
	ZMO0958		CYT1		cytochrome c1	0.10627	1.79854	0	0.201837	4.83951	0	-0.14292	2.83948	0	-0.18431	4.21054	0	0.318034	5.8162	1	0.068839	0.594886	0	-0.06811	0.58646	0	12.7655	12.6593	12.5637	12.4475	12.5904	12.6318
	ZMO1571	cydA		1.10.3.14	cytochrome bd ubiquinol oxidase subunit I	-0.22303	3.76608	0	-0.10616	1.2107	0	-0.31972	6.50617	1	-0.37773	8.27785	1	-0.60451	13.1296	1	-0.7012	15.6774	1	-0.87607	19.9783	1	13.7999	14.0229	13.906	14.4044	14.7241	14.7821
	ZMO1572	cydB		1.10.3.15	cytochrome d ubiquinol oxidase subunit II	-0.19313	3.53188	0	-0.29023	6.56099	1	-0.35068	8.61251	1	-0.46926	12.6834	1	-0.57023	9.47796	1	-0.72778	13.0341	1	-0.74926	13.5099	1	14.131	14.3241	14.4212	14.7012	15.0519	15.1705
	ZMO0569	sdhC	SDH	1.3.5.1	succinate dehydrogenase, cytochrome b subunit	0.139602	1.79512	0	0.162237	2.26038	0	0.241649	4.18984	0	0.230133	3.88579	0	0.370879	6.16133	1	0.472926	8.75014	1	0.438775	7.87216	1	13.2452	13.1056	13.083	12.8743	12.6327	12.6442
	ZMO0678				nitroreductase	-0.46256	9.30204	1	0.369888	6.76841	1	0.254199	3.83625	0	0.106421	1.0216	0	-0.86159	5.72273	1	-0.14483	0.420231	0	-1.12505	8.44067	1	12.7255	13.1881	12.3556	13.5871	13.3329	13.4807
	ZMO1032				Cfr family radical SAM enzyme	0.238642	6.21382	1	0.046083	0.541742	0	0.042385	0.484983	0	-0.16382	3.50072	0	0.701268	19.5129	1	0.50501	13.4551	1	0.49137	13.0081	1	12.765	12.5264	12.7189	12.0637	12.0214	12.2276
	ZMO1189				2-polyprenylphenol 6-hydroxylase	0.199468	4.93797	0	-0.31877	9.75146	1	0.386675	12.5552	1	-0.14519	3.02486	0	0.233965	4.86834	0	0.421172	11.2843	1	0.407545	10.8082	1	14.1107	13.9112	14.4295	13.8767	13.4901	14.0219
	ZMO1669				ubiquinone biosynthesis protein COQ7	0.1684	2.27654	0	-0.00326	0.019737	0	-0.02516	0.175698	0	-0.19617	2.88359	0	-0.35108	6.43986	1	-0.54465	11.8438	1	-0.54399	11.8256	1	13.0462	12.8778	13.0494	13.3972	13.4224	13.5934
	ZMO1252				cytochrome c biogenesis factor-like protein	0.372361	7.94375	1	0.442865	10.1014	1	-0.20668	3.27108	0	-0.44959	10.3077	1	0.586151	11.4321	1	0.007114	0.037509	0	-0.30631	4.50235	0	12.2368	11.8645	11.794	11.6507	11.8574	12.1003
	ZMO1253				cytochrome C biogenesis protein	0.09029	1.33746	0	-0.34547	10.0419	1	-0.15443	3.03884	0	-0.51137	16.3453	1	-0.39494	6.77682	1	-0.63966	13.0643	1	-0.56084	11.0467	1	11.2416	11.1513	11.5871	11.6366	11.791	12.1479
	ZMO1254				redoxin domain-containing protein	0.027195	0.280808	0	-0.27482	7.76875	1	-0.12431	2.32475	0	-0.45556	15.054	1	-0.32721	4.68936	0	-0.47872	8.2322	1	-0.50795	8.94468	1	11.7332	11.706	12.0081	12.0604	12.1847	12.516
	ZMO1255				cytochrome c assembly protein	-0.01039	0.087917	0	-0.3314	9.3958	1	-0.17405	3.617	0	-0.42273	12.9229	1	-0.3995	10.7067	1	-0.56316	16.3298	1	-0.49084	13.9007	1	12.0237	12.0341	12.3551	12.4232	12.5973	12.8459
	ZMO1256				CcmE/CycJ protein	-0.01327	0.086052	0	-0.33568	6.57335	1	-0.26525	4.61235	0	-0.56487	13.349	1	-0.13002	1.19913	0	-0.38201	6.21197	1	-0.35921	5.66657	1	11.5511	11.5644	11.8868	11.6811	11.9464	12.246
	ZMO1479				electron transfer flavoprotein subunit alpha	0.077318	1.09333	0	0.18236	4.04377	0	-0.06654	0.880962	0	0.26319	7.02961	1	-0.5433	17.5883	1	-0.68716	22.3876	1	-0.46247	14.6374	1	13.8624	13.7851	13.6801	14.4057	14.4723	14.1425
	ZMO1480				electron transfer flavoprotein alpha/beta-subunit	0.109475	2.78164	0	0.128906	3.58447	0	0.051232	0.890447	0	0.332488	13.8147	1	-0.38069	10.5676	1	-0.43893	12.6992	1	-0.17711	3.43034	0	14.5865	14.477	14.4576	14.9672	14.916	14.6347
	ZMO1885				NADH:flavin oxidoreductase/NADH oxidase	-0.40564	8.89176	1	-0.76879	19.4114	1	-0.02155	0.151071	0	0.2766	5.0806	0	-1.393	20.6734	1	-1.0089	14.5062	1	-0.34761	3.17896	0	12.627	13.0327	13.3958	14.02	14.0416	13.7434
	ZMO0022				hypothetical protein	-0.18634	2.71372	0	-0.33302	6.59579	1	0.132388	1.60588	0	0.744841	18.5539	1	-1.85331	25.2609	1	-1.53459	21.1431	1	-0.77545	9.40624	1	12.1143	12.3006	12.4473	13.9676	13.8352	13.2227
	ZMO1809				electron transport complex RsxE subunit	-0.02027	0.225275	0	0.132475	3.04723	0	-0.34439	12.2511	1	-0.41773	15.4867	1	0.094187	0.491962	0	-0.22993	1.75163	0	-0.45602	5.0343	0	12.21	12.2303	12.0775	12.1158	12.4602	12.5335
	ZMO1810				RnfABCDGE type eelectron transport complex subunit G	-0.01528	0.116026	0	0.126007	1.78844	0	-0.48806	13.096	1	-0.64575	18.1142	1	-0.01047	0.038192	0	-0.48325	5.14137	0	-0.78223	10.2828	1	12.0357	12.0509	11.9096	12.0461	12.5342	12.6919
	ZMO1811				RnfABCDGE type eelectron transport complex subunit D	0.056924	0.426041	0	0.278199	4.31332	0	-0.58618	12.4763	1	-0.71227	15.7783	1	0.093612	0.603734	0	-0.54949	8.37412	1	-0.89685	15.7224	1	13.2867	13.2298	13.0085	13.1931	13.7793	13.9054
	ZMO1812				RnfABCDGE type eelectron transport complex subunit C	-0.1154	1.63693	0	0.179593	3.2347	0	-0.61484	17.7364	1	-0.76011	22.0631	1	-0.24195	2.52944	0	-0.74139	12.9527	1	-1.18166	21.7357	1	12.5561	12.6715	12.3765	12.7981	13.4129	13.5582
	ZMO1813				RnfABCDGE type eelectron transport complex subunit B	0.002577	0.01031	0	0.256472	2.33531	0	-0.58746	8.2043	1	-0.73924	11.2184	1	0.053333	0.264933	0	-0.5367	7.20807	1	-0.94238	15.1524	1	13.4045	13.4019	13.148	13.3511	13.9386	14.0904
	ZMO1814				RnfABCDGE type electron transport complex subunit A	-0.10624	1.1297	0	0.074528	0.683168	0	-0.5148	11.7858	1	-0.7448	18.228	1	0.243276	3.99943	0	-0.16528	2.19754	0	-0.57606	13.5696	1	13.464	13.5702	13.3895	13.2207	13.7355	13.9655
	ZMO1844				oxidoreductase domain-containing protein	-0.28771	9.81477	1	0.086414	1.60621	0	-0.22358	6.87521	1	0.218552	6.64968	1	-0.2865	4.70248	0	-0.22237	3.17994	0	-0.15436	1.81014	0	13.8056	14.0933	13.7192	14.0921	14.3157	13.8735
	ZMO0238	apB		3.6.3.14	ATP synthase F1, delta subunit	0.041216	0.506742	0	0.110499	2.092	0	0.174005	4.22474	0	0.525555	18.6616	1	0.027622	0.277612	0	0.16041	3.32108	0	0.442678	14.1249	1	15.0949	15.0537	14.9844	15.0673	14.8933	14.5418
	ZMO0239			3.6.3.14	F0F1 ATP synthase subunit alpha	0.058475	1.01222	0	0.086516	1.81212	0	0.048494	0.775861	0	0.245256	8.77609	1	-0.00943	0.102163	0	-0.01941	0.233126	0	0.149309	4.10071	0	15.2972	15.2387	15.2107	15.3066	15.2582	15.0614
	ZMO0240			3.6.3.14	F0F1 ATP synthase subunit gamma	0.073265	0.857767	0	0.11318	1.62286	0	0.11046	1.56432	0	0.427463	11.6999	1	-0.26105	3.44566	0	-0.22385	2.7143	0	0.053237	0.352538	0	14.7193	14.646	14.6061	14.9803	14.8699	14.5529
	ZMO0241			3.6.3.14	F0F1 ATP synthase subunit beta	0.091923	1.99381	0	0.082322	1.68508	0	0.054829	0.925331	0	0.170433	5.16933	0	-0.11916	2.97763	0	-0.15625	4.52794	0	-0.03105	0.427309	0	15.2986	15.2067	15.2163	15.4177	15.3629	15.2473
	ZMO0242			3.6.3.14	F0F1 ATP synthase subunit epsilon	-0.29844	6.07146	1	-0.23413	4.20089	0	0.195836	3.18636	0	0.328848	7.00479	1	-0.75706	7.33254	1	-0.26279	1.46056	0	-0.19408	0.936676	0	12.8944	13.1928	13.1285	13.6515	13.4556	13.3226
	ZMO0667				F0F1 ATP synthase subunit A	0.076941	0.941839	0	-0.02027	0.171023	0	0.007682	0.058753	0	0.110421	1.60348	0	0.038233	0.367384	0	-0.03103	0.28335	0	0.168927	3.0838	0	15.4491	15.3722	15.4694	15.4109	15.4032	15.3005
	ZMO0668				H+transporting two-sector ATPase subunit C	0.031219	0.318273	0	-0.02402	0.231327	0	0.131649	2.40182	0	0.14623	2.8264	0	-0.02526	0.245692	0	0.075175	1.03408	0	0.144991	2.78931	0	15.4971	15.4659	15.5211	15.5223	15.3907	15.3761
	ZMO0669				H+transporting two-sector ATPase B/B' subunit	0.081466	1.48497	0	0.033563	0.429841	0	0.089664	1.7163	0	0.240069	7.69689	1	-0.03629	0.47576	0	-0.02809	0.342715	0	0.170219	4.61402	0	15.4483	15.3668	15.4147	15.4846	15.3949	15.2445
	ZMO0671				H+transporting two-sector ATPase B/B' subunit	0.076009	0.60575	0	0.166081	1.87617	0	0.180646	2.13429	0	0.508234	10.055	1	-0.1729	1.54015	0	-0.06826	0.419799	0	0.169256	1.49164	0	14.3689	14.2929	14.2028	14.5418	14.3611	14.0335
Furfural reduction conversion	ZMO1696	adh			zinc-binding alcohol dehydrogenase family protein	-1.13831	26.7331	1	-0.90208	21.5799	1	-0.7659	18.238	1	-0.73005	17.3108	1	-1.98658	31.4782	1	-1.61417	26.5779	1	-1.81456	29.3097	1	11.2833	12.4216	12.1853	13.2698	14.0358	13.9999
	ZMO1771				iron-containing alcohol dehydrogenase	0.11761	2.38331	0	0.129292	2.75989	0	0.03473	0.417265	0	0.273735	8.54831	1	-0.14052	2.17524	0	-0.2234	4.45741	0	0.00392	0.027872	0	13.7797	13.6621	13.6504	13.9202	13.8855	13.6465
	ZMO1722				S-(hydroxymethyl)glutathione dehydrogenase/class III alcohol dehydrogenase	0.144771	0.715973	0	-0.28433	1.92133	0	0.060892	0.235604	0	-0.02097	0.070998	0	-0.45738	4.00775	0	-0.54126	5.18645	0	-0.19402	1.08493	0	12.2876	12.1428	12.5719	12.7449	12.6841	12.7659
	ZMO1772				NAD(P)H quinone oxidoreductase	-0.07818	0.594947	0	-0.16137	1.68578	0	-0.00613	0.032283	0	0.326104	4.98494	0	-1.19223	25.0109	1	-1.12018	23.624	1	-0.70475	14.4535	1	11.6165	11.6946	11.7778	12.8087	12.8148	12.4826
	ZMO1993				alcohol dehydrogenase GroES domain-containing protein	-0.33968	5.81987	1	-0.55595	11.6245	1	0.287576	4.52112	0	0.536212	11.0911	1	-0.8555	8.8749	1	-0.22824	1.20653	0	0.23666	1.27279	0	13.2597	13.5993	13.8156	14.1151	13.8276	13.5789
	ZMO0062	akr			aldo/keto reductase	0.067071	0.860774	0	-0.13725	2.50672	0	0.203676	4.61682	0	0.269718	7.0314	1	-0.41744	12.5896	1	-0.28084	7.35407	1	-0.01047	0.087808	0	12.9565	12.8895	13.0938	13.374	13.1703	13.1042
	ZMO0976				aldo/keto reductase	-0.46728	10.2326	1	0.186733	2.60982	0	-0.03033	0.214817	0	0.317928	5.91294	1	-1.36444	22.381	1	-0.92749	14.8058	1	-1.23324	20.2501	1	13.9951	14.4624	13.8084	15.3596	15.3899	15.0416
	ZMO1344				aldo/keto reductase	0.382067	6.56874	1	-0.70467	14.8987	1	0.467973	8.78728	1	0.777524	16.6829	1	-3.07724	43.3035	1	-2.99134	42.5744	1	-1.59505	27.0812	1	12.1239	11.7418	12.8286	15.2011	14.7332	14.4236
	ZMO1673				aldo/keto reductase	0.168859	0.8184	0	0.343144	2.34633	0	0.112724	0.472885	0	0.59294	5.4528	1	-0.2653	1.58316	0	-0.32143	2.12138	0	-0.0155	0.048422	0	12.438	12.2692	12.0949	12.7033	12.5906	12.1104
	ZMO1773				aldo/keto reductase	0.244187	1.53138	0	0.140622	0.690448	0	0.424681	3.58872	0	0.944436	11.48	1	-2.59425	29.7535	1	-2.41375	28.052	1	-1.79044	21.3836	1	12.3236	12.0794	12.1829	14.9178	14.4931	13.9734
	ZMO1984				aldo/keto reductase	-0.83073	22.0235	1	-1.19066	30.2121	1	-0.77446	20.5454	1	-0.89311	23.5942	1	-1.0525	6.59127	1	-0.99622	6.07638	1	-0.75494	3.98574	0	12.4985	13.3293	13.6892	13.551	14.3255	14.4441
	ZMO0090	sdr			short-chain dehydrogenase/reductase SDR	-0.62971	14.294	1	0.135691	1.51663	0	-0.0823	0.735218	0	0.683293	15.733	1	-1.70063	33.2561	1	-1.15323	24.1421	1	-1.15303	24.1382	1	11.8938	12.5235	11.7581	13.5945	13.6768	12.9112
	ZMO0169				short-chain dehydrogenase/reductase SDR	0.211607	6.40353	1	0.807565	29.8755	1	0.029319	0.361633	0	0.37933	14.109	1	-0.22264	3.93059	0	-0.40493	9.49821	1	-0.65088	17.1212	1	14.2979	14.0863	13.4903	14.5206	14.4912	14.1412
	ZMO0226				short-chain dehydrogenase/reductase SDR	0.116085	1.3846	0	0.389021	8.64205	1	0.012067	0.081358	0	0.19517	3.06769	0	-0.04863	0.413465	0	-0.15264	2.09719	0	-0.24248	4.29242	0	13.4991	13.383	13.11	13.5477	13.5356	13.3525
	ZMO0309				short-chain dehydrogenase/reductase SDR	-0.76877	21.2511	1	0.374409	9.00388	1	-0.09961	1.22008	0	0.488461	12.7878	1	-2.11297	37.271	1	-1.44381	28.0014	1	-1.99892	35.8815	1	12.8432	13.612	12.4688	14.9562	15.0558	14.4678
	ZMO0318				short-chain dehydrogenase/reductase SDR	-0.33144	6.58536	1	0.007749	0.049192	0	-0.04605	0.371687	0	0.251573	4.34458	0	-0.27546	4.99116	0	0.009931	0.063975	0	-0.03164	0.234311	0	14.7947	15.1262	14.787	15.0702	15.1162	14.8186
	ZMO0341				short-chain dehydrogenase/reductase SDR	-0.29131	5.29236	0	-0.04868	0.390233	0	-0.52195	12.0402	1	-0.34555	6.82528	1	-0.30173	4.53851	0	-0.53237	10.3438	1	-0.5986	12.0554	1	11.4833	11.7746	11.532	11.7851	12.307	12.1306
	ZMO0797				short-chain dehydrogenase/reductase SDR	0.042721	0.289778	0	0.269035	3.9751	0	0.298905	4.67343	0	0.828223	18.2587	1	-0.74346	14.3914	1	-0.48727	8.28034	1	-0.18427	1.89152	0	12.0239	11.9812	11.7549	12.7674	12.4685	11.9392
	ZMO1372				short chain dehydrogenase	-0.94166	26.239	1	-0.2323	4.62507	0	0.025618	0.210429	0	0.345231	8.31001	1	-3.46317	58.3599	1	-2.49589	49.7124	1	-2.88564	53.5296	1	11.7268	12.6685	11.9591	15.19	15.1644	14.8447
	ZMO1561				short-chain dehydrogenase/reductase SDR	-0.11365	0.74085	0	0.374573	4.4428	0	-0.04542	0.228276	0	-0.20091	1.69924	0	-0.26544	1.51138	0	-0.19721	0.976074	0	-0.84092	8.67003	1	12.4471	12.5608	12.0725	12.7126	12.758	12.9135
	ZMO1576				short-chain dehydrogenase/reductase SDR	-0.89209	20.0175	1	-1.31494	28.6059	1	-0.36474	6.4348	1	-0.36021	6.31704	1	-1.51372	10.0436	1	-0.98636	5.42732	1	-0.55898	2.26075	0	13.2317	14.1237	14.5466	14.7454	15.1101	15.1056
	ZMO1578				short-chain dehydrogenase/reductase SDR	-0.91337	27.4755	1	-1.01926	30.0596	1	-0.55478	16.8889	1	-0.69365	21.3586	1	-0.50899	2.76671	0	-0.1504	0.473188	0	-0.18337	0.61621	0	11.2363	12.1497	12.2556	11.7453	12.3001	12.439
	ZMO1692				short-chain dehydrogenase/reductase SDR	0.142942	2.62618	0	0.111114	1.78248	0	0.157353	3.04831	0	0.274557	7.10567	1	-0.35657	9.25485	1	-0.34216	8.74069	1	-0.19313	3.72961	0	14.3206	14.1777	14.2095	14.6772	14.5198	14.4026
	ZMO1946				short-chain dehydrogenase/reductase SDR	-0.41045	5.29019	0	-0.66565	10.5187	1	-0.37587	4.46893	0	-0.28605	2.93352	0	-0.05895	0.224453	0	-0.02437	0.081595	0	0.320637	2.2334	0	10.2721	10.6826	10.9378	10.3311	10.707	10.6172

## Sheet: Table S5-2_Stress
Table S5-2: Transcriptional levels of genes involved in metabolic pathway of xylose degradation, glycolysis, ethanol fermentation, respiratory chain and furfural degradation in Z. mobilis 8b grown in RMG8 or RMX8 in long-term furfural stress experiment with furfural (2 g/L) supplementation from the beginning of fermentaiton.
						Furfural responsive genes						Xylose responsive genes
Pathway	Gene ID	Gene	Protein	EC.	FUNCTION	Diff of Sugar*Treatment*Phase = (Glucose Furfural log)-(Glucose None log)	-log10(p-value) for Diff of Sugar*Treatment*Phase = (Glucose Furfural log)-(Glucose None log)	Sig Index for Diff of Sugar*Treatment*Phase = (Glucose Furfural log)-(Glucose None log)	Diff of Sugar*Treatment*Phase = (Xylose Furfural log)-(Xylose None log)	-log10(p-value) for Diff of Sugar*Treatment*Phase = (Xylose Furfural log)-(Xylose None log)	Sig Index for Diff of Sugar*Treatment*Phase = (Xylose Furfural log)-(Xylose None log)	Diff of Sugar*Treatment*Phase = (Glucose None log)-(Xylose None log)	-log10(p-value) for Diff of Sugar*Treatment*Phase = (Glucose None log)-(Xylose None log)	Sig Index for Diff of Sugar*Treatment*Phase = (Glucose None log)-(Xylose None log)	Diff of Sugar*Treatment*Phase = (Glucose Furfural log)-(Xylose Furfural log)	-log10(p-value) for Diff of Sugar*Treatment*Phase = (Glucose Furfural log)-(Xylose Furfural log)	Sig Index for Diff of Sugar*Treatment*Phase = (Glucose Furfural log)-(Xylose Furfural log)	Diff of Sugar*Treatment*Phase = (Glucose Furfural Stationary)-(Xylose Furfural Stationary)	-log10(p-value) for Diff of Sugar*Treatment*Phase = (Glucose Furfural Stationary)-(Xylose Furfural Stationary)	Sig Index for Diff of Sugar*Treatment*Phase = (Glucose Furfural Stationary)-(Xylose Furfural Stationary)	Lsmean Sugar*Treatment*Phase Glucose Furfural Stationary	Lsmean Sugar*Treatment*Phase Glucose Furfural log	Lsmean Sugar*Treatment*Phase Glucose None log	Lsmean Sugar*Treatment*Phase Xylose Furfural Stationary	Lsmean Sugar*Treatment*Phase Xylose Furfural log	Lsmean Sugar*Treatment*Phase Xylose None log
Glycolysis and ethanol fermentation	ZMO0366	glf	1743		sugar transporter	0.015403	0.185811	0	-0.05375	0.925909	0	-0.02522	0.336483	0	0.043933	0.697519	0	-0.01635	0.199273	0	15.5199	15.4522	15.4368	15.5363	15.4082	15.462
	ZMO0369	glk	HXK	2.7.1.2	glucokinase	0.168582	5.26069	1	-0.12173	3.17544	1	-0.15833	4.77788	1	0.131984	3.60249	1	0.226751	8.17595	1	15.1927	15.0688	14.9003	14.9659	14.9369	15.0586
	ZMO0367	zwf	GPDH	1.1.1.49	glucose-6-phosphate 1-dehydrogenase	-0.03117	0.623238	0	-0.14455	6.21262	1	0.186049	8.97774	1	0.299422	16.5787	1	0.078122	2.39883	1	15.3189	15.23	15.2612	15.2408	14.9306	15.0752
	ZMO1478	pgl	SOL	3.1.1.31	6-phosphogluconolactonase	0.470809	16.0825	1	-0.15009	3.14716	1	-0.5131	17.7512	1	0.107792	1.88339	1	0.123237	2.31534	1	15.1503	14.9695	14.4987	15.027	14.8617	15.0118
	ZMO1649	gnl			gluconolactonase	-0.51824	16.0137	1	0.376105	10.6765	1	1.26909	36.8351	1	0.374744	10.6243	1	0.456464	13.7319	1	14.3444	13.8248	14.343	13.888	13.45	13.0739
	ZMO1757	gntK			thermoresistant glucokinase family carbohydrate kinase	0.291693	3.06456	1	-0.14816	1.09272	0	-0.27391	2.77802	1	0.165947	1.29112	0	0.116184	0.772124	0	14.545	14.6584	14.3667	14.4288	14.4925	14.6406
	ZMO0368	edd		4.2.1.12	phosphogluconate dehydratase	-0.00168	0.022347	0	0.028345	0.538356	0	-0.03715	0.779021	0	-0.06717	1.86065	1	-0.28609	15.4652	1	14.991	15.0863	15.0879	15.2771	15.1534	15.1251
	ZMO0997	eda		4.2.1.14	2-dehydro-3-deoxyphosphogluconate aldolase/4-hydroxy-2-oxoglutarate aldolase	0.160543	3.80277	1	-0.188	4.85646	1	-0.00355	0.031728	0	0.34499	11.678	1	0.210479	5.77056	1	15.3685	15.3043	15.1438	15.158	14.9593	15.1473
	ZMO0177	gap	GAPDH	1.2.1.12	glyceraldehyde-3-phosphate dehydrogenase, type I	-0.08674	1.81968	1	0.0194	0.237426	0	-0.16405	4.89139	1	-0.27019	10.1634	1	-0.30821	12.1163	1	15.3487	15.1202	15.2069	15.657	15.3903	15.371
	ZMO0178	pgk		2.7.2.3	phosphoglycerate kinase	-0.08996	1.39961	0	-0.10533	1.7766	1	-0.30923	9.1611	1	-0.29386	8.52376	1	-0.42795	14.079	1	14.9799	14.7013	14.7913	15.4079	14.9952	15.1005
	ZMO1240	gpm	PGAM	5.4.2.11	phosphoglyceromutase	0.213358	4.20056	1	-0.26607	5.89389	1	-0.1298	1.93997	1	0.349638	8.79882	1	0.261789	5.75086	1	14.6372	14.2992	14.0859	14.3754	13.9496	14.2157
	ZMO1608	eno		4.2.1.11	phosphopyruvate hydratase	0.027213	0.201391	0	-0.01268	0.085283	0	0.052092	0.448439	0	0.091987	0.9766	0	-0.04435	0.364846	0	15.5244	15.4734	15.4462	15.5688	15.3814	15.3941
	ZMO0152	pyk		2.7.1.40	pyruvate kinase	-0.05289	0.614125	0	0.034748	0.354702	0	-0.16499	3.31792	1	-0.25263	6.39021	1	-0.41872	12.9342	1	15.0685	14.9016	14.9545	15.4872	15.1542	15.1195
	ZMO1360	pdc		4.1.1.1	thiamine pyrophosphate protein TPP binding domain-containing protein	-0.02865	0.203572	0	0.15316	1.96218	1	-0.00338	0.020413	0	-0.18518	2.63271	1	-0.22828	3.64887	1	14.8997	14.7467	14.7753	15.128	14.9319	14.7787
	ZMO1236	adhA		1.1.1.1	alcohol dehydrogenase	0.222997	1.37184	0	-0.07555	0.313508	0	-1.27824	17.2858	1	-0.9797	12.52	1	-0.04009	0.14804	0	15.2267	13.8996	13.6767	15.2668	14.8793	14.9549
	ZMO1596	adhB		1.1.1.2	iron-containing alcohol dehydrogenase	0.09883	1.193	0	-0.00823	0.057523	0	-0.10511	1.30677	0	0.001949	0.013009	0	-0.07032	0.732935	0	15.4759	15.4875	15.3887	15.5463	15.4855	15.4938
	ZMO1722	adhC		1.1.1.3	S-(hydroxymethyl)glutathione dehydrogenase/class III alcohol dehydrogenase	-0.04442	0.169218	0	-0.44657	4.09067	1	-0.4719	4.4559	1	-0.06975	0.289124	0	0.545861	5.57153	1	13.0812	12.0819	12.1263	12.5353	12.1517	12.5982
	ZMO1754	ssdA			aldehyde Dehydrogenase	0.329605	1.74283	1	-0.02625	0.071855	0	-2.16523	23.5704	1	-1.80938	19.6308	1	-0.14045	0.515251	0	13.583	13.2004	12.8708	13.7234	15.0098	15.036
	ZMO1570	pfl			formate acetyltransferase	-0.12611	1.49051	1	-0.40102	8.70724	1	-0.80308	20.5908	1	-0.52817	12.6413	1	-0.27586	4.99663	1	13.9742	13.034	13.1601	14.2501	13.5622	13.9632
	ZMO1605	pdh		1.2.4.1	pyruvate dehydrogenase subunit beta	-0.02302	0.13779	0	0.393014	6.96481	1	0.110155	1.00201	0	-0.30588	4.76715	1	0.199785	2.45708	1	13.3494	13.1729	13.1959	13.1496	13.4787	13.0857
	ZMO1606				pyruvate dehydrogenase (acetyl-transferring) E1 component subunit alpha	-0.09679	0.985721	0	0.69855	17.3875	1	0.100606	1.04237	0	-0.69474	17.2797	1	-0.37593	7.75678	1	13.511	13.3759	13.4727	13.887	14.0706	13.3721
	ZMO0510			2.3.1.12	pyruvate dehydrogenase complex dihydrolipoamide acetyltransferase	0.225053	2.01361	1	0.102963	0.643515	0	-0.28818	2.95566	1	-0.16609	1.27175	0	0.64859	10.0005	1	13.9875	13.5976	13.3725	13.3389	13.7637	13.6607
	ZMO1496	ppc			phosphoenolpyruvate carboxylase	-0.29785	3.62281	1	-0.65478	11.55	1	0.284123	3.3657	1	0.641051	11.2301	1	1.31015	25.2108	1	13.7708	12.8639	13.1618	12.4606	12.2229	12.8776
	ZMO1963	gltA	CIT	2.3.3.1	citrate synthase I	0.106693	2.16061	1	-0.30965	10.7441	1	0.564194	21.841	1	0.980533	35.2923	1	0.779002	29.4314	1	14.2203	14.6109	14.5042	13.4413	13.6304	13.94
	ZMO0543	acnA	ACO	4.2.1.3	aconitate hydratase	-0.20713	4.99908	1	-1.80396	48.3996	1	0.000997	0.008023	0	1.59783	45.063	1	0.514094	17.3124	1	13.7712	13.9604	14.1676	13.2571	12.3626	14.1666
	ZMO0544	citC	IDH	1.1.1.42	isocitrate dehydrogenase	-0.24812	2.38472	1	-1.26215	22.3953	1	0.011986	0.052435	0	1.02602	17.9955	1	0.812171	13.6481	1	14.5202	13.9007	14.1488	13.708	12.8747	14.1369
	ZMO0487				HpcH/HpaI aldolase	0.138522	2.62003	1	-0.72327	24.3655	1	-0.77813	26.0805	1	0.083667	1.21575	0	0.203272	4.75869	1	14.1795	13.3569	13.2184	13.9762	13.2732	13.9965
	ZMO1955	yqkJ	ME	1.1.1.38	malate dehydrogenase	-0.48925	8.19839	1	-0.65676	12.2699	1	-0.18359	1.82797	1	-0.01607	0.082315	0	0.504151	8.55787	1	13.9132	12.7657	13.2549	13.4091	12.7817	13.4385
	ZMO1307	fumA	FUM	4.2.1.2	hydro-lyase, Fe-S type, tartrate/fumarate subfamily subunit alpha	-0.06613	0.612773	0	0.577352	14.5839	1	1.20861	30.7783	1	0.565134	14.2065	1	0.447156	10.4889	1	12.4153	13.2187	13.2848	11.9682	12.6536	12.0762
	ZMO0569	sdhC	SDH	1.3.5.1	succinate dehydrogenase, cytochrome b subunit	-0.01113	0.084585	0	-0.2404	5.10232	1	0.41796	11.3461	1	0.647227	19.2267	1	0.487202	13.8191	1	13.2586	13.1312	13.1423	12.7714	12.484	12.7244
Xylose degradation	ZMO0293				sugar transporter	0.632424	15.8234	1	0.716307	18.2474	1	0.355351	7.33495	1	0.271468	4.89039	1	-0.4785	11.138	1	12.9134	14.8596	14.2271	13.3919	14.5881	13.8718
	ZMO0976				aldo/keto reductase	0.194411	1.53249	1	-0.16587	1.20923	0	-1.27663	21.6599	1	-0.91635	14.9857	1	-0.04998	0.245022	0	14.8393	14.205	14.0106	14.8893	15.1213	15.2872
	ZMO1984				aldo/keto reductase	0.088624	0.539354	0	0.866462	14.9099	1	-1.16101	20.7201	1	-1.93885	32.9324	1	-1.38409	24.663	1	12.3756	12.4059	12.3173	13.7597	14.3448	13.4783
	ZMO0689	gfo			oxidoreductase domain-containing protein	-0.19121	1.45555	1	-0.88423	14.0409	1	0.448048	5.41892	1	1.14107	18.892	1	0.242385	2.08898	1	15.1167	14.7391	14.9303	14.8743	13.598	14.4823
	ZMO1344				aldo/keto reductase	0.850772	19.1607	1	-0.72539	16.0051	1	-2.86463	49.7886	1	-1.28846	28.626	1	-0.05446	0.389456	0	15.1081	13.0732	12.2224	15.1626	14.3616	15.087
	ZMO1673				aldo/keto reductase	-0.4101	3.32018	1	-0.31034	2.15169	1	-0.21281	1.21574	0	-0.31258	2.17574	1	0.230215	1.36619	0	13.6183	11.9121	12.3222	13.3881	12.2246	12.535
	XylA	xylA			N/A	-0.0015	0.017708	0	-0.01551	0.218368	0	-0.07939	2.0116	1	-0.06539	1.49676	1	-0.14829	5.30394	1	15.4871	15.4379	15.4394	15.6354	15.5033	15.5188
	XylB	xylB			N/A	-0.11745	2.25345	1	0.000305	0.00258	0	-0.08061	1.27226	0	-0.19837	5.08788	1	-0.3042	9.54246	1	15.3434	15.1313	15.2488	15.6476	15.3297	15.3294
	TalB	talB			N/A	-0.07248	1.42936	1	0.139025	3.90562	1	0.080429	1.67247	1	-0.13108	3.56333	1	-0.18128	5.87364	1	15.4699	15.4027	15.4752	15.6512	15.5338	15.3948
	TktA	tktA			N/A	-0.1351	3.51977	1	0.181417	5.55003	1	-0.01934	0.231581	0	-0.33587	13.2195	1	-0.17294	5.15925	1	15.3554	15.1513	15.2864	15.5284	15.4872	15.3058
Respiratory chain	ZMO1113			1.6.99.3	FAD-dependent pyridine nucleotide-disulphide oxidoreductase	-0.5019	6.37676	1	0.173021	1.24334	0	-0.74542	11.1898	1	-1.42034	23.5267	1	1.29046	21.3831	1	14.5674	13.4723	13.9742	13.2769	14.8926	14.7196
	ZMO0956	fbcH	RIP1	1.10.2.2	ubiquinol-cytochrome c reductase, iron-sulfur subunit	-0.11082	1.80462	1	-0.28624	7.74194	1	-0.06624	0.844884	0	0.109178	1.76395	1	-0.13451	2.43297	1	13.673	13.161	13.2719	13.8075	13.0518	13.3381
	ZMO0957		CYTB		cytochrome b/b6 domain-containing protein	0.014101	0.116875	0	-0.17158	3.30904	1	-0.0207	0.180719	0	0.164978	3.1125	1	0.070957	0.872491	0	13.9307	13.3743	13.3603	13.8598	13.2094	13.381
	ZMO0958		CYT1		cytochrome c1	-0.0802	1.21831	0	-0.24978	6.94359	1	0.295098	8.83909	1	0.464674	15.9554	1	0.627824	22.1457	1	12.8451	12.5174	12.5976	12.2172	12.0527	12.3025
	ZMO1571	cydA		1.10.3.14	cytochrome bd ubiquinol oxidase subunit I	0.049316	0.444635	0	0.200601	3.43405	1	-0.49018	12.6755	1	-0.64147	17.534	1	-0.47979	12.3305	1	14.559	13.8755	13.8262	15.0388	14.5169	14.3163
	ZMO1572	cydB		1.10.3.15	cytochrome d ubiquinol oxidase subunit II	0.183605	3.63975	1	0.010896	0.087373	0	-0.48595	14.6739	1	-0.31324	8.17155	1	0.017578	0.148632	0	15.0749	14.3239	14.1403	15.0573	14.6371	14.6262
	ZMO0569	sdhC	SDH	1.3.5.1	succinate dehydrogenase, cytochrome b subunit	-0.01113	0.084585	0	-0.2404	5.10232	1	0.41796	11.3461	1	0.647227	19.2267	1	0.487202	13.8191	1	13.2586	13.1312	13.1423	12.7714	12.484	12.7244
	ZMO0678				nitroreductase	0.284375	3.11033	1	0.616406	9.93311	1	-0.87564	15.5944	1	-1.20767	22.1726	1	-0.66079	10.9176	1	11.4242	12.8613	12.577	12.085	14.069	13.4526
	ZMO1032				Cfr family radical SAM enzyme	0.268752	6.98872	1	0.150472	2.86625	1	0.668522	22.0122	1	0.786803	25.748	1	-0.33724	9.67644	1	11.1425	12.8606	12.5918	11.4797	12.0738	11.9233
	ZMO1189				2-polyprenylphenol 6-hydroxylase	0.193456	2.95767	1	0.318986	6.39436	1	0.283948	5.36315	1	0.158417	2.16794	1	-0.26915	4.94123	1	13.4258	14.2875	14.0941	13.695	14.1291	13.8102
	ZMO1669				ubiquinone biosynthesis protein COQ7	0.266463	3.86869	1	0.004495	0.024254	0	-0.31216	4.9425	1	-0.05019	0.348868	0	-1.63008	34.4377	1	12.1534	13.222	12.9556	13.7835	13.2722	13.2677
	ZMO1252				cytochrome c biogenesis factor-like protein	-0.50506	12.2635	1	-0.05903	0.523455	0	0.559815	13.9728	1	0.113787	1.31911	0	-0.23312	3.98009	1	11.1336	11.5381	12.0432	11.3667	11.4243	11.4834
	ZMO1253				cytochrome C biogenesis protein	0.291447	6.64175	1	0.00598	0.042838	0	-0.46359	12.6843	1	-0.17812	3.11467	1	0.242705	5.03544	1	11.7134	11.3117	11.0202	11.4707	11.4898	11.4838
	ZMO1254				redoxin domain-containing protein	0.354147	9.89778	1	-0.17027	3.30394	1	-0.31317	8.32687	1	0.211248	4.62007	1	0.59894	18.9614	1	12.3411	11.9403	11.5861	11.7421	11.729	11.8993
	ZMO1255				cytochrome c assembly protein	0.132383	2.80085	1	0.061508	0.884465	0	-0.41719	14.7924	1	-0.34631	11.6885	1	-0.10715	2.01758	1	12.2571	11.9774	11.845	12.3642	12.3237	12.2622
	ZMO1256				CcmE/CycJ protein	0.088009	0.859917	0	0.285092	5.12548	1	-0.16465	2.18448	1	-0.36173	7.3288	1	-0.62988	15.4083	1	11.1244	11.4401	11.3521	11.7543	11.8019	11.5168
	ZMO1479				electron transfer flavoprotein subunit alpha	-0.03098	0.297334	0	-0.1606	3.05002	1	-0.42582	12.7684	1	-0.29621	7.7655	1	0.008714	0.070185	0	14.4136	13.8656	13.8966	14.4049	14.1618	14.3224
	ZMO1480				electron transfer flavoprotein alpha/beta-subunit	-0.0581	1.05628	0	-0.09775	2.31424	1	-0.28141	11.2784	1	-0.24175	9.16345	1	0.023557	0.314414	0	14.9081	14.5513	14.6094	14.8845	14.793	14.8908
	ZMO1885				NADH:flavin oxidoreductase/NADH oxidase	0.463643	8.78168	1	-0.02895	0.178045	0	-1.36627	29.7368	1	-0.87367	19.4286	1	-1.49869	32.064	1	13.0859	13.0315	12.5679	14.5846	13.9052	13.9342
	ZMO0022				hypothetical protein	1.42881	32.7241	1	-0.54426	12.0749	1	-1.61491	35.8946	1	0.358161	6.71704	1	-0.10698	1.06056	0	14.6085	13.6284	12.1996	14.7155	13.2702	13.8145
	ZMO1809				electron transport complex RsxE subunit	0.158656	3.2956	1	0.925171	30.5908	1	0.116135	2.02924	1	-0.65038	22.2111	1	-0.32407	9.63156	1	13.0768	12.2336	12.075	13.4008	12.884	11.9588
	ZMO1810				RnfABCDGE type eelectron transport complex subunit G	-0.05571	0.406993	0	1.07476	24.5684	1	0.017692	0.105072	0	-1.11278	25.3809	1	-0.55594	11.6555	1	12.576	11.8291	11.8848	13.1319	12.9419	11.8671
	ZMO1811				RnfABCDGE type eelectron transport complex subunit D	-0.3484	5.09234	1	1.00635	20.6883	1	0.144685	1.31506	0	-1.21006	24.8286	1	-0.77078	15.355	1	13.423	12.8919	13.2403	14.1937	14.102	13.0956
	ZMO1812				RnfABCDGE type eelectron transport complex subunit C	-0.6585	10.2245	1	0.838369	14.0079	1	-0.20661	1.76911	1	-1.70348	29.2176	1	-0.63893	9.8096	1	13.151	11.7858	12.4443	13.7899	13.4892	12.6509
	ZMO1813				RnfABCDGE type eelectron transport complex subunit B	-0.50373	6.55793	1	0.782247	12.1629	1	0.094624	0.543296	0	-1.19135	19.9883	1	-0.9378	15.2562	1	13.6167	12.8593	13.363	14.5545	14.0506	13.2684
	ZMO1814				RnfABCDGE type electron transport complex subunit A	-0.21653	2.56428	1	0.746318	15.3903	1	0.274872	3.7202	1	-0.68798	13.9387	1	-0.89381	18.9093	1	13.5983	13.2003	13.4169	14.4921	13.8883	13.142
	ZMO1844				oxidoreductase domain-containing protein	-0.24357	9.8513	1	-0.30397	13.2061	1	-0.25842	10.6798	1	-0.19803	7.33588	1	0.455132	21	1	14.2068	13.5269	13.7705	13.7516	13.7249	14.0289
	ZMO0238	apB		3.6.3.14	ATP synthase F1, delta subunit	-0.10653	2.18742	1	-0.0214	0.240991	0	0.122712	2.72478	1	0.037589	0.488278	0	-0.0818	1.4618	1	15.2994	15.0274	15.1339	15.3812	14.9898	15.0112
	ZMO0239			3.6.3.14	F0F1 ATP synthase subunit alpha	-0.06481	1.61259	1	-0.01886	0.29666	0	0.042218	0.859358	0	-0.00374	0.048323	0	-0.11269	3.79643	1	15.4178	15.2594	15.3242	15.5305	15.2631	15.282
	ZMO0240			3.6.3.14	F0F1 ATP synthase subunit gamma	0.030693	0.361117	0	-0.01009	0.098466	0	-0.14795	3.47316	1	-0.10717	2.10275	1	-0.1966	5.3915	1	14.999	14.7873	14.7566	15.1956	14.8945	14.9046
	ZMO0241			3.6.3.14	F0F1 ATP synthase subunit beta	0.019925	0.295905	0	0.03255	0.555136	0	-0.07635	1.89716	1	-0.08897	2.40273	1	-0.17151	6.61559	1	15.346	15.3434	15.3235	15.5175	15.4324	15.3998
	ZMO0242			3.6.3.14	F0F1 ATP synthase subunit epsilon	0.435978	6.35198	1	0.148549	1.21738	0	-0.6591	11.4173	1	-0.37167	4.98582	1	-1.23897	23.5632	1	13.056	13.3088	12.8728	14.295	13.6804	13.5319
	ZMO0667				F0F1 ATP synthase subunit A	0.0055	0.039356	0	0.045154	0.428061	0	0.064923	0.694972	0	0.02527	0.209361	0	-0.18769	3.39326	1	15.4247	15.4752	15.4697	15.6124	15.45	15.4048
	ZMO0668				H+transporting two-sector ATPase subunit C	0.038951	0.410138	0	-0.02492	0.235946	0	-0.00269	0.021165	0	0.061184	0.750247	0	-0.1958	4.33126	1	15.4807	15.558	15.5191	15.6765	15.4969	15.5218
	ZMO0669				H+transporting two-sector ATPase B/B' subunit	0.0765	2.12958	1	0.016151	0.250485	0	0.003212	0.041904	0	0.063561	1.60386	1	-0.18719	8.36484	1	15.4828	15.5547	15.4782	15.67	15.4912	15.475
	ZMO0671				H+transporting two-sector ATPase B/B' subunit	0.302807	5.06909	1	0.134676	1.45043	1	-0.00939	0.054814	0	0.158739	1.86121	1	-0.4621	9.44622	1	14.5586	14.7313	14.4285	15.0207	14.5726	14.4379
Furfural reduction conversion	ZMO1696	adh			zinc-binding alcohol dehydrogenase family protein	0.725825	20.2735	1	-0.3189	7.08138	1	-2.03918	46.2515	1	-0.99445	27.4725	1	0.880426	24.5819	1	12.53	11.818	11.0922	11.6496	12.8125	13.1314
	ZMO1771				iron-containing alcohol dehydrogenase	0.428692	12.794	1	-0.05799	0.666473	0	-0.08669	1.18024	0	0.399999	11.6946	1	0.410205	12.0867	1	13.9411	14.1919	13.7632	13.5309	13.7919	13.8499
	ZMO1722				S-(hydroxymethyl)glutathione dehydrogenase/class III alcohol dehydrogenase	-0.04442	0.169218	0	-0.44657	4.09067	1	-0.4719	4.4559	1	-0.06975	0.289124	0	0.545861	5.57153	1	13.0812	12.0819	12.1263	12.5353	12.1517	12.5982
	ZMO1772				NAD(P)H quinone oxidoreductase	0.114309	1.0439	0	-0.57978	11.8574	1	-1.1798	26.0805	1	-0.48571	9.32922	1	0.042832	0.282461	0	12.612	11.5736	11.4593	12.5691	12.0593	12.6391
	ZMO1993				alcohol dehydrogenase GroES domain-containing protein	0.187698	2.10725	1	-0.1467	1.44755	1	-0.87172	18.7294	1	-0.53733	10.3175	1	-0.23842	3.05628	1	13.3488	13.3649	13.1772	13.5872	13.9022	14.0489
	ZMO0062	akr			aldo/keto reductase	-0.12969	2.86963	1	-0.08753	1.56571	1	-0.31534	10.8261	1	-0.3575	12.7647	1	0.473798	17.8951	1	13.8267	12.7833	12.913	13.3529	13.1408	13.2283
	ZMO0976				aldo/keto reductase	0.194411	1.53249	1	-0.16587	1.20923	0	-1.27663	21.6599	1	-0.91635	14.9857	1	-0.04998	0.245022	0	14.8393	14.205	14.0106	14.8893	15.1213	15.2872
	ZMO1344				aldo/keto reductase	0.850772	19.1607	1	-0.72539	16.0051	1	-2.86463	49.7886	1	-1.28846	28.626	1	-0.05446	0.389456	0	15.1081	13.0732	12.2224	15.1626	14.3616	15.087
	ZMO1673				aldo/keto reductase	-0.4101	3.32018	1	-0.31034	2.15169	1	-0.21281	1.21574	0	-0.31258	2.17574	1	0.230215	1.36619	0	13.6183	11.9121	12.3222	13.3881	12.2246	12.535
	ZMO1773				aldo/keto reductase	0.456006	4.43835	1	-1.66886	23.9735	1	-2.48827	33.77	1	-0.3634	3.11702	1	0.18514	1.11512	0	14.3156	12.7703	12.3143	14.1304	13.1337	14.8026
	ZMO1984				aldo/keto reductase	0.088624	0.539354	0	0.866462	14.9099	1	-1.16101	20.7201	1	-1.93885	32.9324	1	-1.38409	24.663	1	12.3756	12.4059	12.3173	13.7597	14.3448	13.4783
	ZMO0090	sdr			short-chain dehydrogenase/reductase SDR	-0.12598	1.46555	1	-0.05228	0.428448	0	-1.70882	38.849	1	-1.78253	39.9776	1	0.155387	2.0168	1	13.157	11.6296	11.7555	13.0016	13.4121	13.4644
	ZMO0169				short-chain dehydrogenase/reductase SDR	-0.14232	2.62438	1	0.354534	10.3524	1	-0.07053	0.9136	0	-0.56738	18.5016	1	0.144066	2.67476	1	14.4695	14.2074	14.3497	14.3255	14.7748	14.4203
	ZMO0226				short-chain dehydrogenase/reductase SDR	-0.27366	4.25836	1	-0.75284	17.2923	1	-0.06745	0.534996	0	0.41173	7.88454	1	0.187549	2.36381	1	13.3488	13.1098	13.3834	13.1612	12.698	13.4509
	ZMO0309				short-chain dehydrogenase/reductase SDR	-0.37636	3.29121	1	-0.22193	1.45836	1	-2.07885	29.2193	1	-2.23327	31.0079	1	0.179098	1.06216	0	14.167	12.4367	12.8131	13.9879	14.67	14.8919
	ZMO0318				short-chain dehydrogenase/reductase SDR	-0.88263	20.5016	1	-0.50436	10.4405	1	-0.27728	4.3258	1	-0.65555	14.6416	1	0.777113	17.8618	1	15.2989	13.8777	14.7604	14.5218	14.5333	15.0376
	ZMO0341				short-chain dehydrogenase/reductase SDR	0.065337	0.471271	0	0.222995	2.79978	1	-0.31969	4.90193	1	-0.47735	8.8853	1	0.893305	19.4577	1	12.3359	11.3686	11.3033	11.4426	11.846	11.623
	ZMO0797				short-chain dehydrogenase/reductase SDR	0.342206	4.47479	1	-0.93656	17.8242	1	-0.71032	12.7909	1	0.568445	9.49686	1	1.06253	20.4371	1	13.3835	12.2172	11.875	12.3209	11.6488	12.5853
	ZMO1372				short chain dehydrogenase	0.537955	10.9674	1	-0.62515	13.3343	1	-3.41668	54.6661	1	-2.25357	43.165	1	0.556306	11.4684	1	14.6529	12.2336	11.6957	14.0965	14.4872	15.1123
	ZMO1561				short-chain dehydrogenase/reductase SDR	0.085459	0.450515	0	0.422777	4.72778	1	-0.29361	2.68066	1	-0.63093	8.58745	1	-0.31577	3.00276	1	11.8449	12.3596	12.2742	12.1607	12.9906	12.5678
	ZMO1576				short-chain dehydrogenase/reductase SDR	-0.05434	0.240193	0	0.532051	6.20397	1	-1.49103	22.8895	1	-2.07741	30.83	1	-1.34391	20.6008	1	13.7773	13.145	13.1994	15.1212	15.2224	14.6904
	ZMO1578				short-chain dehydrogenase/reductase SDR	-0.2173	3.5412	1	0.654348	16.7448	1	-0.53913	13.2516	1	-1.41078	34.5083	1	-0.22502	3.73944	1	11.2199	10.8227	11.0401	11.445	12.2335	11.5792
	ZMO1692				short-chain dehydrogenase/reductase SDR	0.094274	1.68967	1	-0.10918	2.11585	1	-0.2244	6.44046	1	-0.02095	0.222327	0	-0.06255	0.921625	0	14.7394	14.4526	14.3583	14.802	14.4736	14.5828
	ZMO1946				short-chain dehydrogenase/reductase SDR	-0.15179	1.50264	1	-0.21092	2.48845	1	0.141478	1.35224	0	0.200605	2.30213	1	0.116703	1.01906	0	9.96983	10.0721	10.2239	9.85312	9.87153	10.0824
